# Supplementary material for: Activation of human STING by a molecular glue-like compound
Source: Nat Chem Biol. 2023 Oct 12;20(3):365–72. doi: 10.1038/s41589-023-01434-y (PMC10907298; doi:10.1038/s41589-023-01434-y)
Supplement: Supplementary file 3 — STING agonist chemoproteomics raw data. [file 41589_2023_1434_MOESM3_ESM.xlsx]

## Sheet: Proteins
Checked	Protein FDR Confidence: Combined	Accession	Description	Coverage [%]	# Peptides	# PSMs	Score Mascot: Mascot	Abundance Ratio (log2): (DMSO) / (MIM111)	Abundance Ratio (log2): (MIM301-MIM111) / (MIM111)	Abundance Ratio (log2): (DMSO) / (NJC652)	Abundance Ratio (log2): (LJW917) / (NJC652)	Abundance Ratio (log2): (MXV438) / (NJC652)	Abundance Ratio (log2): (MVO235) / (NJC652)	Abundance Ratio (log2): (NEM207) / (NJC652)	Abundance Ratio (log2): (DMSO) / (NJC-NIR)	Abundance Ratio P-Value: (DMSO) / (MIM111)	Abundance Ratio P-Value: (MIM301-MIM111) / (MIM111)	Abundance Ratio P-Value: (DMSO) / (NJC652)	Abundance Ratio P-Value: (LJW917) / (NJC652)	Abundance Ratio P-Value: (MXV438) / (NJC652)	Abundance Ratio P-Value: (MVO235) / (NJC652)	Abundance Ratio P-Value: (NEM207) / (NJC652)	Abundance Ratio P-Value: (DMSO) / (NJC-NIR)	Abundances (Grouped) CV [%]: DMSO	Abundances (Grouped) CV [%]: LJW917	Abundances (Grouped) CV [%]: MIM111	Abundances (Grouped) CV [%]: MIM301-MIM111	Abundances (Grouped) CV [%]: MVO235	Abundances (Grouped) CV [%]: MXV438	Abundances (Grouped) CV [%]: NEM207	Abundances (Grouped) CV [%]: NJC652	Abundances (Grouped) CV [%]: NJC-NIR	Gene Name
TRUE	High	Q86WV6	GN=TMEM173 Stimulator of interferon genes protein OS=Homo sapiens PE=1 SV=1	23	7	10	133	-0.3	-0.06	-1.82	-0.77	-0.65	-0.18	-0.82	-0.09			2.77062e-06	0.000923784	0.00279109	0.528152	0.000619902	0.955177	1.74	2.22			16.08	0.54	4.83	3.11	2	TMEM173
FALSE	High	O95881	GN=TXNDC12 Thioredoxin domain-containing protein 12 OS=Homo sapiens PE=1 SV=1	23	3	3	66	-0.53	-0.02	-0.18	0.57	0.1	0.8	0.82	-0.02			0.982906	0.332541	0.999164	0.10758	0.0983646	1	5.51	7.72			9.41	11.14	6.06	2.73	39.14	TXNDC12
FALSE	High	Q9UJS0	GN=SLC25A13 Calcium-binding mitochondrial carrier protein Aralar2 OS=Homo sapiens PE=1 SV=2	33	20	23	311	-0.35	0.08	-0.21	0.17	0.14	0.15	0.01	0.04			0.0175398	0.0493618	0.10825	0.100055	0.99981	0.946202	1.47	0.09			4.42	3.94	2.61	3.08	3.12	SLC25A13
FALSE	High	Q3YEC7	GN=RABL6 Rab-like protein 6 OS=Homo sapiens PE=1 SV=2	3	2	2	15	0.25	-0.01	0.01	-0.44	0.08	-0.29	0.16	-0.42			1	0.0651848	0.985958	0.284614	0.782622	0.0795911	4.61	1.5			11.65	7.74	1.63	13.47	7.15	RABL6
FALSE	High	Q8WXH0	GN=SYNE2 Nesprin-2 OS=Homo sapiens PE=1 SV=3	4	26	27	203	0.09	0.12	0.26	0.2	-0.04	-0.03	0.09	0			0.0732949	0.230948	0.995559	0.999041	0.868825	1	0.18	8.65			7.02	1.99	2.27	3.6	5.63	SYNE2
FALSE	High	O43292	GN=GPAA1 Glycosylphosphatidylinositol anchor attachment 1 protein OS=Homo sapiens PE=1 SV=3	9	7	8	39	-0.65	0.28	-1.23	-0.1	0	0.32	-0.33	0.05			0.000415265	0.980723	1	0.306673	0.288383	0.999603	1.53	9.4			9.96	11.14	5.2	10.63	11.93	GPAA1
FALSE	High	Q02809	GN=PLOD1 Procollagen-lysine,2-oxoglutarate 5-dioxygenase 1 OS=Homo sapiens PE=1 SV=2	22	14	20	160	0.35	-0.01	0.27	-0.02	-0.04	-0.08	-0.07	0.06			0.323226	0.999994	0.999763	0.987286	0.994638	0.998138	5.08	1.43			2.74	9.91	13.62	6.59	7.59	PLOD1
FALSE	High	Q96MU7	GN=YTHDC1 YTH domain-containing protein 1 OS=Homo sapiens PE=1 SV=3	12	9	9	92	0.02	-0.29	0.23	0.28	-0.25	0.04	-0.16	0.09			0.87386	0.763563	0.838888	0.999973	0.970035	0.998536	24.33	7.62			1.08	14.08	5.82	12.29	13.44	YTHDC1
FALSE	High	Q8IXT5	GN=RBM12B RNA-binding protein 12B OS=Homo sapiens PE=1 SV=2	6	6	7	58	0.31	-0.03	0.32	0.02	-0.11	-0.27	0	0.21			0.0326975	0.999866	0.778949	0.0741947	1	0.18916	4.14	2.89			3.32	7.83	7.08	1.48	6.14	RBM12B
FALSE	High	Q8TAE8	GN=GADD45GIP1 Growth arrest and DNA damage-inducible proteins-interacting protein 1 OS=Homo sapiens PE=1 SV=1	13	2	3	33	-0.3	-0.59	0.15	0.33	-0.01	0	-0.22	0.38			0.991797	0.763607	1	1	0.943058	0.643818	17.18	6.76			20.15	14.78	14.12	0.72	23.21	GADD45GIP1
FALSE	High	O75438	GN=NDUFB1 NADH dehydrogenase [ubiquinone] 1 beta subcomplex subunit 1 OS=Homo sapiens PE=1 SV=1	19	1	2	39	-0.47	-0.13	-0.41	0.13	0.06	0.32	-0.04	0.19			0.0299221	0.784099	0.995095	0.0909181	0.998983	0.478505	3.71	8.6			2.83	1.81	3.3	6.7	11.79	NDUFB1
FALSE	High	Q9NZC3	GN=GDE1 Glycerophosphodiester phosphodiesterase 1 OS=Homo sapiens PE=1 SV=1	16	5	6	65	0.04	0.19	-1.54	-0.03	-0.03	0.5	-0.31	-0.17			6.31208e-05	0.999988	0.999949	0.0506318	0.30484	0.803779	17.53	1.39			1.34	0.65	1.84	7.53	12.59	GDE1
FALSE	High	Q9NYF8	GN=BCLAF1 Bcl-2-associated transcription factor 1 OS=Homo sapiens PE=1 SV=2	9	9	10	99	0.38	-0.02	0.25	0.33	-0.13	0.02	-0.11	0.36			0.45927	0.218428	0.924305	0.999998	0.961894	0.166382	11.63	0.67			3.88	9.57	8.29	7.26	11.18	BCLAF1
FALSE	High	P35609	GN=ACTN2 Alpha-actinin-2 OS=Homo sapiens PE=1 SV=1	11	9	13	99	-0.21	-0.14	0.23	0.2	-0.47	0.15	0.02	0.06			0.913035	0.957389	0.397582	0.98684	1	0.999916	12	14.62			12.32	18.61	13.01	9.95	20.21	ACTN2
FALSE	High	Q9GZP9	GN=DERL2 Derlin-2 OS=Homo sapiens PE=1 SV=1	6	2	2	0	-0.56	-0.18	-0.83	-0.43	-0.08	-0.18	-0.37	-0.41			0.283989	0.835622	0.999977	0.996548	0.902632	0.857547	7.22	18.53			36.67	34.21	8.27	2.58	24.95	DERL2
FALSE	High	Q9P287	GN=BCCIP BRCA2 and CDKN1A-interacting protein OS=Homo sapiens PE=1 SV=1	10	4	5	32	0.37	0.37	-0.05	-0.47	-0.14	-0.2	-0.1	-0.27			0.999947	0.227398	0.976079	0.882378	0.996453	0.708656	13.54	2			1.81	3.19	22.8	16	4.98	BCCIP
FALSE	High	Q6IBS0	GN=TWF2 Twinfilin-2 OS=Homo sapiens PE=1 SV=2	7	2	3	17																										TWF2
FALSE	High	O76031	GN=CLPX ATP-dependent Clp protease ATP-binding subunit clpX-like, mitochondrial OS=Homo sapiens PE=1 SV=2	9	6	6	19	0.32	-0.13	0.39	0.07	-0.12	-0.14	-0.11	0.15			0.0719643	0.989111	0.90677	0.852298	0.935497	0.789103	4.89	1.08			2.78	7.59	8.16	0.96	15.13	CLPX
FALSE	High	Q9BQ39	GN=DDX50 ATP-dependent RNA helicase DDX50 OS=Homo sapiens PE=1 SV=1	18	12	16	226	0.46	0.01	0.38	-0.16	-0.12	-0.19	0	0.22			0.0136902	0.437527	0.673946	0.251868	1	0.166801	6.56	4.38			0.36	0.93	4.22	2.95	9.65	DDX50
FALSE	High	P62263	GN=RPS14 40S ribosomal protein S14 OS=Homo sapiens PE=1 SV=3	44	9	15	288	-0.13	-0.26	-0.11	-0.18	-0.18	-0.13	-0.14	-0.11			0.541487	0.120651	0.132603	0.342459	0.288302	0.464779	3.86	2.41			2.36	4.29	3.7	3.34	5.92	RPS14
FALSE	High	Q9BQP7	GN=MGME1 Mitochondrial genome maintenance exonuclease 1 OS=Homo sapiens PE=1 SV=1	14	4	4	50	0.05	0.04	-0.12	-0.45	0.07	-0.21	-0.24	-0.11			0.996228	0.46693	0.999896	0.951372	0.906058	0.997567	15.27	3.01			7.62	11.23	12.26	5.64	31.35	MGME1
FALSE	High	Q8NI08	GN=NCOA7 Nuclear receptor coactivator 7 OS=Homo sapiens PE=1 SV=2	2	2	2	39																										NCOA7
FALSE	High	Q9C0C2	GN=TNKS1BP1 182 kDa tankyrase-1-binding protein OS=Homo sapiens PE=1 SV=4	5	7	7	64	0.41	0.23	-0.02	-0.11	-0.3	-0.14	-0.02	0.06			1	0.999952	0.989537	0.99982	1	0.999999	19.02	12.78			23.62	21.17	6.24	64.48	6.34	TNKS1BP1
FALSE	High	Q15833	GN=STXBP2 Syntaxin-binding protein 2 OS=Homo sapiens PE=1 SV=2	12	6	6	83	0.11	0.33	0.05	0.1	-0.04	-0.1	0.12	-0.05			0.993871	0.799382	0.998114	0.838795	0.693195	0.994263	10.36	0.78			4.61	0.01	0.53	0.11	7.97	STXBP2
FALSE	High	Q9NX24	GN=NHP2 H/ACA ribonucleoprotein complex subunit 2 OS=Homo sapiens PE=1 SV=1	38	4	5	105	0.08	0.09	-0.19	-0.08	0.01	-0.09	-0.04	0.1			0.760681	0.995316	1	0.989634	0.999856	0.984212	5.76	12.25			2.65	10.41	0.29	10.96	12.48	NHP2
FALSE	High	Q6ZRP7	GN=QSOX2 Sulfhydryl oxidase 2 OS=Homo sapiens PE=1 SV=3	12	6	6	81	-0.37	0.14	-0.2	0.05	-0.1	0.19	-0.02	0.21			0.0276986	0.919931	0.346024	0.0381831	0.999077	0.0187399	1.1	0.47			6.32	3.24	2.24	2	2.13	QSOX2
FALSE	High	P02787	GN=TF Serotransferrin OS=Homo sapiens PE=1 SV=3	21	12	16	138	-0.52	0.44	0.01	0.29	0.32	0.16	0.57	0.03			0.999997	0.0356877	0.0219748	0.36977	0.000803107	0.999206	5.45	1.67			6.56	4.14	0.19	5.35	6.13	TF
FALSE	High	P60891	GN=PRPS1 Ribose-phosphate pyrophosphokinase 1 OS=Homo sapiens PE=1 SV=2	22	7	10	144	0.38	0.19	0.23	-0.1	0.02	-0.03	-0.01	-0.18			0.280414	0.919015	0.999994	0.999803	0.999998	0.498293	3.82	2.71			13.63	5.52	5.29	2.51	1.14	PRPS1
FALSE	High	Q96CU9	GN=FOXRED1 FAD-dependent oxidoreductase domain-containing protein 1 OS=Homo sapiens PE=1 SV=2	5	2	2	48	-0.06	-0.26	0.1	0	0.25	0.09	-0.06	0.07			0.98661	1	0.630892	0.993824	0.99905	0.998624	1.2	1.93			2.81	8.91	7.24	4.21	23.16	FOXRED1
FALSE	High	O95232	GN=LUC7L3 Luc7-like protein 3 OS=Homo sapiens PE=1 SV=2	11	4	4	77	-0.12	0.02	-0.16	-0.05	-0.05	-0.09	-0.12	0.13			0.900311	0.99978	0.999594	0.98972	0.961662	0.946042	17.05	4.81			5.34	7.86	12.09	7.79	5	LUC7L3
FALSE	High	P11310	GN=ACADM Medium-chain specific acyl-CoA dehydrogenase, mitochondrial OS=Homo sapiens PE=1 SV=1	20	10	11	65	-0.24	0.05	0.05	0.23	0.17	0.12	0.06	0			0.864328	0.0096502	0.05353	0.199463	0.733242	1	2.37	3.95			0.96	4.39	0.87	1.1	4.11	ACADM
FALSE	High	P06213	GN=INSR Insulin receptor OS=Homo sapiens PE=1 SV=4	3	4	4	62	1.45	-0.22	0.95	0.64	-0.6	-0.02	-0.48	0.63			0.845506	0.967726	0.976188	1	0.992181	0.970552	84.18	2.98			7.15	1.97	20.32	52.6	69.29	INSR
FALSE	High	Q8IV36	GN=HID1 Protein HID1 OS=Homo sapiens PE=1 SV=1	5	3	3	38	0.75	0.01	0.31	-0.27	-0.27	-0.36	-0.05	0.39			0.43754	0.544876	0.565046	0.298696	0.999667	0.223365	10.4	8.35			5.09	7.55	2.69	8.36	19.25	HID1
FALSE	High	Q9P2D0	GN=IBTK Inhibitor of Bruton tyrosine kinase OS=Homo sapiens PE=1 SV=3	1	2	2	18	-0.46	-0.24	-0.21	0.09	-0.05	-0.11	0.11	-0.3			0.276682	0.924833	0.996967	0.845839	0.815717	0.0833084	4.53	1.73			0.27	8.45	3.64	8.34	8.06	IBTK
FALSE	High	Q9Y5W7	GN=SNX14 Sorting nexin-14 OS=Homo sapiens PE=1 SV=3	2	2	2	0	0.1	-0.05	0.05	0.5	0.53	0.63	0.32	-0.26			0.999998	0.800877	0.761559	0.631158	0.964496	0.987247	56.25	3.61			20.93	15.55	5.68	13.16	8.46	SNX14
FALSE	High	P62701	GN=RPS4X 40S ribosomal protein S4, X isoform OS=Homo sapiens PE=1 SV=2	52	16	41	620	0.06	-0.2	-0.16	0.07	-0.22	-0.06	-0.11	-0.07			0.982917	0.999763	0.922029	0.999943	0.997788	0.999756	10.45	5.29			20.67	10.72	9.57	15.93	21.6	RPS4X
FALSE	High	Q15005	GN=SPCS2 Signal peptidase complex subunit 2 OS=Homo sapiens PE=1 SV=3	26	5	8	109	-0.71	-0.33	-0.94	0.65	-0.17	0.61	-0.46	-0.05			0.352787	0.694674	0.999377	0.738079	0.901971	1	57.75	6.34			21.46	10.59	6.26	31.63	12.64	SPCS2
FALSE	High	P78371	GN=CCT2 T-complex protein 1 subunit beta OS=Homo sapiens PE=1 SV=4	26	12	20	177	0.31	0.38	0.13	-0.01	0.02	0.04	-0.03	-0.23			0.935429	1	0.999996	0.999875	0.999991	0.58615	1.07	6.7			16.99	5.77	12.4	0.56	6.42	CCT2
FALSE	High	Q8WUD1	GN=RAB2B Ras-related protein Rab-2B OS=Homo sapiens PE=1 SV=1	38	9	11	160	-0.02	-0.12	-0.11	-0.37	-0.03	-0.14	-0.22	0.55			0.999477	0.815566	1	0.997497	0.977554	0.475573	10.92	14.96			24.42	19.09	20.73	27.31	2.65	RAB2B
FALSE	High	Q15041	GN=ARL6IP1 ADP-ribosylation factor-like protein 6-interacting protein 1 OS=Homo sapiens PE=1 SV=2	8	2	2	21	-0.65	-0.02	-0.83	0.41	0.23	0.3	-0.31	-0.02			0.0685207	0.582133	0.932255	0.816702	0.802395	1	28.49	17.29			3.79	4.91	7.73	21.47	1.74	ARL6IP1
FALSE	High	P62158	GN=CALM1 Calmodulin OS=Homo sapiens PE=1 SV=2	22	2	5	77	-0.18	0.02	-0.04	-0.56	-0.09	-0.18	0.13	-0.17			0.999976	0.118017	0.996671	0.921245	0.983612	0.944515	23.43	8			12.84	2.11	0.37	3.25	13.5	CALM1
FALSE	High	O43164	GN=PJA2 E3 ubiquitin-protein ligase Praja-2 OS=Homo sapiens PE=1 SV=4	5	2	2	39	0.66	-0.25	-0.08	0.19	-0.58	-0.08	-0.3	0			0.999995	0.999335	0.863766	0.999996	0.993139	1	55.37	7.68			45.69	10.42	21.88	22.09	26.7	PJA2
FALSE	High	A0MZ66	GN=SHTN1 Shootin-1 OS=Homo sapiens PE=1 SV=4	4	2	2	21	0.19	0.18	0.12	-0.04	-0.11	-0.1	0.22	-0.13			0.989636	0.999975	0.993632	0.996678	0.850462	0.988085	11.4	25.34			0.62	5.13	12.72	4.06	8.77	SHTN1
FALSE	High	Q9BUN8	GN=DERL1 Derlin-1 OS=Homo sapiens PE=1 SV=1	13	3	4	57	-0.74	-0.24	-1.02	-0.1	-0.05	0.55	-0.12	0.31			0.0271897	0.999095	0.999982	0.302637	0.996974	0.801174	5.82	6.69			17.94	8.34	7.96	9.92	32.35	DERL1
FALSE	High	Q15388	GN=TOMM20 Mitochondrial import receptor subunit TOM20 homolog OS=Homo sapiens PE=1 SV=1	14	2	3	45	-0.25	0.39	-0.34	0.05	0.36	0.39	0.25	0.2			0.64852	0.999954	0.598868	0.520763	0.851455	0.944619	18.48	1.95			5.14	2.25	16.03	0.72	26.74	TOMM20
FALSE	High	P46777	GN=RPL5 60S ribosomal protein L5 OS=Homo sapiens PE=1 SV=3	49	18	64	496	-0.01	-0.16	-0.38	-0.39	-0.21	-0.15	-0.18	-0.07			0.0516649	0.0429466	0.387437	0.727453	0.516709	0.987301	9.55	5.91			4.27	5.7	3.66	10.72	0.47	RPL5
FALSE	High	Q8WWM7	GN=ATXN2L Ataxin-2-like protein OS=Homo sapiens PE=1 SV=2	14	13	13	60	0.02	-0.09	0.18	0.71	0.12	0.34	0.16	-0.07			0.987625	0.19505	0.998437	0.802517	0.99129	0.999909	19.14	39.47			5.13	0.37	6.1	4.26	1.19	ATXN2L
FALSE	High	Q562E7	GN=WDR81 WD repeat-containing protein 81 OS=Homo sapiens PE=1 SV=2	1	2	2	33	0.5	0.21	0.27	-0.12	-0.52	-0.33	-0.36	-0.04			0.555687	0.97157	0.0826521	0.381312	0.293506	0.999922	2.55	3.56			4.36	4.33	14.03	2.42	21.46	WDR81
FALSE	High	P13804	GN=ETFA Electron transfer flavoprotein subunit alpha, mitochondrial OS=Homo sapiens PE=1 SV=1	33	8	10	79	-0.29	-0.09	-0.07	0.12	0.02	0.05	0	-0.01			0.812884	0.314992	0.999192	0.923314	1	0.999991	2.74	4.19			2.21	6.58	1.27	3.06	0.67	ETFA
FALSE	High	Q8NB50	GN=ZFP62 Zinc finger protein 62 homolog OS=Homo sapiens PE=1 SV=3	12	7	8	21	-0.27	-0.77	0.17	0.23	0.09	0.29	0.03	0.21			0.983389	0.93261	0.999383	0.831906	0.999999	0.957844	11.63	8.01			0.45	6.88	22.04	12.16	28.18	ZFP62
FALSE	High	Q3SXM5	GN=HSDL1 Inactive hydroxysteroid dehydrogenase-like protein 1 OS=Homo sapiens PE=1 SV=3	26	7	11	63	-0.98	-0.02	-1.13	0.26	0.45	0.75	-0.34	-0.18			0.00142485	0.626121	0.152454	0.0148884	0.364925	0.860607	0.77	8			4.29	13.39	1.07	3.61	21.45	HSDL1
FALSE	High	Q9Y5B6	GN=PAXBP1 PAX3- and PAX7-binding protein 1 OS=Homo sapiens PE=1 SV=2	3	2	2	23	0.45	0.24	0.52	0.21	0.16	-0.01	0.21	0.36			0.210995	0.909619	0.968586	1	0.904135	0.528822	7.23	12.51			21.54	12.72	2.97	16.6	8.41	PAXBP1
FALSE	High	P19838	GN=NFKB1 Nuclear factor NF-kappa-B p105 subunit OS=Homo sapiens PE=1 SV=2	5	4	4	13	-0.18	-0.08	0.18	0.07	0.03	-0.01	0.08	-0.06			0.169083	0.913908	0.998812	0.999998	0.857035	0.928941	7.94	1.14			2.29	0.13	6.06	0.63	4.71	NFKB1
FALSE	High	Q9NV06	GN=DCAF13 DDB1- and CUL4-associated factor 13 OS=Homo sapiens PE=1 SV=2	22	10	10	91	0.45	-0.01	0.37	-0.02	-0.1	-0.04	-0.11	0.09			0.0532939	0.999975	0.933395	0.999361	0.902172	0.948796	1.55	0.9			15.74	0.98	3.62	5.38	3.01	DCAF13
FALSE	High	P30536	GN=TSPO Translocator protein OS=Homo sapiens PE=1 SV=3	9	2	6	39	-1.24	0.02	-0.78	0.05	0.1	-0.24	-0.28	-0.05			0.0342135	0.999953	0.996081	0.828821	0.731031	0.999941	17.73	5.62			14.02	5.23	5.66	1.06	22.41	TSPO
FALSE	High	Q8N357	GN=SLC35F6 Solute carrier family 35 member F6 OS=Homo sapiens PE=1 SV=1	3	1	3	29																										SLC35F6
FALSE	High	Q00796	GN=SORD Sorbitol dehydrogenase OS=Homo sapiens PE=1 SV=4	13	5	6	95	-0.63	-0.25	-0.45	-0.23	0	-0.17	-0.02	-0.33			0.0130386	0.224597	1	0.486263	0.999988	0.0594854	4.9	7.45			6.76	9.35	1.38	1.9	5.51	SORD
FALSE	High	Q6IBW4	GN=NCAPH2 Condensin-2 complex subunit H2 OS=Homo sapiens PE=1 SV=1	4	2	2	27																										NCAPH2
FALSE	High	Q9NTJ5	GN=SACM1L Phosphatidylinositide phosphatase SAC1 OS=Homo sapiens PE=1 SV=2	23	13	20	155	-0.28	-0.04	-0.34	0.05	0.07	0.09	-0.08	0.13			0.00175939	0.912122	0.765958	0.482743	0.66818	0.210734	0.88	4.35			3.45	0.6	2	2.73	5.31	SACM1L
FALSE	High	Q96CB9	GN=NSUN4 5-methylcytosine rRNA methyltransferase NSUN4 OS=Homo sapiens PE=1 SV=2	6	2	2	23																										NSUN4
FALSE	High	O14497	GN=ARID1A AT-rich interactive domain-containing protein 1A OS=Homo sapiens PE=1 SV=3	4	7	8	74	0.17	-0.1	0.3	0.16	0.06	0.12	0.1	0.08			0.0151741	0.226554	0.94124	0.470896	0.618499	0.785634	5.15	6.26			3.68	4.96	2.37	2.63	1.32	ARID1A
FALSE	High	Q9Y6D6	GN=ARFGEF1 Brefeldin A-inhibited guanine nucleotide-exchange protein 1 OS=Homo sapiens PE=1 SV=2	4	5	5	53	0.1	-0.05	0.33	0.02	-0.02	0.06	0.2	-0.28			0.640389	1	1	0.999857	0.935659	0.778033	12.98	8.27			8.61	10.05	18.39	5.94	22.08	ARFGEF1
FALSE	High	P16403	GN=HIST1H1C Histone H1.2 OS=Homo sapiens PE=1 SV=2	56	19	49	409	0.2	0.06	-0.6	-0.6	0.06	-0.21	-0.11	0.41			0.842375	0.842559	0.999999	0.998986	0.99997	0.966576	53.66	3.54			21.3	53.07	8.28	13.32	21.25	HIST1H1C
FALSE	High	P53350	GN=PLK1 Serine/threonine-protein kinase PLK1 OS=Homo sapiens PE=1 SV=1	10	5	5	48	-0.01	-0.16	-0.07	-0.24	-0.06	-0.21	-0.16	0.15			0.999147	0.742378	0.999685	0.829969	0.942802	0.951595	20.86	2.16			11.67	6.4	10.46	10.87	1.27	PLK1
FALSE	High	P37198	GN=NUP62 Nuclear pore glycoprotein p62 OS=Homo sapiens PE=1 SV=3	5	2	2	17	0.33	0.42	0.18	0.34	0.17	0.21	0.21	0.27			0.996923	0.9225	0.997705	0.992336	0.992737	0.9709	25.72	24.93			2.76	14.13	5.46	14.77	40.92	NUP62
FALSE	High	Q07954	GN=LRP1 Prolow-density lipoprotein receptor-related protein 1 OS=Homo sapiens PE=1 SV=2	2	7	7	82	0.03	-0.19	0.49	0.1	0.01	0.03	0.35	0.19			0.0310938	0.967255	1	0.9999	0.134282	0.622878	5.03	7.81			5.92	6.05	2.77	8.95	13.41	LRP1
FALSE	High	O14715	GN=RGPD8 RANBP2-like and GRIP domain-containing protein 8 OS=Homo sapiens PE=1 SV=2	11	20	21	189	-0.58	-0.09	-0.09	0.45	-0.1	-0.05	0.16	-0.08			0.995537	0.210451	0.993893	0.999807	0.945945	0.998525	18.14	8.8			10.28	5.86	15.24	3.47	9.52	RGPD8
FALSE	High	Q16540	GN=MRPL23 39S ribosomal protein L23, mitochondrial OS=Homo sapiens PE=1 SV=1	14	2	2	56	0.76	-0.11	-0.25	0.41	-0.89	-0.21	-0.71	-0.18			0.999834	0.996943	0.887564	0.999941	0.955483	0.999969	81.63	1.21			70.28	3.1	8.17	44.58	51.39	MRPL23
FALSE	High	P68133	GN=ACTA1 Actin, alpha skeletal muscle OS=Homo sapiens PE=1 SV=1	32	13	84	871	0.51	0.38	0.3	-0.14	-0.23	0.07	0.1	0.22			0.518891	0.960076	0.763888	0.999006	0.992504	0.78985	13.99	21.82			3.66	8.97	0.66	6.78	2.91	ACTA1
FALSE	High	P26368	GN=U2AF2 Splicing factor U2AF 65 kDa subunit OS=Homo sapiens PE=1 SV=4	14	5	8	111	0.45	0.07	0.13	-0.39	-0.18	-0.33	-0.03	0.06			0.915452	0.118213	0.735061	0.22893	0.999983	0.997334	8.63	11.65			11.1	11.34	4.77	2.47	2.02	U2AF2
FALSE	High	O95155	GN=UBE4B Ubiquitin conjugation factor E4 B OS=Homo sapiens PE=1 SV=1	1	2	2	32	-0.58	0.16	0.09	0.33	0.12	0.46	0.1	-0.57			0.994889	0.386257	0.976608	0.14288	0.989021	0.0545314	8.87	4.7			2.85	3.08	6.35	17.07	16.67	UBE4B
FALSE	High	Q9BWE0	GN=REPIN1 Replication initiator 1 OS=Homo sapiens PE=1 SV=1	8	3	3	40	-0.07	-0.41	0.04	0.01	-0.04	-0.04	-0.23	0.04			0.999969	1	0.999964	0.999972	0.797459	0.999969	4.79	14.86			1.27	5.65	17.93	3.91	18.17	REPIN1
FALSE	High	Q9UPP1	GN=PHF8 Histone lysine demethylase PHF8 OS=Homo sapiens PE=1 SV=3	5	4	4	73	0.43	-0.11	0.45	0.05	-0.12	-0.07	0.05	-0.06			0.0710955	0.999218	0.93905	0.994614	0.999389	0.998774	5.95	2.24			9.04	1.93	0.28	19.41	0.45	PHF8
FALSE	High	P55884	GN=EIF3B Eukaryotic translation initiation factor 3 subunit B OS=Homo sapiens PE=1 SV=3	22	20	34	340	0.07	-0.25	0.06	-0.28	-0.2	-0.23	-0.01	-0.18			0.646523	0.00169928	0.0124084	0.00574297	0.999998	0.0239245	3.56	1.96			1.67	0.22	0.06	3.26	4.33	EIF3B
FALSE	High	Q9Y6K0	GN=CEPT1 Choline/ethanolaminephosphotransferase 1 OS=Homo sapiens PE=1 SV=1	7	3	7	43	0.09	-0.09	-0.26	-0.07	0.04	-0.13	-0.21	-0.06			0.237898	0.984588	0.999656	0.848089	0.426078	0.993925	14.79	3.67			7.64	0.81	1.65	6.09	0.85	CEPT1
FALSE	High	P06703	GN=S100A6 Protein S100-A6 OS=Homo sapiens PE=1 SV=1	17	2	2	0	-0.07	0.37	0.05	0.09	0.41	0.07	0.18	0.05			0.999991	0.999614	0.63861	0.999924	0.985044	0.999991	8	8.53			22.35	23.33	7.44	1.17	26.64	S100A6
FALSE	High	Q92667	GN=AKAP1 A-kinase anchor protein 1, mitochondrial OS=Homo sapiens PE=1 SV=1	16	12	12	122	-0.34	-0.11	-0.15	0.35	-0.1	0.3	-0.02	0.03			0.89779	0.233104	0.980869	0.374618	0.999996	0.999976	4.08	8.43			7.51	5.37	6.12	1.92	19.01	AKAP1
FALSE	High	P48735	GN=IDH2 Isocitrate dehydrogenase [NADP], mitochondrial OS=Homo sapiens PE=1 SV=2	24	10	10	54	0.1	-0.09	0.13	0.08	0.02	0.03	-0.11	0.09			0.899515	0.988384	0.999995	0.999957	0.946039	0.975442	18.65	0.98			5.55	0.65	1.38	7.97	1.56	IDH2
FALSE	High	P29144	GN=TPP2 Tripeptidyl-peptidase 2 OS=Homo sapiens PE=1 SV=4	11	12	12	92	0.25	-0.07	0.14	-0.29	-0.28	-0.31	-0.03	-0.03			0.781218	0.159824	0.170948	0.120927	0.999947	0.99977	2.98	6.22			0.12	8.3	6.48	7.69	9.78	TPP2
FALSE	High	Q8NBI2	GN=CYB561A3 Cytochrome b ascorbate-dependent protein 3 OS=Homo sapiens PE=1 SV=1	6	2	2	0	-0.5	-0.08	-0.09	0.17	0.02	0.13	0.03	0.01			0.999014	0.974061	1	0.991847	0.999999	1	2.27	6.8			14.45	12.37	11.09	11.64	25.73	CYB561A3
FALSE	High	Q9BZQ6	GN=EDEM3 ER degradation-enhancing alpha-mannosidase-like protein 3 OS=Homo sapiens PE=1 SV=2	2	2	2	33	0.33	-0.24	0.39	0.07	0.17	0.15	0.1	0.12			0.33486	0.998984	0.937914	0.957443	0.995787	0.988976	16.57	7.63			0.12	1.85	22.12	8.9	4.18	EDEM3
FALSE	High	O60568	GN=PLOD3 Procollagen-lysine,2-oxoglutarate 5-dioxygenase 3 OS=Homo sapiens PE=1 SV=1	17	10	11	113	0.28	0.02	0.31	0.02	-0.01	-0.04	-0.02	0.17			0.00958631	0.999358	0.999985	0.984624	0.999087	0.171457	1.64	5.56			0.9	5.97	3.24	1.41	5.36	PLOD3
FALSE	High	O95197	GN=RTN3 Reticulon-3 OS=Homo sapiens PE=1 SV=2	2	3	4	38	-1.1	-0.03	-1.41	-0.34	0.63	-0.47	-0.83	0.24			0.00223702	0.642318	0.134124	0.341202	0.0418065	0.884851	12.62	10.03			19.04	16.77	7.81	6.91	18.09	RTN3
FALSE	High	Q9HD23	GN=MRS2 Magnesium transporter MRS2 homolog, mitochondrial OS=Homo sapiens PE=1 SV=1	4	2	2	19	0.22	0.27	0.23	-0.33	0.26	-0.11	0.17	-0.14			0.995641	0.972557	0.991623	0.999941	0.999257	0.99972	31.34	0.35			28.27	4.9	7.99	13.26	53.47	MRS2
FALSE	High	Q75QN2	GN=INTS8 Integrator complex subunit 8 OS=Homo sapiens PE=1 SV=1	4	4	4	26	-0.14	-0.49	0.16	0.05	-0.03	-0.08	-0.03	-0.1			0.213218	0.980001	0.995448	0.836634	0.997965	0.597556	2.08	2.24			3.67	5.34	4.78	0.35	6.23	INTS8
FALSE	High	Q9UQN3	GN=CHMP2B Charged multivesicular body protein 2b OS=Homo sapiens PE=1 SV=1	8	2	3	25	0.34	0.45	-0.08	0	0.17	0.08	0.17	-0.22			0.999683	1	0.981749	0.999551	0.981354	0.94341	11.31	16.49			14.83	6.45	16.57	15.98	20.46	CHMP2B
FALSE	High	P05107	GN=ITGB2 Integrin beta-2 OS=Homo sapiens PE=1 SV=2	2	2	2	46	-0.16	-0.34	-0.78	-0.07	0.03	-0.17	-0.21	0.21			0.471276	0.999994	1	0.9991	0.997097	0.996472	39.22	1.11			13.62	28.68	10.91	32.3	32.67	ITGB2
FALSE	High	Q6ZN17	GN=LIN28B Protein lin-28 homolog B OS=Homo sapiens PE=1 SV=1	37	7	7	54	0.44	0.11	0.24	0.23	-0.24	0.02	-0.12	0.23			0.960337	0.97144	0.96429	1	0.998945	0.972087	31.63	0.29			18.99	3.74	2.72	28.71	12.95	LIN28B
FALSE	High	P00167	GN=CYB5A Cytochrome b5 OS=Homo sapiens PE=1 SV=2	16	2	2	0	-0.51	0.29	-1.3	-0.19	0.11	0.8	-0.39	-0.02			6.19853e-05	0.599719	0.932503	0.00142031	0.0667652	0.999995	15.53	6.92			1.02	5.2	7.03	2.1	2.25	CYB5A
FALSE	High	Q5JXB2	GN=UBE2NL Putative ubiquitin-conjugating enzyme E2 N-like OS=Homo sapiens PE=1 SV=1	14	2	2	35	0.25	-0.06	0.06	-0.01	0.16	0.09	-0.09	0.1			0.997194	1	0.740171	0.964022	0.973608	0.946796	5.48	4.49			12.09	0.09	2.47	7.03	11.56	UBE2NL
FALSE	High	P51570	GN=GALK1 Galactokinase OS=Homo sapiens PE=1 SV=1	21	6	7	129	0.18	-0.05	0.14	-0.15	0.1	-0.02	-0.01	-0.05			0.830621	0.75458	0.955625	0.999983	1	0.997967	9.17	6.7			0.95	9.61	9	7.7	2.14	GALK1
FALSE	High	Q9UHQ9	GN=CYB5R1 NADH-cytochrome b5 reductase 1 OS=Homo sapiens PE=1 SV=1	25	8	10	54	-0.29	-0.04	-0.51	-0.37	-0.23	-0.29	-0.33	0.12			0.64939	0.870161	0.982031	0.950074	0.913277	0.999334	4.71	7.66			8.79	19.19	28.21	39.41	11.66	CYB5R1
FALSE	High	Q92541	GN=RTF1 RNA polymerase-associated protein RTF1 homolog OS=Homo sapiens PE=1 SV=4	11	8	8	47	0.09	0.1	0.09	-0.06	0.16	0.03	0.02	-0.16			0.984202	0.998778	0.811186	0.999944	0.999989	0.813899	11.6	3.63			0.64	2.24	10.44	13.76	6.79	RTF1
FALSE	High	Q15070	GN=OXA1L Mitochondrial inner membrane protein OXA1L OS=Homo sapiens PE=1 SV=3	13	6	7	38	-1.06	0.22	-1.78	0.3	0.4	0.57	-0.26	-0.18			1.10508e-05	0.219831	0.0835389	0.0142703	0.359871	0.689545	8.17	2.35			0.25	12.16	2.55	9.74	9.95	OXA1L
FALSE	High	Q9UPQ8	GN=DOLK Dolichol kinase OS=Homo sapiens PE=1 SV=1	6	3	3	34	-0.93	0.22	-1.42	-0.2	-0.04	0.25	-0.03	-0.03			7.24197e-05	0.653129	0.999615	0.433843	0.999926	0.999942	2.9	9.64			14.46	7	6.52	6.1	5.3	DOLK
FALSE	High	P49588	GN=AARS Alanine--tRNA ligase, cytoplasmic OS=Homo sapiens PE=1 SV=2	23	23	36	273	-0.16	0.12	-0.13	0	-0.03	-0.03	0.14	-0.26			0.832102	1	0.999852	0.999891	0.774129	0.227406	1.68	7.35			2.53	3.2	12.66	4.59	7.68	AARS
FALSE	High	Q9H920	GN=RNF121 RING finger protein 121 OS=Homo sapiens PE=1 SV=1	6	3	4	50	-0.73	0.09	-1.41	0.37	0.13	0.78	-0.19	-0.09			0.000300789	0.261336	0.958599	0.0108836	0.83681	0.99208	7.42	15.23			1.84	11.74	5.13	12.42	10.06	RNF121
FALSE	High	P86791	GN=CCZ1 Vacuolar fusion protein CCZ1 homolog OS=Homo sapiens PE=1 SV=1	9	4	5	43	0.16	-0.04	0.11	0.03	-0.03	-0.05	-0.06	-0.06			0.590213	0.998397	0.999222	0.981281	0.933016	0.923476	5.2	1.49			6.1	2.52	5.66	1.38	4.4	CCZ1
FALSE	High	Q96CX2	GN=KCTD12 BTB/POZ domain-containing protein KCTD12 OS=Homo sapiens PE=1 SV=1	19	4	6	74	0.56	-0.06	0.1	-0.51	-0.17	-0.43	-0.36	-0.11			0.910063	0.00852603	0.539895	0.0218406	0.0523361	0.859274	11.59	3.27			6.65	3.42	5.07	3.21	6.52	KCTD12
FALSE	High	O43707	GN=ACTN4 Alpha-actinin-4 OS=Homo sapiens PE=1 SV=2	49	39	77	803	0.29	-0.01	0.41	0.16	-0.27	-0.1	0.08	0.08			4.28715e-05	0.0139724	0.000697535	0.125163	0.257473	0.304948	4.4	2.16			1.55	2.65	0.74	0.2	0.02	ACTN4
FALSE	High	Q8WUM4	GN=PDCD6IP Programmed cell death 6-interacting protein OS=Homo sapiens PE=1 SV=1	24	21	24	150	-0.01	0.08	0.03	0.01	0.05	0.06	0.07	-0.13			0.999583	0.999999	0.993295	0.986378	0.970778	0.667267	7.52	0.88			0.87	2.72	4.42	11.81	1.06	PDCD6IP
FALSE	High	Q13112	GN=CHAF1B Chromatin assembly factor 1 subunit B OS=Homo sapiens PE=1 SV=1	16	7	7	51	0.07	-0.33	-0.03	-0.2	-0.02	-0.1	-0.02	-0.13			0.999989	0.770027	0.999995	0.984215	0.999997	0.940795	0.54	6.83			12.1	10.37	2.55	2.33	17.42	CHAF1B
FALSE	High	O43772	GN=SLC25A20 Mitochondrial carnitine/acylcarnitine carrier protein OS=Homo sapiens PE=1 SV=1	28	12	16	143	-3.32	-0.16	-2.15	0.02	0.14	0.5	-0.23	-0.3			0.000104007	1	0.98372	0.240323	0.863368	0.700938	11.76	15.97			4.29	6.78	2	8.52	25.64	SLC25A20
FALSE	High	Q9HBT8	GN=ZNF286A Zinc finger protein 286A OS=Homo sapiens PE=1 SV=1	5	2	2	0																										ZNF286A
FALSE	High	Q8NE00	GN=TMEM104 Transmembrane protein 104 OS=Homo sapiens PE=1 SV=2	5	2	2	25	-1.48	0.13	-0.44	-0.03	0.16	0.02	0.12	0.02			0.0200021	0.999589	0.604489	0.999991	0.834449	0.999985	5.3	1.09			5.99	11.12	2.1	3.22	8.92	TMEM104
FALSE	High	Q9NZJ9	GN=NUDT4 Diphosphoinositol polyphosphate phosphohydrolase 2 OS=Homo sapiens PE=1 SV=2	13	2	2	28	0.02	0.28	-0.33	0.08	0	0.05	-0.13	-0.55			0.10961	0.970367	1	0.997064	0.825302	0.00874736	7.47	0.69			0.27	10.64	11.53	0.91	4.58	NUDT4
FALSE	High	P17014	GN=ZNF12 Zinc finger protein 12 OS=Homo sapiens PE=1 SV=3	6	3	3	24	1.12	0	0.97	0.07	0	0.06	-0.28	0.17			0.0203854	0.9997	1	0.999935	0.794882	0.972726	4.48	3.8			1.37	6.93	34.15	2.26	9.31	ZNF12
FALSE	High	Q14181	GN=POLA2 DNA polymerase alpha subunit B OS=Homo sapiens PE=1 SV=2	6	3	3	55	-0.08	-0.1	0.3	0.14	0.25	0.27	0.05	0.18			0.782869	0.989642	0.876574	0.837992	0.999978	0.965779	0.33	13.84			14.93	7.66	20.23	23.5	5.85	POLA2
FALSE	High	Q96EU6	GN=RRP36 Ribosomal RNA processing protein 36 homolog OS=Homo sapiens PE=1 SV=1	17	3	3	29	-0.48	-0.31	-0.24	-0.04	-0.05	0.08	0.07	-0.16			0.885477	0.999994	0.999968	0.99942	0.999683	0.983032	1.78	4.66			10.98	16.79	18.83	4.49	25.1	RRP36
FALSE	High	Q9NUD5	GN=ZCCHC3 Zinc finger CCHC domain-containing protein 3 OS=Homo sapiens PE=1 SV=1	11	4	4	40	-0.23	0.29	-0.13	-0.28	-0.09	-0.07	-0.12	-0.13			0.925579	0.362816	0.98742	0.996916	0.942745	0.922746	8.22	0.61			0.46	0.58	5.64	17.28	10.18	ZCCHC3
FALSE	High	Q16181	GN=SEPT7 Septin-7 OS=Homo sapiens PE=1 SV=2	24	12	14	114	0.06	0.17	0.11	-0.1	0.05	-0.11	0.11	-0.13			0.924993	0.958829	0.999036	0.930104	0.919793	0.861015	3.78	5.51			0.58	1.55	13.31	3.97	11.79	2021-09-07
FALSE	High	O14678	GN=ABCD4 ATP-binding cassette sub-family D member 4 OS=Homo sapiens PE=1 SV=1	4	2	2	0	-0.7	0.09	-0.36	0.14	0.26	0.47	0.07	-0.17			0.835514	0.997735	0.95669	0.652074	0.999947	0.994795	14.13	4.25			18.9	10.17	5.51	15.36	39.76	ABCD4
FALSE	High	P40227	GN=CCT6A T-complex protein 1 subunit zeta OS=Homo sapiens PE=1 SV=3	26	15	18	163	0.26	0.2	0.09	0.03	-0.02	-0.01	-0.1	-0.26			0.998589	0.999998	0.999999	1	0.997033	0.775511	12.62	2.96			22.23	7.24	8.51	4.94	18.19	CCT6A
FALSE	High	Q9H9B4	GN=SFXN1 Sideroflexin-1 OS=Homo sapiens PE=1 SV=4	44	13	26	188	-0.06	-0.02	-0.31	0.06	0.1	0.09	-0.16	0.04			0.279229	0.998485	0.973511	0.984056	0.846052	0.999785	11.29	0.04			8.42	0.01	1.7	13.22	11.22	SFXN1
FALSE	High	Q14498	GN=RBM39 RNA-binding protein 39 OS=Homo sapiens PE=1 SV=2	24	11	11	95	-0.1	0.05	-0.2	0.01	0.01	-0.02	-0.03	0.3			0.797359	1	1	0.999998	0.99998	0.465134	1.13	7.66			2.39	15.99	10.79	13.75	8.68	RBM39
FALSE	High	P62851	GN=RPS25 40S ribosomal protein S25 OS=Homo sapiens PE=1 SV=1	9	2	5	39	0.02	-0.02	-0.08	-0.15	-0.01	0.02	0.05	0.08			0.972437	0.68558	1	0.999989	0.998565	0.971304	10.23	4.45			11.48	2.18	4.98	4.48	1.52	RPS25
FALSE	High	Q5T9A4	GN=ATAD3B ATPase family AAA domain-containing protein 3B OS=Homo sapiens PE=1 SV=1	14	8	11	160	-0.05	0.21	-0.2	0.13	0.28	0.12	-0.07	0.02			0.466037	0.836369	0.201571	0.851147	0.987763	0.999983	2.47	5.56			3.74	1.37	11.16	6.71	10.38	ATAD3B
FALSE	High	Q9H974	GN=QTRTD1 Queuine tRNA-ribosyltransferase subunit QTRTD1 OS=Homo sapiens PE=1 SV=1	15	5	6	33	0.44	0.08	0.33	-0.03	-0.02	-0.04	0.03	-0.14			0.134543	0.999931	0.999978	0.999602	0.999849	0.836681	15.74	8.8			2.48	2.88	0.77	5.46	2.05	QTRTD1
FALSE	High	Q8NHM5	GN=KDM2B Lysine-specific demethylase 2B OS=Homo sapiens PE=1 SV=1	4	4	4	40	0.14	-0.31	0.31	0.11	0.11	-0.08	-0.08	0.05			0.0528038	0.779906	0.823181	0.952033	0.928657	0.993308	1.77	4.75			2.49	9.35	5.18	8.2	0.03	KDM2B
FALSE	High	Q6N043	GN=ZNF280D Zinc finger protein 280D OS=Homo sapiens PE=1 SV=3	7	5	5	36	0.07	0.05	0.08	0.09	0.04	0.07	0.03	0.15			0.996396	0.99401	0.999921	0.998974	0.999994	0.944667	15.33	5.13			2.07	1.86	15.38	7.4	14.5	ZNF280D
FALSE	High	Q9Y281	GN=CFL2 Cofilin-2 OS=Homo sapiens PE=1 SV=1	20	4	6	96	0.29	0.14	0.08	-0.29	-0.08	-0.18	0.01	0.04			0.999546	0.790159	0.999481	0.967747	1	0.999993	7.39	15.5			8.23	29.78	14.5	2.35	1.06	CFL2
FALSE	High	P33527	GN=ABCC1 Multidrug resistance-associated protein 1 OS=Homo sapiens PE=1 SV=3	19	24	30	271	-0.7	-0.23	-0.77	-0.26	-0.14	-0.14	-0.01	0.09			0.0148157	0.651088	0.962898	0.954076	1	0.993552	4.93	2.35			22.78	10.32	5.27	3.65	8.77	ABCC1
FALSE	High	Q99614	GN=TTC1 Tetratricopeptide repeat protein 1 OS=Homo sapiens PE=1 SV=1	13	3	3	24	0.13	0.07	-0.16	-0.01	0.02	0.08	0.07	-0.14			0.631964	1	0.99995	0.978282	0.988554	0.77405	12.93	4.64			2.41	5.13	1.61	2.18	8.55	TTC1
FALSE	High	P10515	GN=DLAT Dihydrolipoyllysine-residue acetyltransferase component of pyruvate dehydrogenase complex, mitochondrial OS=Homo sapiens PE=1 SV=3	12	7	9	95	0.07	0.2	0.15	0.16	0.09	0.1	0.11	0.03			0.116118	0.101586	0.51707	0.428178	0.3505	0.991102	5.82	4.52			0.86	1.69	3.22	2.44	1.29	DLAT
FALSE	High	O43242	GN=PSMD3 26S proteasome non-ATPase regulatory subunit 3 OS=Homo sapiens PE=1 SV=2	38	20	22	287	-0.14	-0.2	-0.17	-0.23	-0.05	-0.12	-0.08	-0.08			0.0674866	0.0134045	0.896324	0.258265	0.60862	0.552177	3.32	1.91			3.84	1.89	3.86	1.02	4.23	PSMD3
FALSE	High	P33897	GN=ABCD1 ATP-binding cassette sub-family D member 1 OS=Homo sapiens PE=1 SV=2	28	19	27	433	-0.86	0.21	-0.75	0.66	0.61	0.95	0.23	0.19			0.0382849	0.0722418	0.100833	0.01161	0.849194	0.927415	10.23	4.82			29.46	3.35	1.1	2.65	6.42	ABCD1
FALSE	High	P50851	GN=LRBA Lipopolysaccharide-responsive and beige-like anchor protein OS=Homo sapiens PE=1 SV=4	9	22	25	264	-0.22	-0.18	-0.05	-0.18	-0.06	-0.09	0.11	-0.09			0.996367	0.404791	0.986123	0.913425	0.831211	0.924088	12.31	0.75			3.8	5.01	0.39	6.32	0.49	LRBA
FALSE	High	Q9UEW8	GN=STK39 STE20/SPS1-related proline-alanine-rich protein kinase OS=Homo sapiens PE=1 SV=3	6	3	3	44	0.33	0.34	0.07	-0.14	0	-0.08	0.15	-0.08			0.999149	0.96332	1	0.997652	0.955699	0.997889	3.07	6.75			4.09	3.12	12.32	8.31	22.64	STK39
FALSE	High	Q9HC36	GN=MRM3 rRNA methyltransferase 3, mitochondrial OS=Homo sapiens PE=1 SV=2	7	3	3	31	-0.23	-0.13	0.05	0.18	0.11	0.29	0.01	0.11			0.998803	0.737523	0.954389	0.308665	1	0.954461	15.53	5.2			7.41	7.98	9.23	1.3	1.21	MRM3
FALSE	High	O43169	GN=CYB5B Cytochrome b5 type B OS=Homo sapiens PE=1 SV=2	27	3	10	109	0.02	0.51	-0.73	0.03	-0.13	-0.51	-0.81	-0.07			0.243288	1	0.998725	0.567945	0.175438	0.999958	3.98	1.99			28.74	6.14	4.8	39.84	0.82	CYB5B
FALSE	High	Q9Y462	GN=ZNF711 Zinc finger protein 711 OS=Homo sapiens PE=1 SV=2	4	2	2	27																										ZNF711
FALSE	High	Q9UFN0	GN=NIPSNAP3A Protein NipSnap homolog 3A OS=Homo sapiens PE=1 SV=2	14	3	4	19	0.35	-0.01	0.38	0.1	0.22	0.02	-0.29	0.46			0.620331	0.998658	0.941512	1	0.833732	0.453347	25.43	5.2			1.36	8.47	25.51	12.4	8.05	NIPSNAP3A
FALSE	High	Q9NR56	GN=MBNL1 Muscleblind-like protein 1 OS=Homo sapiens PE=1 SV=2	5	2	3	27	-0.63	-0.01	-0.09	0.5	0.37	0.37	0.43	-0.1			0.997034	0.157674	0.378499	0.400955	0.255968	0.99502	7.12	5.81			20.86	0.22	1.88	10.1	17.43	MBNL1
FALSE	High	Q15392	GN=DHCR24 Delta(24)-sterol reductase OS=Homo sapiens PE=1 SV=2	15	11	17	151	-1.7	0.06	-0.52	0.1	0.1	0.24	0.01	0.1			0.0168246	0.955577	0.945277	0.388838	0.999999	0.953668	9.43	2.6			11.51	8.59	1.81	2.99	8.07	DHCR24
FALSE	High	Q96R06	GN=SPAG5 Sperm-associated antigen 5 OS=Homo sapiens PE=1 SV=2	2	2	2	0	-0.16	-0.14	0.05	-0.17	-0.21	-0.05	0	0.18			0.999581	0.873604	0.769617	0.999639	1	0.868052	5.91	18.38			2.71	13.93	1.31	10.6	2.3	SPAG5
FALSE	High	O96019	GN=ACTL6A Actin-like protein 6A OS=Homo sapiens PE=1 SV=1	27	10	16	99	0.3	-0.02	0.35	0	-0.05	-0.04	0.05	0.13			0.00153385	1	0.948937	0.983469	0.929003	0.194087	0.99	2.95			2.55	3.75	4.09	5.22	1.16	ACTL6A
FALSE	High	Q96EY8	GN=MMAB Cob(I)yrinic acid a,c-diamide adenosyltransferase, mitochondrial OS=Homo sapiens PE=1 SV=1	14	2	2	28	-0.81	0.22	-0.18	0.41	0.01	0.2	0.02	0.03			0.856925	0.196395	1	0.807713	1	0.999979	4.29	3.75			14.16	1.32	13.15	7.67	15.26	MMAB
FALSE	High	P83731	GN=RPL24 60S ribosomal protein L24 OS=Homo sapiens PE=1 SV=1	43	10	25	126	-0.03	-0.2	-0.14	-0.43	-0.1	-0.09	-0.01	0.06			0.986225	0.366198	0.996661	0.997881	1	0.999877	30.17	9.17			3.36	10.41	5.56	2.02	2.52	RPL24
FALSE	High	P42330	GN=AKR1C3 Aldo-keto reductase family 1 member C3 OS=Homo sapiens PE=1 SV=4	8	3	3	0																										AKR1C3
FALSE	High	Q8N3U4	GN=STAG2 Cohesin subunit SA-2 OS=Homo sapiens PE=1 SV=3	9	13	13	50	0.25	-0.07	0.26	-0.1	-0.13	-0.04	0.08	-0.2			0.125201	0.879619	0.70357	0.99891	0.925602	0.279105	9.26	1.76			1.99	1.94	0.63	6.82	8.58	STAG2
FALSE	High	P28370	GN=SMARCA1 Probable global transcription activator SNF2L1 OS=Homo sapiens PE=1 SV=2	21	23	30	238	-0.05	-0.87	0.64	-0.08	-0.16	-0.13	0.09	0.53			0.274655	0.999859	0.993065	0.997834	0.999699	0.436996	41.16	0.35			5.83	0.44	14.9	3.11	9.99	SMARCA1
FALSE	High	Q92747	GN=ARPC1A Actin-related protein 2/3 complex subunit 1A OS=Homo sapiens PE=1 SV=2	12	5	5	26	-0.2	-0.13	-0.24	-0.22	0	0.01	-0.06	-0.02			0.385236	0.457306	1	1	0.995975	0.999989	9.38	0.32			8.82	2.38	8.94	10.82	4.41	ARPC1A
FALSE	High	P04843	GN=RPN1 Dolichyl-diphosphooligosaccharide--protein glycosyltransferase subunit 1 OS=Homo sapiens PE=1 SV=1	35	21	31	337	0.04	0.17	-0.34	0.31	0.44	0.49	-0.11	0.16			0.0476443	0.0659379	0.0125682	0.00679453	0.811279	0.525913	2.56	5.58			12.49	3.15	1.95	5.02	2.06	RPN1
FALSE	High	O95479	GN=H6PD GDH/6PGL endoplasmic bifunctional protein OS=Homo sapiens PE=1 SV=2	6	4	4	84	0.4	0.25	0.28	0.13	0.15	0	0.28	0.13			0.853077	0.99598	0.988518	1	0.843087	0.995694	1.31	0.5			23.63	16.63	23.69	14.49	0.33	H6PD
FALSE	High	Q9C0B5	GN=ZDHHC5 Palmitoyltransferase ZDHHC5 OS=Homo sapiens PE=1 SV=2	3	2	3	57	-0.05	0.2	-0.31	0.01	0.09	-0.02	-0.11	-0.04			0.207799	1	0.980006	0.999996	0.9524	0.99985	1.02	9.38			13.02	6.16	10.96	2.26	2.24	ZDHHC5
FALSE	High	Q9H0V1	GN=TMEM168 Transmembrane protein 168 OS=Homo sapiens PE=2 SV=2	7	5	5	72	-0.31	0.23	-1.83	0.09	0.02	0.31	-0.18	-0.21			2.75857e-07	0.844811	0.999832	0.0230691	0.230968	0.130815	6.43	0.1			2.42	2.62	9.38	2.85	0.56	TMEM168
FALSE	High	O60341	GN=KDM1A Lysine-specific histone demethylase 1A OS=Homo sapiens PE=1 SV=2	15	12	13	140	-0.03	0.05	0.16	0.18	-0.05	-0.01	-0.01	-0.06			0.544881	0.415669	0.991256	0.999999	1	0.982226	11.73	5.94			1.23	1.65	3.4	2.79	5.81	KDM1A
FALSE	High	O75792	GN=RNASEH2A Ribonuclease H2 subunit A OS=Homo sapiens PE=1 SV=2	10	2	2	41	0.53	-0.04	0.23	-0.04	0.02	0.06	0.03	0.02			0.570041	0.999863	0.999995	0.998228	0.999956	0.999999	6.09	3.88			3.39	4.88	5.14	9.92	17.45	RNASEH2A
FALSE	High	P24386	GN=CHM Rab proteins geranylgeranyltransferase component A 1 OS=Homo sapiens PE=1 SV=3	4	3	3	20	0.07	0.05	0.07	-0.3	0.16	-0.11	0.21	-0.1			0.998012	0.475989	0.915133	0.987432	0.788654	0.990937	8.58	1.85			15.98	2.58	0.85	18.13	9.04	CHM
FALSE	High	Q99986	GN=VRK1 Serine/threonine-protein kinase VRK1 OS=Homo sapiens PE=1 SV=1	10	3	3	53	0.33	0.22	0.16	-0.28	0.06	-0.09	0.11	0.17			0.950408	0.681301	0.999761	0.997474	0.993501	0.93757	23.77	7.63			6.66	3.28	6.34	6.26	14.73	VRK1
FALSE	High	Q96QR8	GN=PURB Transcriptional activator protein Pur-beta OS=Homo sapiens PE=1 SV=3	7	2	2	20	-0.1	0.05	-0.39	-0.12	0.21	0.36	-0.27	0.39			0.292293	0.978985	0.834132	0.366558	0.623738	0.297461	7.84	5.92			7.87	6.33	2.29	12.4	21.82	PURB
FALSE	High	P14866	GN=HNRNPL Heterogeneous nuclear ribonucleoprotein L OS=Homo sapiens PE=1 SV=2	46	20	53	978	0.03	0.09	0.2	0.04	0.08	0.05	0.06	0.04			0.14545	0.995517	0.852935	0.97761	0.964405	0.992643	2.01	1.76			1.05	5.3	2.03	0.63	9.81	HNRNPL
FALSE	High	Q9UBU8	GN=MORF4L1 Mortality factor 4-like protein 1 OS=Homo sapiens PE=1 SV=2	15	4	4	48	0.15	-0.1	0.31	-0.09	-0.05	-0.01	0.08	0.11			0.912861	0.999813	0.999993	1	0.999934	0.999544	4.59	12.48			21.55	32.83	19.86	5.21	20.8	MORF4L1
FALSE	High	Q9UG63	GN=ABCF2 ATP-binding cassette sub-family F member 2 OS=Homo sapiens PE=1 SV=2	22	13	16	94	0.65	0.26	0.24	-0.33	-0.23	-0.17	0	-0.08			0.462379	0.201865	0.495089	0.747867	1	0.986511	11.46	8.91			12.08	1.34	7.77	0.26	6.44	ABCF2
FALSE	High	Q9NZ43	GN=USE1 Vesicle transport protein USE1 OS=Homo sapiens PE=1 SV=2	13	2	2	32	-0.16	0.31	-0.29	0.09	0.25	0.14	0.12	-0.02			0.622311	0.996723	0.74011	0.974064	0.9895	1	15.57	19.44			4.77	16.3	2.78	0.12	5.91	USE1
FALSE	High	P04637	GN=TP53 Cellular tumor antigen p53 OS=Homo sapiens PE=1 SV=4	27	10	12	155	0.13	0.14	-0.02	-0.08	0.02	-0.11	-0.11	-0.08			0.999998	0.996171	0.999995	0.972311	0.977131	0.995644	11.97	6.83			15.65	4.94	0.48	10.25	8.06	TP53
FALSE	High	P42858	GN=HTT Huntingtin OS=Homo sapiens PE=1 SV=2	4	11	13	96	-0.08	0.33	0.17	0.24	-0.03	-0.07	0.09	-0.28			0.586487	0.280934	0.999762	0.985567	0.94267	0.172866	4.76	5.39			13.91	5.3	4.59	1.48	1.93	HTT
FALSE	High	P46459	GN=NSF Vesicle-fusing ATPase OS=Homo sapiens PE=1 SV=3	24	18	19	188	0.28	0.02	0.21	0.06	0.1	0.01	0.08	0.13			0.225524	0.987342	0.836684	1	0.923994	0.632488	2.53	6.64			4.28	6.09	3.53	9.23	1.46	NSF
FALSE	High	Q9H4A6	GN=GOLPH3 Golgi phosphoprotein 3 OS=Homo sapiens PE=1 SV=1	22	4	4	22	0.51	0.16	0.19	0.51	0.33	0.53	-0.09	-0.01			0.938025	0.219989	0.608245	0.18588	0.99825	1	10.63	12.49			5.4	16.1	12.97	13.75	15.82	GOLPH3
FALSE	High	Q9NP92	GN=MRPS30 28S ribosomal protein S30, mitochondrial OS=Homo sapiens PE=1 SV=2	8	3	4	52	-0.12	-0.09	0.07	0.19	0.05	0.26	0.18	0.49			0.99886	0.902538	0.999899	0.697435	0.922594	0.164423	20.59	1.71			0.2	3.47	6.91	19.49	7.29	MRPS30
FALSE	High	P17931	GN=LGALS3 Galectin-3 OS=Homo sapiens PE=1 SV=5	12	3	3	22	-0.56	-0.12	-0.21	0.11	0.11	0.04	0.09	-0.17			0.445291	0.906741	0.926198	0.999278	0.96541	0.658448	3.3	3.31			8.97	5.12	10.8	7.78	6.03	LGALS3
FALSE	High	Q8NCM8	GN=DYNC2H1 Cytoplasmic dynein 2 heavy chain 1 OS=Homo sapiens PE=1 SV=4	4	13	13	84	0.01	-0.2	0.01	-0.32	-0.26	-0.31	-0.16	-0.02			1	0.508448	0.676947	0.521782	0.94386	0.999999	7.84	5.29			10.94	11.03	12.24	19.63	2.71	DYNC2H1
FALSE	High	Q8TBZ6	GN=TRMT10A tRNA methyltransferase 10 homolog A OS=Homo sapiens PE=1 SV=1	7	2	2	26	0.19	-0.12	0.14	-0.15	0.31	-0.1	0.03	-0.25			0.992142	0.989146	0.778813	0.998881	0.999999	0.899521	32.67	7.38			4.67	5.31	3.27	15.35	11.02	TRMT10A
FALSE	High	P38117	GN=ETFB Electron transfer flavoprotein subunit beta OS=Homo sapiens PE=1 SV=3	37	8	11	98	0.08	-0.08	0.04	0.07	0.05	-0.09	-0.12	0.2			0.999958	0.99871	0.999902	0.99484	0.975662	0.837943	25.1	7.31			0.59	3.21	6.91	5.14	3.61	ETFB
FALSE	High	Q9NUE0	GN=ZDHHC18 Palmitoyltransferase ZDHHC18 OS=Homo sapiens PE=1 SV=2	6	2	2	36	0.4	0.21	0.3	0.1	-0.16	-0.09	-0.01	-0.2			0.96201	0.999894	0.998188	0.99995	1	0.994524	4.59	1.55			28.63	19.97	8.42	1.35	47.6	ZDHHC18
FALSE	High	P12931	GN=SRC Proto-oncogene tyrosine-protein kinase Src OS=Homo sapiens PE=1 SV=3	20	9	10	106	-0.11	-0.14	0	-0.06	-0.15	-0.12	0.02	-0.06			1	0.989479	0.541213	0.776752	0.999983	0.99007	10.02	7.11			1.55	3.32	4.07	4.14	4.96	SRC
FALSE	High	P48651	GN=PTDSS1 Phosphatidylserine synthase 1 OS=Homo sapiens PE=1 SV=1	16	8	8	54	-0.78	-0.21	-0.47	-0.1	0.15	0.1	-0.04	0.1			0.21192	0.99586	0.967766	0.99617	0.999976	0.996446	3.96	1.56			14.08	14.96	8.28	0.91	21.71	PTDSS1
FALSE	High	Q9UKK9	GN=NUDT5 ADP-sugar pyrophosphatase OS=Homo sapiens PE=1 SV=1	19	4	6	39	-0.42	-0.12	-0.02	0.02	0.11	0.11	0.01	-0.25			0.999999	1	0.990356	0.991305	1	0.715691	11.42	13.65			10.86	17.06	10.82	0.14	6.31	NUDT5
FALSE	High	O75319	GN=DUSP11 RNA/RNP complex-1-interacting phosphatase OS=Homo sapiens PE=1 SV=1	9	2	2	18	0.37	-0.31	0.31	-0.07	-0.01	-0.04	-0.06	0.19			0.110903	0.987903	0.999998	0.999408	0.99394	0.484689	2.97	3.19			4.43	5.27	6.04	10.57	9.39	DUSP11
FALSE	High	Q96HE7	GN=ERO1A ERO1-like protein alpha OS=Homo sapiens PE=1 SV=2	22	12	13	119	-0.34	-0.09	-0.19	0.02	0	0.03	0.02	-0.03			0.330139	0.999889	1	0.999843	0.999916	0.999836	3.62	0.61			10.79	2.59	6.41	2.9	6.4	ERO1A
FALSE	High	Q96L92	GN=SNX27 Sorting nexin-27 OS=Homo sapiens PE=1 SV=2	7	3	3	30	-0.16	0.41	-0.17	-0.65	0.1	-0.18	0.13	0.01			0.997602	0.491102	0.999891	0.996698	0.999368	1	38.73	19.4			6.33	8.76	5.6	25.81	28.66	SNX27
FALSE	High	P04080	GN=CSTB Cystatin-B OS=Homo sapiens PE=1 SV=2	46	3	9	140	-0.31	-0.06	-0.21	-0.08	-0.04	0.03	-0.02	-0.03			0.0108847	0.485825	0.951128	0.967916	0.996454	0.969283	4.2	2.46			2.25	0.76	4.61	1.25	0.83	CSTB
FALSE	High	Q5VWJ9	GN=SNX30 Sorting nexin-30 OS=Homo sapiens PE=1 SV=1	8	3	3	63																										SNX30
FALSE	High	Q9UKF6	GN=CPSF3 Cleavage and polyadenylation specificity factor subunit 3 OS=Homo sapiens PE=1 SV=1	13	10	11	79	0.17	-0.13	-0.02	0.16	-0.18	-0.09	-0.22	0.12			1	0.961446	0.933712	0.998249	0.867229	0.989362	15.18	0.08			11.56	2.79	7.47	21.94	12.47	CPSF3
FALSE	High	Q96P48	GN=ARAP1 Arf-GAP with Rho-GAP domain, ANK repeat and PH domain-containing protein 1 OS=Homo sapiens PE=1 SV=3	2	2	2	31	0.34	-0.28	-0.02	-0.26	-0.1	-0.41	-0.26	-0.23			1	0.954398	0.999674	0.768553	0.957807	0.97554	22.22	9.83			4.81	14.45	24.49	19.23	28.76	ARAP1
FALSE	High	P30453	GN=HLA-A HLA class I histocompatibility antigen, A-34 alpha chain OS=Homo sapiens PE=1 SV=1	24	6	8	100	0.45	0.22	0.39	0.05	0	-0.03	0.07	0.02			0.113431	0.99921	1	0.999962	0.996874	0.999995	8.24	15.26			4.78	6.88	4.29	8.67	4.59	HLA-A
FALSE	High	Q9UHB6	GN=LIMA1 LIM domain and actin-binding protein 1 OS=Homo sapiens PE=1 SV=1	24	16	16	119	0.44	-0.07	0.36	0.07	-0.14	-0.07	-0.09	0.09			0.300853	0.9983	0.944216	0.998329	0.993368	0.995176	1.13	1.13			6.94	1.51	9.81	0.6	23.39	LIMA1
FALSE	High	P25705	GN=ATP5A1 ATP synthase subunit alpha, mitochondrial OS=Homo sapiens PE=1 SV=1	42	25	44	399	-0.06	-0.09	0.18	0.13	0.01	0.05	0.1	-0.01			0.105943	0.340403	0.999987	0.960956	0.554941	0.999982	5.69	0.02			0.17	6.45	4.23	1.03	2.38	ATP5A1
FALSE	High	P19224	GN=UGT1A6 UDP-glucuronosyltransferase 1-6 OS=Homo sapiens PE=1 SV=2	8	5	6	73	-0.28	0.23	-0.52	0.19	0.1	0.24	-0.11	0.09			0.0601541	0.801687	0.986778	0.596141	0.972506	0.991584	13.14	7.72			14.52	1.65	10.86	0.83	7.72	UGT1A6
FALSE	High	P06576	GN=ATP5B ATP synthase subunit beta, mitochondrial OS=Homo sapiens PE=1 SV=3	34	14	32	540	0.55	0.12	0.65	0.15	-0.05	0.09	0.04	-0.04			0.0088173	0.828376	0.998772	0.983278	0.999605	0.999851	14.05	3.47			8.92	10.75	2.23	5.32	3.8	ATP5B
FALSE	High	Q16134	GN=ETFDH Electron transfer flavoprotein-ubiquinone oxidoreductase, mitochondrial OS=Homo sapiens PE=1 SV=2	19	10	11	86	-1.11	1.25	-0.05	-0.17	0.23	-0.06	0.14	0.05			0.996858	0.622694	0.341184	0.994856	0.79639	0.998237	1.46	8.89			3.49	1.82	5.55	7.98	11.53	ETFDH
FALSE	High	Q9Y2K6	GN=USP20 Ubiquitin carboxyl-terminal hydrolase 20 OS=Homo sapiens PE=1 SV=2	5	3	3	32	0.29	0.04	-0.01	0.1	-0.2	0.05	0.04	-0.17			1	0.999969	0.998065	1	1	0.999354	29.4	0.38			48.86	32.67	2.65	32.84	1.85	USP20
FALSE	High	P13693	GN=TPT1 Translationally-controlled tumor protein OS=Homo sapiens PE=1 SV=1	20	3	4	36	-0.39	-0.08	-0.23	-0.13	-0.08	0.09	0.01	-0.15			0.280849	0.776163	0.965134	0.936061	1	0.690249	7.3	9.84			1.09	4.19	5.93	1.26	8.6	TPT1
FALSE	High	Q969R5	GN=L3MBTL2 Lethal(3)malignant brain tumor-like protein 2 OS=Homo sapiens PE=1 SV=1	3	2	2	35	0.26	0.14	0.04	-0.06	-0.15	0.04	-0.09	-0.03			0.999947	0.999638	0.961839	0.999939	0.996923	0.999994	7.74	7.11			21.24	2.41	13.9	9.66	4.65	L3MBTL2
FALSE	High	Q96SQ9	GN=CYP2S1 Cytochrome P450 2S1 OS=Homo sapiens PE=1 SV=2	8	3	3	61	-0.03	-0.44	0.18	0.02	0.16	1	-0.07	-0.06			0.997132	1	0.998677	0.174509	0.999986	0.999994	10.41	15.97			53.24	12.99	5.78	4.51	15.51	CYP2S1
FALSE	High	Q9H7F0	GN=ATP13A3 Probable cation-transporting ATPase 13A3 OS=Homo sapiens PE=1 SV=4	12	12	12	127	-0.57	-0.03	-0.69	0.24	0.14	0.17	0.23	0.06			0.0356422	0.746644	0.965343	0.928833	0.769568	0.99976	3.56	8.7			27.16	5.28	0.13	0.12	0.89	ATP13A3
FALSE	High	P22314	GN=UBA1 Ubiquitin-like modifier-activating enzyme 1 OS=Homo sapiens PE=1 SV=3	28	29	52	583	0.05	-0.04	-0.02	-0.23	-0.03	-0.16	0.03	-0.27			0.99996	0.265282	0.999794	0.570969	0.99983	0.154763	12.26	6.04			0.58	3.89	5.72	5.18	2.88	UBA1
FALSE	High	P21359	GN=NF1 Neurofibromin OS=Homo sapiens PE=1 SV=2	4	10	11	54	0.28	-0.19	-0.29	-0.12	-0.47	-0.14	-0.32	0.09			0.133677	0.838219	0.0138852	0.731467	0.0979174	0.95629	0.54	0.62			1.42	9.34	5.03	10.3	8.21	NF1
FALSE	High	Q9NW13	GN=RBM28 RNA-binding protein 28 OS=Homo sapiens PE=1 SV=3	28	23	25	228	0.39	-0.04	0.35	-0.05	-0.04	-0.09	0.03	0.19			0.110634	0.997938	0.999391	0.966469	0.999885	0.570007	9.73	2.64			7	1.9	4.48	0.6	14.26	RBM28
FALSE	High	Q9Y2W6	GN=TDRKH Tudor and KH domain-containing protein OS=Homo sapiens PE=1 SV=2	8	3	3	28	-0.26	0.07	-0.12	0.37	-0.03	0.2	-0.03	0.08			0.90495	0.089866	0.999928	0.538664	0.999943	0.987817	0.52	9.91			8.49	5.37	2.79	2.56	13.08	TDRKH
FALSE	High	O75529	GN=TAF5L TAF5-like RNA polymerase II p300/CBP-associated factor-associated factor 65 kDa subunit 5L OS=Homo sapiens PE=1 SV=1	6	3	3	27	-0.17	-0.11	-0.05	0.04	-0.01	0.09	-0.03	-0.17			0.999971	0.999992	1	0.998419	0.999997	0.965521	4.18	12.18			8.83	17.41	4.81	8.49	25.18	TAF5L
FALSE	High	Q96GP6	GN=SCARF2 Scavenger receptor class F member 2 OS=Homo sapiens PE=1 SV=4	3	2	2	67	0.24	0.17	-0.14	-0.04	0.12	-0.32	-0.14	-0.02			0.999826	1	0.999921	0.985762	0.999832	1	60.9	5.21			14.23	23.99	11.68	28.36	20.68	SCARF2
FALSE	High	P27487	GN=DPP4 Dipeptidyl peptidase 4 OS=Homo sapiens PE=1 SV=2	9	6	6	82	-0.08	-0.04	0.22	0.1	-0.08	0.1	0.09	0.07			0.811648	0.993766	0.998713	0.994779	0.997141	0.99886	6.9	3.46			21.16	11.62	9.24	8.05	11.3	DPP4
FALSE	High	Q96EK5	GN=KIF1BP KIF1-binding protein OS=Homo sapiens PE=1 SV=1	6	4	4	22	0.31	0.15	0.39	-0.23	0.03	-0.1	0.09	0.1			0.507777	0.887835	0.999999	0.998179	0.998535	0.997957	29.49	14.09			7.31	2.11	4.91	11.22	5.43	KIF1BP
FALSE	High	Q9BQS8	GN=FYCO1 FYVE and coiled-coil domain-containing protein 1 OS=Homo sapiens PE=1 SV=3	4	4	4	64	-0.18	0.22	-0.34	-0.2	0.15	-0.15	-0.03	-0.2			0.239459	0.700372	0.901349	0.878179	0.999974	0.737751	15.31	3.52			7.36	13.14	0.13	6	7.48	FYCO1
FALSE	High	Q9NZN5	GN=ARHGEF12 Rho guanine nucleotide exchange factor 12 OS=Homo sapiens PE=1 SV=1	4	5	6	31	0.04	-0.08	-0.04	-0.17	-0.11	-0.16	0.04	-0.03			0.999718	0.746215	0.952061	0.781308	0.99968	0.99994	17.84	1.5			6.9	4.82	1.39	4.2	1.39	ARHGEF12
FALSE	High	Q9NUQ9	GN=FAM49B Protein FAM49B OS=Homo sapiens PE=1 SV=1	15	4	4	37	-0.27	0.17	-0.19	0.08	0.06	0.01	-0.01	-0.11			0.786914	0.99569	0.998937	1	1	0.97272	17.42	0.39			6.49	9.39	8.03	5.99	9.88	FAM49B
FALSE	High	P55011	GN=SLC12A2 Solute carrier family 12 member 2 OS=Homo sapiens PE=1 SV=1	11	12	12	200	0	-0.25	-0.52	0.03	-0.12	0.1	-0.02	-0.1			0.0459762	0.999948	0.951788	0.975698	0.999993	0.982037	17.69	6.24			13.17	3.79	0.72	3.95	0.03	SLC12A2
FALSE	High	Q9BXS9	GN=SLC26A6 Solute carrier family 26 member 6 OS=Homo sapiens PE=1 SV=1	2	3	3	21	-0.31	-0.23	-0.57	0	0.03	0.13	0.1	-0.09			0.0918531	1	0.999996	0.979075	0.994012	0.996896	18.9	1.65			10.29	6.02	6.65	11.92	14.42	SLC26A6
FALSE	High	Q9GZT8	GN=NIF3L1 NIF3-like protein 1 OS=Homo sapiens PE=1 SV=2	7	3	3	38	-0.21	-0.48	0.21	-0.11	0.01	-0.14	0.06	-0.27			0.438723	0.917829	1	0.774411	0.994926	0.228186	1.81	3.51			2.24	3.48	11.07	3.19	12.88	NIF3L1
FALSE	High	P27824	GN=CANX Calnexin OS=Homo sapiens PE=1 SV=2	40	26	73	403	-0.22	0.25	-1.52	-0.18	-0.33	0.27	-0.19	-0.11			5.99192e-05	0.756302	0.238984	0.405687	0.730495	0.95472	0.3	5.24			13.97	3.19	11.1	12.07	1.37	CANX
FALSE	High	Q32P41	GN=TRMT5 tRNA (guanine(37)-N1)-methyltransferase OS=Homo sapiens PE=1 SV=2	6	3	3	37	0.04	-0.33	0.11	-0.02	0.29	0.13	0.15	-0.23			0.994967	1	0.698632	0.986812	0.97447	0.86427	2.92	20.4			14.26	5.67	7.97	6.68	19.67	TRMT5
FALSE	High	Q13206	GN=DDX10 Probable ATP-dependent RNA helicase DDX10 OS=Homo sapiens PE=1 SV=2	15	12	14	147	0.25	-0.08	0.3	0.04	-0.11	-0.04	0	0.24			0.0864611	0.998888	0.829329	0.99824	1	0.201876	6.46	7.33			4.45	2.68	9.36	5.77	2.97	DDX10
FALSE	High	Q9UM54	GN=MYO6 Unconventional myosin-VI OS=Homo sapiens PE=1 SV=4	12	15	16	173	0.37	0.08	0.3	0.06	-0.01	-0.04	0.06	-0.02			0.105507	0.986987	0.999997	0.998517	0.988614	0.99999	3.51	9.91			4.34	1.91	2.09	2.89	11.18	MYO6
FALSE	High	Q9UG56	GN=PISD Phosphatidylserine decarboxylase proenzyme, mitochondrial OS=Homo sapiens PE=2 SV=4	7	3	3	37	-0.36	-0.08	0.06	0.21	0.11	0.31	0.14	0.1			0.998389	0.617398	0.954462	0.268101	0.875638	0.974374	13.63	2.66			12.28	10.4	2.2	0.8	5.25	PISD
FALSE	High	P16402	GN=HIST1H1D Histone H1.3 OS=Homo sapiens PE=1 SV=2	43	16	47	360	0.25	-0.02	0.1	-0.23	0.1	-0.09	0.13	0.32			0.999395	0.942596	0.99928	0.999474	0.99675	0.818134	35.81	3.07			5.7	21.23	0.98	6.1	0.64	HIST1H1D
FALSE	High	Q99447	GN=PCYT2 Ethanolamine-phosphate cytidylyltransferase OS=Homo sapiens PE=1 SV=1	7	2	3	34	-0.27	0.06	-0.65	-0.59	-0.1	-0.56	-0.21	-0.22			0.923085	0.948896	0.999997	0.958715	0.999769	0.999694	45.27	6.28			21.38	39.89	44.98	70.37	13.4	PCYT2
FALSE	High	Q12948	GN=FOXC1 Forkhead box protein C1 OS=Homo sapiens PE=1 SV=3	4	1	2	41																										FOXC1
FALSE	High	Q8N2A8	GN=PLD6 Mitochondrial cardiolipin hydrolase OS=Homo sapiens PE=1 SV=1	24	5	6	95	-1.04	0.12	-0.96	0.39	0.27	0.24	-0.06	-0.24			0.0394333	0.626236	0.883674	0.927944	0.99994	0.920431	11.89	7.13			14.35	4.22	3.82	11.3	34.1	PLD6
FALSE	High	Q9C0C9	GN=UBE2O (E3-independent) E2 ubiquitin-conjugating enzyme OS=Homo sapiens PE=1 SV=3	14	15	16	112	0.26	0	-0.02	-0.18	-0.17	-0.17	-0.11	-0.15			0.999997	0.704487	0.720269	0.746739	0.945074	0.823	2.21	3.3			12.07	6.38	0.62	1.74	14.89	UBE2O
FALSE	High	O75367	GN=H2AFY Core histone macro-H2A.1 OS=Homo sapiens PE=1 SV=4	41	14	32	252	0.17	-0.03	0.14	0.09	0.04	-0.06	-0.01	0.2			0.796044	0.970069	0.999148	0.996447	0.999999	0.481977	6.84	5.35			5.82	11.94	4.57	7.07	4.94	H2AFY
FALSE	High	P08237	GN=PFKM ATP-dependent 6-phosphofructokinase, muscle type OS=Homo sapiens PE=1 SV=2	10	8	8	86	0.01	-0.14	-0.17	-0.41	-0.13	-0.21	-0.11	-0.15			0.640778	0.0478871	0.844172	0.482392	0.913554	0.751443	17.26	0.66			0.25	0.14	6.02	0.07	4.37	PFKM
FALSE	High	Q8N766	GN=EMC1 ER membrane protein complex subunit 1 OS=Homo sapiens PE=1 SV=1	18	14	25	230	-0.24	-0.14	-0.93	-0.08	0.02	0.28	-0.05	0.03			0.00582101	0.996822	1	0.595215	0.99991	0.999997	9.49	0.73			15.23	8.79	2.69	1.77	20.07	EMC1
FALSE	High	Q96EK6	GN=GNPNAT1 Glucosamine 6-phosphate N-acetyltransferase OS=Homo sapiens PE=1 SV=1	7	2	2	30	0.33	0.14	0.34	-0.14	0.04	-0.11	0.04	0.25			0.445512	0.965198	0.999952	0.98894	0.999952	0.703358	6.35	10.17			17.99	4.17	13.77	9.05	10.6	GNPNAT1
FALSE	High	P12081	GN=HARS Histidine--tRNA ligase, cytoplasmic OS=Homo sapiens PE=1 SV=2	17	9	10	49	-0.64	0.1	0.13	0.14	0.06	0.08	0.19	-0.16			0.0269842	0.0225397	0.454401	0.185047	0.00346677	0.00845334	1.5	1.37			0.74	0.35	2.37	2.17	3.65	HARS
FALSE	High	P15848	GN=ARSB Arylsulfatase B OS=Homo sapiens PE=1 SV=1	6	2	2	44	0.48	0.29	0.63	0.47	0.46	0.27	0.23	0.13			0.0262523	0.0984793	0.107253	0.534342	0.66444	0.956785	18.27	8.85			1.4	3.78	6.9	8.01	10.67	ARSB
FALSE	High	A6NHR9	GN=SMCHD1 Structural maintenance of chromosomes flexible hinge domain-containing protein 1 OS=Homo sapiens PE=1 SV=2	16	27	29	188	0.06	-0.17	0.31	0.12	-0.03	-0.06	0.12	0			0.00849407	0.409711	0.99639	0.918112	0.411353	1	2.76	1.27			4.99	1.03	2.24	4.52	6.66	SMCHD1
FALSE	High	Q7Z3T8	GN=ZFYVE16 Zinc finger FYVE domain-containing protein 16 OS=Homo sapiens PE=1 SV=3	1	2	2	17	0.02	-0.22	0.1	0.18	-0.37	0.13	-0.2	0.3			0.995663	0.909107	0.38367	0.978332	0.87699	0.566275	14.18	9.23			2.48	0	12.3	17.14	13.26	ZFYVE16
FALSE	High	Q8IZ52	GN=CHPF Chondroitin sulfate synthase 2 OS=Homo sapiens PE=1 SV=2	5	3	3	26	0.19	-0.04	0.26	0.28	0.05	0.08	0.4	-0.09			0.527436	0.466016	0.999741	0.993619	0.170062	0.992941	9.63	1.15			12.19	3.97	11.6	14.23	4.64	CHPF
FALSE	High	Q9UKU0	GN=ACSL6 Long-chain-fatty-acid--CoA ligase 6 OS=Homo sapiens PE=2 SV=4	7	4	4	75	-0.14	0.58	-0.99	0.09	0.24	0.25	-0.25	-0.17			0.115193	0.999873	0.978792	0.975527	0.976684	0.996144	33.97	1.54			10.2	20.11	6.77	3.51	35.83	ACSL6
FALSE	High	Q96H79	GN=ZC3HAV1L Zinc finger CCCH-type antiviral protein 1-like OS=Homo sapiens PE=1 SV=2	12	3	3	48	0.52	0.22	0.28	0.24	0.17	0.21	-0.02	0.11			0.383668	0.524093	0.788636	0.656639	0.999999	0.969735	13.64	5.67			5.71	1.19	3.89	1.9	15.72	ZC3HAV1L
FALSE	High	Q9UL03	GN=INTS6 Integrator complex subunit 6 OS=Homo sapiens PE=1 SV=1	3	3	3	22	0	0.23	-0.04	-0.33	0.11	-0.27	0.02	-0.07			0.999999	0.917698	0.999651	0.964919	1	0.999977	19.62	9.52			23.18	16.8	14.58	26.97	30.13	INTS6
FALSE	High	Q10469	GN=MGAT2 Alpha-1,6-mannosyl-glycoprotein 2-beta-N-acetylglucosaminyltransferase OS=Homo sapiens PE=1 SV=1	16	5	5	119	-0.31	-0.36	0.03	0.21	-0.15	0.14	-0.11	0.08			0.999998	0.882881	0.973514	0.98127	0.994689	0.998932	8.84	10.85			8.68	3.72	15.21	0.13	22.62	MGAT2
FALSE	High	Q13136	GN=PPFIA1 Liprin-alpha-1 OS=Homo sapiens PE=1 SV=1	10	9	9	70	0.19	0.23	0.15	-0.12	-0.1	-0.09	-0.02	0.07			0.83769	0.926594	0.968678	0.975395	0.999991	0.994681	6.25	6.99			8.02	4.21	4.63	10.91	11	PPFIA1
FALSE	High	Q9P215	GN=POGK Pogo transposable element with KRAB domain OS=Homo sapiens PE=1 SV=2	7	3	3	24	0.04	0.01	0.47	0.18	0.22	0.13	0.17	0.05			0.522975	0.983458	0.96474	0.997323	0.988832	0.999988	20.55	11.69			6.43	18.32	16.05	8.36	27.33	POGK
FALSE	High	Q99714	GN=HSD17B10 3-hydroxyacyl-CoA dehydrogenase type-2 OS=Homo sapiens PE=1 SV=3	35	6	12	293	0.08	0.21	0.22	-0.08	0.11	0.01	0.15	-0.01			0.725715	0.997115	0.980623	1	0.923616	1	5.51	1.68			0.25	7.75	13.35	8.56	18.75	HSD17B10
FALSE	High	Q9H7B2	GN=RPF2 Ribosome production factor 2 homolog OS=Homo sapiens PE=1 SV=2	14	4	6	34	-0.12	-0.11	-0.09	-0.29	-0.08	-0.13	-0.18	0.23			0.973819	0.275177	0.99043	0.88824	0.691423	0.459029	2.87	2.21			8.84	0.74	6.55	2.89	16.87	RPF2
FALSE	High	Q68E03	GN=DKFZp686L22104 Matrin-3 OS=Homo sapiens PE=1 SV=1	24	6	6	30	0.1	0.04	0.21	0.06	-0.15	0.07	0.04	0.21			0.690073	0.99909	0.902865	0.997139	0.999943	0.701268	8.92	6.31			7.72	2.29	3.87	5.09	19.07	DKFZp686L22104
FALSE	High	Q8TBA6	GN=GOLGA5 Golgin subfamily A member 5 OS=Homo sapiens PE=1 SV=3	8	5	5	61	-0.3	0.03	-0.11	0.76	0.43	0.47	0.09	-0.13			0.999694	0.295689	0.780382	0.728098	0.999873	0.999146	47.69	3.09			6.23	6.48	5.96	3.91	23.42	GOLGA5
FALSE	High	Q96RY7	GN=IFT140 Intraflagellar transport protein 140 homolog OS=Homo sapiens PE=1 SV=1	1	2	3	33																										IFT140
FALSE	High	Q9UL33	GN=TRAPPC2L Trafficking protein particle complex subunit 2-like protein OS=Homo sapiens PE=1 SV=1	13	2	2	0	0.17	-0.41	-0.59	-0.81	-0.21	-0.67	-0.84	-0.19			0.20609	0.058668	0.936161	0.12635	0.0492011	0.958257	23.26	8.48			12.03	15.55	13.87	15.73	6.5	TRAPPC2L
FALSE	High	Q5JTH9	GN=RRP12 RRP12-like protein OS=Homo sapiens PE=1 SV=2	14	21	24	187	0.27	-0.22	0.21	0.13	-0.09	-0.15	-0.09	0.08			0.530666	0.857393	0.978595	0.799487	0.968855	0.983172	5.1	1.14			9.35	8.59	3.92	11.18	7.75	RRP12
FALSE	High	P35579	GN=MYH9 Myosin-9 OS=Homo sapiens PE=1 SV=4	33	73	101	687	-0.2	0.13	0.05	0.12	-0.19	-0.01	0.31	-0.17			0.999185	0.920469	0.605275	1	0.184972	0.723436	7.83	9.34			3.61	3.47	9.9	5.51	9.81	MYH9
FALSE	High	P22033	GN=MUT Methylmalonyl-CoA mutase, mitochondrial OS=Homo sapiens PE=1 SV=4	11	7	7	104	0.09	-0.04	0.05	-0.03	-0.01	-0.1	-0.03	0.02			0.995351	0.999815	0.999994	0.832496	0.99935	0.999883	4.41	13.44			0.45	1.03	2.87	1.62	0.94	MUT
FALSE	High	P30626	GN=SRI Sorcin OS=Homo sapiens PE=1 SV=1	16	2	2	89	-0.28	-0.32	0.24	0	0.34	-0.01	0.17	-0.41			0.996283	1	0.979091	1	0.999407	0.947421	51.85	21.14			25.02	2.9	13.03	42.01	4.84	SRI
FALSE	High	O75718	GN=CRTAP Cartilage-associated protein OS=Homo sapiens PE=1 SV=1	20	7	7	76	0.33	0.08	0.22	0.08	-0.03	0.09	0.12	0.13			0.606883	0.994434	0.999984	0.985409	0.94726	0.937255	18.58	11.44			4.51	3.37	1.87	3.37	2.47	CRTAP
FALSE	High	P31689	GN=DNAJA1 DnaJ homolog subfamily A member 1 OS=Homo sapiens PE=1 SV=2	26	10	11	22	0.25	0.09	-0.07	-0.3	0.02	-0.05	-0.04	-0.04			0.981656	0.118794	0.999988	0.997335	0.998204	0.998545	9.9	6.19			9.4	2.31	5.59	4.49	1.31	DNAJA1
FALSE	High	P54802	GN=NAGLU Alpha-N-acetylglucosaminidase OS=Homo sapiens PE=1 SV=2	9	4	4	85	-0.26	0.14	-0.13	0.24	0.23	0.26	0.03	-0.11			0.964717	0.636901	0.679925	0.591476	0.999968	0.982959	0.12	9.19			8.61	6.01	7.91	12.2	16.93	NAGLU
FALSE	High	Q9Y2X0	GN=MED16 Mediator of RNA polymerase II transcription subunit 16 OS=Homo sapiens PE=1 SV=2	6	5	5	60	-0.36	-0.16	-0.37	-0.34	-0.06	-0.1	0.02	-0.12			0.326639	0.404489	0.99944	0.990516	1	0.983946	20.33	6.88			9.07	4.94	5.02	12.6	7.4	MED16
FALSE	High	P10412	GN=HIST1H1E Histone H1.4 OS=Homo sapiens PE=1 SV=2	56	19	53	395	0.41	0.09	0.16	-0.2	0.01	-0.21	-0.01	0.16			0.945172	0.878085	1	0.84728	1	0.943602	18.96	0.11			14.15	10.81	1.07	12.72	8.26	HIST1H1E
FALSE	High	O95070	GN=YIF1A Protein YIF1A OS=Homo sapiens PE=1 SV=2	5	1	3	43	-0.78	-0.22	-0.75	0.14	0.09	0.62	-0.04	0.02			0.283822	0.998738	0.999915	0.451897	0.999999	1	10.57	7.31			14.09	18.82	9.43	14.5	42.93	YIF1A
FALSE	High	Q9NYH9	GN=UTP6 U3 small nucleolar RNA-associated protein 6 homolog OS=Homo sapiens PE=2 SV=2	11	6	7	99	-0.38	-0.21	0.01	0.13	0.04	0.06	0.02	0.1			1	0.955001	0.999922	0.999177	0.999998	0.989228	1.92	1.24			16.24	1.8	11.25	3.48	16.15	UTP6
FALSE	High	Q5VW32	GN=BROX BRO1 domain-containing protein BROX OS=Homo sapiens PE=1 SV=1	9	5	5	25	-0.06	0.04	0.12	0	0.11	0.05	0.04	-0.3			0.899805	1	0.91864	0.998994	0.999651	0.189921	11.96	0.88			6.62	9.74	1.56	2.55	9.14	BROX
FALSE	High	Q7Z769	GN=SLC35E3 Solute carrier family 35 member E3 OS=Homo sapiens PE=2 SV=1	5	2	2	0	-0.31	-0.38	-0.38	-0.1	0.03	0.06	-0.07	0.1			0.146277	0.976415	0.999936	0.998689	0.995514	0.981493	7.91	10.1			1.65	12.76	1.25	13.48	3.7	SLC35E3
FALSE	High	Q96DE0	GN=NUDT16 U8 snoRNA-decapping enzyme OS=Homo sapiens PE=1 SV=2	12	2	2	48																										NUDT16
FALSE	High	Q02218	GN=OGDH 2-oxoglutarate dehydrogenase, mitochondrial OS=Homo sapiens PE=1 SV=3	17	16	18	135	0.22	-0.04	0.28	0.03	-0.09	-0.1	-0.02	0.11			0.06642	0.999745	0.875746	0.79097	0.999822	0.750508	4.56	1.67			3.41	4.62	2.39	4.69	10.12	OGDH
FALSE	High	Q6UWJ1	GN=TMCO3 Transmembrane and coiled-coil domain-containing protein 3 OS=Homo sapiens PE=2 SV=1	3	2	2	24	0.61	0.27	-0.72	-0.45	-0.64	-0.65	-0.55	-0.35			0.562426	0.888257	0.667432	0.657379	0.784876	0.960094	43.3	23.1			24.11	8.13	12.15	20.44	35.9	TMCO3
FALSE	High	P00338	GN=LDHA L-lactate dehydrogenase A chain OS=Homo sapiens PE=1 SV=2	36	13	35	211	-0.36	-0.27	-0.46	-0.18	-0.04	-0.18	-0.19	-0.22			0.0555745	0.749607	0.999712	0.733357	0.679588	0.544609	5.63	13.23			12.14	1.7	6.87	3.72	7.43	LDHA
FALSE	High	P13861	GN=PRKAR2A cAMP-dependent protein kinase type II-alpha regulatory subunit OS=Homo sapiens PE=1 SV=2	33	12	14	169	0.05	-0.07	0.03	-0.06	-0.15	-0.07	-0.04	0			0.999742	0.98332	0.594899	0.979119	0.998672	1	9.22	2.46			2.74	7.13	0.78	1.56	9.32	PRKAR2A
FALSE	High	P16070	GN=CD44 CD44 antigen OS=Homo sapiens PE=1 SV=3	4	3	3	34																										CD44
FALSE	High	P0DMV8	GN=HSPA1A Heat shock 70 kDa protein 1A OS=Homo sapiens PE=1 SV=1	40	29	69	594	0.07	0.07	-0.06	-0.06	0.1	0.05	-0.09	-0.08			0.988517	0.98759	0.906401	0.99684	0.952682	0.958928	3.68	3.54			13.63	3.83	3.43	0.58	6.55	HSPA1A
FALSE	High	Q5T3F8	GN=TMEM63B CSC1-like protein 2 OS=Homo sapiens PE=1 SV=1	8	6	7	40	-0.26	-0.5	-0.43	0.12	0.22	0.03	-0.01	-0.09			0.224223	0.982618	0.801135	0.999997	1	0.996985	12.24	2.92			21.62	12.22	1.32	6.77	5.46	TMEM63B
FALSE	High	Q86V81	GN=ALYREF THO complex subunit 4 OS=Homo sapiens PE=1 SV=3	16	3	3	60	1.26	0.73	0.48	0.42	-0.11	-0.08	0.06	0.12			0.823867	0.892837	0.999905	0.99998	0.999996	0.999821	35.28	16.93			42.97	7.39	2.47	24.53	16.03	ALYREF
FALSE	High	Q9UI14	GN=RABAC1 Prenylated Rab acceptor protein 1 OS=Homo sapiens PE=1 SV=1	18	2	2	40	-0.78	-0.45	-0.59	0.33	0.01	0.33	0.02	-0.15			0.0901848	0.517651	1	0.520488	1	0.964708	2.12	16.15			10.92	16.4	1.76	11.56	13.81	RABAC1
FALSE	High	Q8IZ73	GN=RPUSD2 RNA pseudouridylate synthase domain-containing protein 2 OS=Homo sapiens PE=1 SV=2	9	3	3	71	0.7	0.71	-0.34	-0.45	-0.23	-0.38	-0.27	-0.02			0.90553	0.751937	0.982319	0.853733	0.965124	1	13.24	0.12			37.78	25.22	9.6	18.5	17.32	RPUSD2
FALSE	High	Q96Q15	GN=SMG1 Serine/threonine-protein kinase SMG1 OS=Homo sapiens PE=1 SV=3	1	3	3	22	-0.04	-0.14	0.1	-0.06	-0.13	-0.2	0.09	-0.01			0.992642	0.999348	0.971941	0.852711	0.996827	1	19.96	6.24			7.22	7.83	9.21	7.68	11.97	SMG1
FALSE	High	P82663	GN=MRPS25 28S ribosomal protein S25, mitochondrial OS=Homo sapiens PE=1 SV=1	10	2	2	0	0.91	0.71	0.12	-0.29	-0.04	-0.23	-0.1	0.28			0.996066	0.79034	0.99999	0.910104	0.99811	0.807922	6.36	26.97			8.01	13.76	2.79	1.19	19.79	MRPS25
FALSE	High	P35556	GN=FBN2 Fibrillin-2 OS=Homo sapiens PE=1 SV=3	2	5	5	33																										FBN2
FALSE	High	Q6ZXV5	GN=TMTC3 Transmembrane and TPR repeat-containing protein 3 OS=Homo sapiens PE=1 SV=2	13	10	10	77	0	0.04	-0.61	-0.13	-0.03	0.11	-0.13	-0.05			0.00607054	0.850455	0.99984	0.929008	0.85048	0.998257	9.52	2.01			5.01	9.31	8.38	6.54	6.23	TMTC3
FALSE	High	O43379	GN=WDR62 WD repeat-containing protein 62 OS=Homo sapiens PE=1 SV=4	3	4	4	32	0.08	-0.02	-0.12	-0.26	-0.08	-0.29	0.07	-0.21			0.988408	0.731668	0.998575	0.640423	0.999309	0.851954	25.91	0.9			9.16	12.86	6.25	1.93	0.66	WDR62
FALSE	High	Q9H0H0	GN=INTS2 Integrator complex subunit 2 OS=Homo sapiens PE=1 SV=2	7	5	5	95	-0.21	-0.11	-0.25	-0.19	0.11	-0.08	-0.09	0.19			0.296617	0.547761	0.904771	0.97964	0.968565	0.513642	7.94	2.95			9.09	1.35	4.69	11.83	3.73	INTS2
FALSE	High	Q9H9J2	GN=MRPL44 39S ribosomal protein L44, mitochondrial OS=Homo sapiens PE=1 SV=1	8	3	3	40	-0.19	-0.19	0.06	0.01	0.21	0.05	-0.01	0.04			0.999434	1	0.74149	0.999567	1	0.999921	7.85	6.31			10.19	5.32	3.58	17.26	10.86	MRPL44
FALSE	High	Q9NWT6	GN=HIF1AN Hypoxia-inducible factor 1-alpha inhibitor OS=Homo sapiens PE=1 SV=2	7	2	2	52	0.45	-0.21	0.34	-0.02	0.06	-0.06	-0.21	-0.19			0.96791	1	0.999999	0.999998	0.99714	0.998124	16.42	38.9			13.06	20.62	1.44	39.11	33.05	HIF1AN
FALSE	High	Q9HCU5	GN=PREB Prolactin regulatory element-binding protein OS=Homo sapiens PE=1 SV=2	19	7	9	76	-0.5	-0.2	-0.49	0.18	0.37	0.39	-0.03	0.18			0.0381921	0.721126	0.136049	0.110142	0.999936	0.707544	5.22	2.36			10.72	7.24	0.49	2.96	15.77	PREB
FALSE	High	P14635	GN=CCNB1 G2/mitotic-specific cyclin-B1 OS=Homo sapiens PE=1 SV=1	6	2	2	0	-0.29	-0.44	-0.42	-0.19	-0.2	-0.09	-0.13	0.01			0.0677993	0.649846	0.578767	0.97692	0.897769	1	13.09	10.87			0.88	2.7	4.77	7.8	6.85	CCNB1
FALSE	High	Q14108	GN=SCARB2 Lysosome membrane protein 2 OS=Homo sapiens PE=1 SV=2	13	8	10	103	-1.89	0.24	-0.34	0.3	0.24	0.2	0.2	0.17			0.118727	0.199182	0.379648	0.555524	0.539668	0.681803	0.63	7.75			11.26	2.56	5.17	3.98	11.6	SCARB2
FALSE	High	Q5T8D3	GN=ACBD5 Acyl-CoA-binding domain-containing protein 5 OS=Homo sapiens PE=1 SV=1	9	4	4	38	-0.38	0.14	-0.54	0.48	0.58	0.53	-0.09	0.27			0.160679	0.228985	0.121562	0.172612	0.998236	0.745081	24.05	6.77			12.96	2.85	9.69	6.79	11.71	ACBD5
FALSE	High	Q9NX46	GN=ADPRHL2 Poly(ADP-ribose) glycohydrolase ARH3 OS=Homo sapiens PE=1 SV=1	12	4	5	31	0.43	0.16	0.44	-0.24	0	-0.15	0.24	0.01			0.704517	0.970566	1	0.996524	0.967209	1	21.56	6.56			0.27	2.38	6.04	2.96	43.7	ADPRHL2
FALSE	High	P34741	GN=SDC2 Syndecan-2 OS=Homo sapiens PE=1 SV=2	12	2	3	104	0.48	-0.29	0.36	-0.11	-0.52	-0.06	0.05	0.01			0.411243	0.991033	0.131461	0.999675	0.999874	1	13.19	0.56			4.07	7.11	9.73	7.52	22.8	SDC2
FALSE	High	Q6P1N0	GN=CC2D1A Coiled-coil and C2 domain-containing protein 1A OS=Homo sapiens PE=1 SV=1	6	5	5	28	0.45	0.15	0.47	-0.11	-0.05	-0.1	0.1	0.05			0.252317	0.992953	0.999957	0.996681	0.996317	0.999909	10.95	0.81			4.38	3.23	10.06	9.79	27.12	CC2D1A
FALSE	High	P42785	GN=PRCP Lysosomal Pro-X carboxypeptidase OS=Homo sapiens PE=1 SV=1	11	6	6	84	-1.33	0.14	0.47	0.35	0.25	0.23	0.37	-0.1			0.476886	0.740121	0.915066	0.937408	0.693278	0.999129	1.92	8.46			13.26	7.43	0.71	9.62	36.8	PRCP
FALSE	High	Q09161	GN=NCBP1 Nuclear cap-binding protein subunit 1 OS=Homo sapiens PE=1 SV=1	13	10	11	77	-0.18	-0.12	0.15	0.05	-0.01	0.02	-0.02	0.18			0.802773	0.999058	1	0.999995	0.999997	0.661678	2.52	1.13			13.26	4.78	8.58	9.11	6.36	NCBP1
FALSE	High	O00469	GN=PLOD2 Procollagen-lysine,2-oxoglutarate 5-dioxygenase 2 OS=Homo sapiens PE=1 SV=2	11	7	8	97	0.31	-0.08	0.28	0	0	-0.16	-0.03	-0.09			0.527281	1	1	0.91054	0.999991	0.995741	9.57	10.7			9.86	2.55	7.25	9.77	16.67	PLOD2
FALSE	High	Q9HA92	GN=RSAD1 Radical S-adenosyl methionine domain-containing protein 1, mitochondrial OS=Homo sapiens PE=2 SV=2	4	2	2	17	0.17	-0.03	0.04	0.02	0.14	-0.06	-0.16	0.05			0.977581	0.997882	0.122511	0.83238	0.0736998	0.928105	5.32	1.23			0.98	1.16	4.41	3.5	1.01	RSAD1
FALSE	High	Q8NEZ5	GN=FBXO22 F-box only protein 22 OS=Homo sapiens PE=1 SV=1	8	4	4	0	-0.07	0.01	-0.07	-0.08	0.17	-0.12	-0.02	-0.44			0.998017	0.995259	0.865291	0.969136	0.999999	0.1428	8.22	2.69			0.4	9.61	2.21	0.74	22.11	FBXO22
FALSE	High	Q8NB49	GN=ATP11C Phospholipid-transporting ATPase IG OS=Homo sapiens PE=1 SV=3	14	14	16	149	-0.18	-0.06	-0.28	0.04	-0.06	-0.04	0	0.11			0.16894	0.999268	0.992669	0.999424	1	0.877827	6.44	9.59			11.46	1.81	3.81	2	4.66	ATP11C
FALSE	High	O14654	GN=IRS4 Insulin receptor substrate 4 OS=Homo sapiens PE=1 SV=1	24	21	25	267	0.12	-0.03	-0.18	-0.05	-0.17	-0.07	-0.24	0.07			0.709945	0.999463	0.772123	0.995345	0.443606	0.993411	9.38	8.44			7.21	6.21	5.31	5.96	11.64	IRS4
FALSE	High	Q7LGA3	GN=HS2ST1 Heparan sulfate 2-O-sulfotransferase 1 OS=Homo sapiens PE=1 SV=1	9	2	2	27	-0.83	0.18	-0.57	0.19	0.56	0.39	-0.09	0.13			0.253153	0.967898	0.273445	0.589838	0.999245	0.994436	12.06	2.54			11.77	16.9	8.78	1.96	30.63	HS2ST1
FALSE	High	Q93052	GN=LPP Lipoma-preferred partner OS=Homo sapiens PE=1 SV=1	5	3	3	32	-0.75	-0.05	-0.13	0.53	-0.03	0.23	0.25	-0.08			0.995469	0.348237	0.999998	0.940993	0.915593	0.999651	18.41	8.99			9.73	18.38	12.11	18.45	20.06	LPP
FALSE	High	O15344	GN=MID1 E3 ubiquitin-protein ligase Midline-1 OS=Homo sapiens PE=1 SV=1	7	4	4	68	-0.1	0.76	-0.17	-0.08	0.03	0.03	0.07	-0.22			0.583347	0.96554	0.999773	0.999944	0.981822	0.357699	6.14	2.25			1.71	1.94	3.61	7.02	13.96	MID1
FALSE	High	Q5K4L6	GN=SLC27A3 Long-chain fatty acid transport protein 3 OS=Homo sapiens PE=2 SV=3	6	3	3	70	0.09	0.3	-0.55	-0.1	-0.29	-0.12	-0.14	-0.26			0.330952	0.999015	0.857226	0.997261	0.995464	0.903288	9.83	0.09			9.75	0.02	2.62	20.36	34.4	SLC27A3
FALSE	High	P46781	GN=RPS9 40S ribosomal protein S9 OS=Homo sapiens PE=1 SV=3	43	10	15	182	-0.56	-0.26	-0.55	-0.16	-0.04	0.04	-0.13	0.19			0.0816702	0.929031	0.999956	0.999941	0.97549	0.860881	21.83	1.84			2.68	11.12	3.99	2.85	13.28	RPS9
FALSE	High	Q07955	GN=SRSF1 Serine/arginine-rich splicing factor 1 OS=Homo sapiens PE=1 SV=2	31	8	9	55	0.27	0.39	0.16	0.33	0.17	0.07	0.15	0.08			0.931937	0.438383	0.924777	0.999092	0.946729	0.997142	9.56	19.31			6.14	11.68	7.23	6.61	9.46	SRSF1
FALSE	High	Q13144	GN=EIF2B5 Translation initiation factor eIF-2B subunit epsilon OS=Homo sapiens PE=1 SV=3	8	5	5	94	-0.02	-0.25	0.18	-0.09	-0.06	-0.05	0.08	-0.16			0.241901	0.844515	0.95942	0.981826	0.905399	0.339313	6.56	3.4			5.73	0.77	0.56	8.41	0.72	EIF2B5
FALSE	High	Q5VT66	GN=MARC1 Mitochondrial amidoxime-reducing component 1 OS=Homo sapiens PE=1 SV=1	6	2	2	27	-0.02	-0.34	-0.05	-0.04	0.25	0.11	-0.17	-0.05			0.997337	0.999032	0.228142	0.890209	0.586023	0.997695	5.23	10.34			4.01	2.36	7.57	4.45	7.08	2021-03-01
FALSE	Medium	O15078	GN=CEP290 Centrosomal protein of 290 kDa OS=Homo sapiens PE=1 SV=2	0	1	3	0	-0.11	0	-0.52	-0.39	0.03	-0.1	-0.04	0.1			0.0522142	0.172079	0.999963	0.983542	0.999799	0.982238	11.17	10.46			0.45	2.31	5.33	10.54	14.18	CEP290
FALSE	High	O94761	GN=RECQL4 ATP-dependent DNA helicase Q4 OS=Homo sapiens PE=1 SV=1	5	4	4	77	0.12	-0.18	-0.09	-0.09	-0.01	-0.2	-0.06	0.17			0.999596	0.999712	1	0.975083	0.999963	0.990563	6.94	19.64			13.01	1.72	17.44	7.02	32.41	RECQL4
FALSE	High	P29590	GN=PML Protein PML OS=Homo sapiens PE=1 SV=3	12	11	12	57	0.15	-0.1	0.32	0.22	0.09	-0.04	0.19	0.27			0.29035	0.613733	0.989032	0.999861	0.744085	0.429808	6.53	4.44			7.76	10.5	12.52	11.12	5.94	PML
FALSE	High	Q2TB90	GN=HKDC1 Putative hexokinase HKDC1 OS=Homo sapiens PE=1 SV=3	13	12	12	65	0.01	0.03	-0.04	0.01	-0.16	-0.07	-0.07	-0.1			0.99948	0.999999	0.777429	0.994516	0.992474	0.964099	5.4	4.8			15.04	4.69	5.9	9.6	2.76	HKDC1
FALSE	High	O14979	GN=HNRNPDL Heterogeneous nuclear ribonucleoprotein D-like OS=Homo sapiens PE=1 SV=3	29	13	18	150	0.29	0.25	0.15	0	0.09	-0.02	0.11	0.1			0.830073	1	0.976736	0.999999	0.942298	0.96312	0.3	15.98			6.9	9.58	0.55	5.42	2.87	HNRNPDL
FALSE	High	P08582	GN=MELTF Melanotransferrin OS=Homo sapiens PE=1 SV=2	5	3	3	21	-1.32	0.07	-0.4	-0.2	0.05	0.27	-0.01	0.05			0.519226	0.949897	0.999958	0.825232	1	0.999968	11.32	7.73			23.45	21.5	3.78	13.46	3.27	MELTF
FALSE	High	P06756	GN=ITGAV Integrin alpha-V OS=Homo sapiens PE=1 SV=2	12	13	13	88	0.21	0.03	0.17	-0.07	-0.21	-0.06	0.05	-0.04			0.285045	0.949984	0.149562	0.954253	0.99071	0.993347	2.25	2.68			4.63	2.75	2.77	0.18	10.55	ITGAV
FALSE	High	Q9Y3F4	GN=STRAP Serine-threonine kinase receptor-associated protein OS=Homo sapiens PE=1 SV=1	29	9	16	91	-0.04	-0.14	-0.1	-0.4	-0.24	-0.21	-0.05	-0.15			0.672114	0.00439199	0.0624945	0.110273	0.967891	0.311458	5.29	2.74			1.31	0.35	1.44	2.74	9.44	STRAP
FALSE	High	Q07960	GN=ARHGAP1 Rho GTPase-activating protein 1 OS=Homo sapiens PE=1 SV=1	6	3	3	28	-0.23	-0.1	-0.57	-0.38	0.17	-0.41	-0.42	-0.35			0.0563538	0.253758	0.898002	0.207459	0.179941	0.329303	7.7	12.29			15.36	10.26	2.41	11.8	4.52	ARHGAP1
FALSE	High	Q9UBF8	GN=PI4KB Phosphatidylinositol 4-kinase beta OS=Homo sapiens PE=1 SV=1	5	3	3	0	-0.19	1.64	-0.31	-0.1	-0.15	-0.15	0.03	-0.42			0.06277	0.870239	0.570354	0.564115	0.999309	0.0131844	3.85	7.99			0.48	5.28	3.93	6.04	7.85	PI4KB
FALSE	High	Q96ST2	GN=IWS1 Protein IWS1 homolog OS=Homo sapiens PE=1 SV=2	6	4	4	25	0.12	-0.24	0.13	-0.13	0.08	-0.14	-0.17	0.32			0.968496	0.960563	0.99711	0.948722	0.896853	0.403813	1.53	5.43			4.54	18.7	15.91	2.86	8.39	IWS1
FALSE	High	Q92769	GN=HDAC2 Histone deacetylase 2 OS=Homo sapiens PE=1 SV=2	16	6	14	116	-0.18	-0.02	-0.08	0.14	-0.01	0.02	0.1	-0.18			0.972474	0.764571	1	0.999965	0.920366	0.57502	5.64	0.68			3.89	3.46	2.04	3.86	15.43	HDAC2
FALSE	High	O95239	GN=KIF4A Chromosome-associated kinesin KIF4A OS=Homo sapiens PE=1 SV=3	8	10	10	58	0	-0.11	0.18	0.12	0.13	0.03	0.2	0.1			0.845532	0.969269	0.950223	0.999994	0.765335	0.982762	22.54	3.44			6.83	2.6	6.87	1.68	2.4	KIF4A
FALSE	High	Q9H582	GN=ZNF644 Zinc finger protein 644 OS=Homo sapiens PE=1 SV=2	3	3	3	50	0.47	0.05	0.42	-0.06	-0.03	0.02	-0.03	0.21			0.00932152	0.973368	0.999613	0.99997	0.999577	0.209515	1.82	3.52			3.93	2.52	0.37	6.39	10.92	ZNF644
FALSE	High	Q6PIU2	GN=NCEH1 Neutral cholesterol ester hydrolase 1 OS=Homo sapiens PE=1 SV=3	23	9	10	119	0.2	0	-0.18	0.05	-0.03	-0.01	-0.22	0.01			0.864631	0.999731	0.999986	1	0.736068	1	17.24	0.06			1.55	4.19	0.41	17.11	9.6	NCEH1
FALSE	High	P27105	GN=STOM Erythrocyte band 7 integral membrane protein OS=Homo sapiens PE=1 SV=3	16	4	4	33	-0.52	-0.08	-0.27	-0.08	-0.1	-0.03	-0.04	-0.03			0.670085	0.998446	0.994741	0.999993	0.99997	0.999995	1.71	5.18			14.81	11.67	18.85	11.98	5.75	STOM
FALSE	High	Q9UBV2	GN=SEL1L Protein sel-1 homolog 1 OS=Homo sapiens PE=1 SV=3	21	15	17	167	-0.43	0.06	-1.24	-0.16	-0.07	0.07	-0.3	-0.21			6.17024e-05	0.704039	0.990814	0.988314	0.167358	0.464205	0.88	5.74			0.16	2.88	3.4	5.99	15.87	SEL1L
FALSE	High	Q7Z3F1	GN=GPR155 Integral membrane protein GPR155 OS=Homo sapiens PE=2 SV=2	4	3	3	58	0.14	0.07	0.11	0.15	0.2	0.27	0.24	0.06			0.999698	0.998044	0.990263	0.960534	0.977696	0.999984	16.88	7.45			18.53	7.72	0.77	14.22	44.43	GPR155
FALSE	High	Q8IVM0	GN=CCDC50 Coiled-coil domain-containing protein 50 OS=Homo sapiens PE=1 SV=1	7	2	2	26	-0.1	0.16	0.29	0.56	0.54	0.28	0.39	-0.19			0.883502	0.361762	0.39075	0.899092	0.692927	0.978718	5.21	21.85			9.53	5.25	15.13	26.4	20.81	CCDC50
FALSE	High	P46782	GN=RPS5 40S ribosomal protein S5 OS=Homo sapiens PE=1 SV=4	25	6	11	167	-0.16	-0.21	-0.2	-0.11	-0.04	0.02	0	-0.06			0.417513	0.874177	0.999481	0.999994	1	0.990979	16.35	3.02			0.27	0.08	0.01	3.13	4.11	RPS5
FALSE	High	P55265	GN=ADAR Double-stranded RNA-specific adenosine deaminase OS=Homo sapiens PE=1 SV=4	28	34	50	392	0.2	0.13	0.13	0.02	-0.05	-0.08	0.1	0.15			0.643607	0.999922	0.989015	0.903022	0.839465	0.45874	3.89	11.21			2.68	2.06	1.4	2.17	5.25	ADAR
FALSE	High	Q6IQ21	GN=ZNF770 Zinc finger protein 770 OS=Homo sapiens PE=2 SV=1	4	3	3	32	0.53	-0.36	0.33	-0.3	-0.02	-0.12	-0.19	0.27			0.667848	0.745923	1	0.995289	0.953686	0.801004	28.25	1.66			12.02	7	9.59	9.91	11.04	ZNF770
FALSE	High	Q08379	GN=GOLGA2 Golgin subfamily A member 2 OS=Homo sapiens PE=1 SV=3	3	3	3	55	0.53	-0.06	0.39	0.05	-0.48	0.1	0.04	0.82			0.740529	0.999994	0.561368	0.999422	0.999999	0.130087	24.66	12.38			9.48	5.48	14.51	30.72	13.18	GOLGA2
FALSE	High	Q9BV44	GN=THUMPD3 THUMP domain-containing protein 3 OS=Homo sapiens PE=1 SV=1	8	5	5	29	0.14	0.09	-0.08	-0.33	-0.17	-0.26	-0.14	-0.17			0.969723	0.0871412	0.570462	0.22383	0.767048	0.59537	3.37	0.73			2.42	7.32	7.1	8.95	10.16	THUMPD3
FALSE	High	Q8N6H7	GN=ARFGAP2 ADP-ribosylation factor GTPase-activating protein 2 OS=Homo sapiens PE=1 SV=1	8	4	4	81	-0.26	-0.03	-0.52	-0.52	-0.09	-0.27	-0.23	-0.44			0.0258329	0.0274028	0.981681	0.346986	0.494033	0.0597272	5.63	1.52			17.42	7.8	3.04	0.69	5.72	ARFGAP2
FALSE	High	Q86Y56	GN=DNAAF5 Dynein assembly factor 5, axonemal OS=Homo sapiens PE=1 SV=4	12	9	10	62	-0.07	-0.1	-0.16	0.01	0.16	0.04	0.07	-0.25			0.000496932	0.996601	0.000572442	0.491269	0.0616029	2.65338e-05	1.09	1.43			1.63	0.86	1.63	0.98	0.64	DNAAF5
FALSE	High	Q8N6R0	GN=METTL13 Methyltransferase-like protein 13 OS=Homo sapiens PE=1 SV=1	6	4	4	71	0.14	0.19	-0.26	-0.38	-0.43	-0.41	-0.11	-0.2			0.635386	0.288755	0.193766	0.215045	0.98677	0.833115	2.68	2.87			12.03	5.41	17.73	3.43	15.73	METTL13
FALSE	High	P78316	GN=NOP14 Nucleolar protein 14 OS=Homo sapiens PE=1 SV=3	6	5	5	14	-0.07	0.17	-0.16	0	-0.01	0.1	-0.04	0.03			0.89052	1	1	0.985444	0.999946	0.999992	8.02	4.01			0.3	10.5	8.22	15.52	10.81	NOP14
FALSE	High	Q9NWW5	GN=CLN6 Ceroid-lipofuscinosis neuronal protein 6 OS=Homo sapiens PE=1 SV=1	10	2	3	86	-0.11	-0.06	-0.36	0.32	-0.38	-0.08	-0.43	0.04			0.955327	0.972363	0.940165	0.999987	0.90706	1	40.63	2.47			33.83	12.84	17.58	22	31.95	CLN6
FALSE	High	P68400	GN=CSNK2A1 Casein kinase II subunit alpha OS=Homo sapiens PE=1 SV=1	15	5	5	70	-0.01	0.1	0.05	0.24	0.13	0.1	-0.11	-0.2			0.998706	0.484388	0.90005	0.965203	0.958722	0.665126	4.64	14.89			8.91	3.79	3.55	9	6.65	CSNK2A1
FALSE	High	Q06210	GN=GFPT1 Glutamine--fructose-6-phosphate aminotransferase [isomerizing] 1 OS=Homo sapiens PE=1 SV=3	21	12	16	212	0.07	0.12	-0.01	-0.14	-0.18	-0.12	0.02	-0.26			0.999991	0.469188	0.251765	0.641857	0.9999	0.0613016	4.07	0.62			7.01	0.53	7.9	3.49	4.01	GFPT1
FALSE	High	Q8NFP9	GN=NBEA Neurobeachin OS=Homo sapiens PE=1 SV=3	1	3	3	38	0.19	0.1	-0.01	-0.16	-0.33	-0.18	-0.09	-0.08			1	0.990772	0.808259	0.986865	0.999692	0.999792	14.73	3.47			3.08	17.04	34.82	13.38	7.61	NBEA
FALSE	High	Q8IWR1	GN=TRIM59 Tripartite motif-containing protein 59 OS=Homo sapiens PE=1 SV=1	9	3	3	31	0.73	0.36	0.4	0.28	-0.02	0.17	-0.04	0.22			0.632342	0.880796	1	0.986367	0.999995	0.95722	17.94	2.69			3.75	13.33	0.12	8.55	34.84	TRIM59
FALSE	High	Q562R1	GN=ACTBL2 Beta-actin-like protein 2 OS=Homo sapiens PE=1 SV=2	14	4	46	560	-0.34	0.17	-0.16	-0.31	-0.15	-0.2	-0.12	-0.06			0.999462	0.985327	0.999704	0.998613	0.999903	0.999998	10.04	1.57			32.82	41.17	31.67	40.35	10.12	ACTBL2
FALSE	High	Q9NUW8	GN=TDP1 Tyrosyl-DNA phosphodiesterase 1 OS=Homo sapiens PE=1 SV=2	11	5	5	27	-0.23	-0.09	-0.14	-0.09	0.19	-0.02	0.1	-0.14			0.951129	0.995761	0.84243	0.999997	0.991733	0.949739	16.81	5.63			0.3	2.37	20.56	2.78	1.39	TDP1
FALSE	High	Q14103	GN=HNRNPD Heterogeneous nuclear ribonucleoprotein D0 OS=Homo sapiens PE=1 SV=1	30	12	15	104	0.25	0.07	0.13	0.02	0.01	0	-0.08	0.23			0.966112	0.999998	1	1	0.996565	0.720475	12.53	4			15.15	10.46	0.69	12.05	10.22	HNRNPD
FALSE	High	Q15427	GN=SF3B4 Splicing factor 3B subunit 4 OS=Homo sapiens PE=1 SV=1	3	1	2	118	-0.13	0.27	-0.09	0.45	0.44	0.3	0.26	0.4			0.999817	0.663789	0.680654	0.911381	0.949531	0.753568	25.99	29.91			5.52	19.6	7.66	8.98	17.16	SF3B4
FALSE	High	P49137	GN=MAPKAPK2 MAP kinase-activated protein kinase 2 OS=Homo sapiens PE=1 SV=1	5	2	2	0	-0.21	-0.07	-0.09	0.08	0.07	-0.08	0.03	-0.2			0.994489	0.998206	0.998949	0.997799	0.999987	0.856765	17.67	5.02			10.74	2.86	9.13	3.61	16.24	MAPKAPK2
FALSE	High	Q53EL6	GN=PDCD4 Programmed cell death protein 4 OS=Homo sapiens PE=1 SV=2	9	3	3	22	0.82	0.02	0.31	-0.26	-0.01	-0.32	-0.27	-0.15			0.665749	0.798744	1	0.62592	0.753476	0.974608	16.04	26.54			0.2	2.34	13.16	1.5	1.77	PDCD4
FALSE	High	Q9NVX2	GN=NLE1 Notchless protein homolog 1 OS=Homo sapiens PE=1 SV=4	11	5	8	59	-0.08	-0.04	-0.08	-0.15	-0.05	-0.14	-0.06	-0.05			0.855308	0.32927	0.98784	0.392212	0.948644	0.973102	3.24	7.64			6.3	3.58	1.16	1.93	3.82	NLE1
FALSE	High	P78406	GN=RAE1 mRNA export factor OS=Homo sapiens PE=1 SV=1	28	7	8	83	-0.2	-0.31	-0.04	0.03	0.15	-0.05	-0.03	0.11			0.999131	0.99953	0.66379	0.994608	0.999826	0.867581	0.42	2.1			4.75	5.52	9.52	3.78	10.25	RAE1
FALSE	High	Q14254	GN=FLOT2 Flotillin-2 OS=Homo sapiens PE=1 SV=2	24	10	13	176	-0.14	0.21	-0.28	0.08	0.11	0.04	0.03	-0.74			0.747404	0.999356	0.994874	0.999991	0.999996	0.0565057	3.63	22.57			2.01	15.86	8	1.25	19.17	FLOT2
FALSE	High	Q8ND82	GN=ZNF280C Zinc finger protein 280C OS=Homo sapiens PE=1 SV=1	29	19	27	339	0.4	0.11	0.05	0.02	-0.1	-0.16	-0.21	0.16			0.999967	1	0.996957	0.969928	0.915032	0.975439	16.31	7.72			15.12	8.41	4.53	17.23	17.14	ZNF280C
FALSE	High	Q3ZCQ8	GN=TIMM50 Mitochondrial import inner membrane translocase subunit TIM50 OS=Homo sapiens PE=1 SV=2	19	7	9	121	-0.35	0.24	-0.11	0.17	0.23	0.34	-0.06	0			0.837567	0.47751	0.240686	0.0489874	0.992158	1	3.15	1.62			4.44	7.5	2.23	3.57	11.87	TIMM50
FALSE	High	Q06830	GN=PRDX1 Peroxiredoxin-1 OS=Homo sapiens PE=1 SV=1	57	11	22	156	-0.16	0.27	-0.32	-0.18	0.08	0.02	0.04	0.08			0.0718188	0.458271	0.95247	0.999951	0.997875	0.961965	3.05	9.3			6.68	2.13	9.58	3.71	1.86	PRDX1
FALSE	High	P23458	GN=JAK1 Tyrosine-protein kinase JAK1 OS=Homo sapiens PE=1 SV=2	8	7	8	61	0.92	-0.24	0.4	-0.07	-0.17	-0.3	0.07	0.29			0.54388	0.999797	0.973463	0.7857	0.999858	0.789578	7.25	11.23			0.47	30.87	15.71	3.14	7.97	JAK1
FALSE	High	Q15435	GN=PPP1R7 Protein phosphatase 1 regulatory subunit 7 OS=Homo sapiens PE=1 SV=1	9	3	3	38	0.87	0.08	0.42	-0.08	-0.07	-0.19	-0.14	-0.1			0.221701	0.996586	0.999022	0.8541	0.957344	0.989663	18.76	12.36			3.56	8.16	3.55	10.31	8.93	PPP1R7
FALSE	High	P17612	GN=PRKACA cAMP-dependent protein kinase catalytic subunit alpha OS=Homo sapiens PE=1 SV=2	8	4	6	39	0.6	0.29	0.26	-0.3	-0.06	-0.21	0.01	0.13			0.467966	0.31612	0.997576	0.663725	1	0.93081	6.05	15.34			3.05	6.77	0.32	12.2	7.19	PRKACA
FALSE	High	P49593	GN=PPM1F Protein phosphatase 1F OS=Homo sapiens PE=1 SV=3	20	6	6	59	0.18	0.03	0.03	-0.12	-0.09	-0.1	0.02	-0.24			0.997874	0.322874	0.594898	0.46326	0.999857	0.0222043	4.89	6.66			0.84	0.42	2.03	2.81	2.07	PPM1F
FALSE	High	P51531	GN=SMARCA2 Probable global transcription activator SNF2L2 OS=Homo sapiens PE=1 SV=2	5	10	10	63	-0.31	-0.18	-0.05	0.09	-0.13	-0.11	0.13	0.07			0.99967	0.995127	0.969431	0.983432	0.961681	0.998765	14.27	6.74			19	0.68	1.76	7.09	7.45	SMARCA2
FALSE	High	P11177	GN=PDHB Pyruvate dehydrogenase E1 component subunit beta, mitochondrial OS=Homo sapiens PE=1 SV=3	28	10	13	140	-0.02	0.01	0.14	0.06	-0.06	0.1	0	0.05			0.508271	0.973834	0.961339	0.747492	1	0.986053	4.57	2.11			2.6	9.01	6.21	3.08	1.61	PDHB
FALSE	High	Q13492	GN=PICALM Phosphatidylinositol-binding clathrin assembly protein OS=Homo sapiens PE=1 SV=2	8	5	5	34	-0.15	-0.14	0.15	0.12	-0.05	0.06	0.02	0.03			0.987904	0.995564	0.999961	0.999918	1	0.999998	6.03	4.65			16.02	1.97	0.53	11.46	31.88	PICALM
FALSE	High	Q8IX18	GN=DHX40 Probable ATP-dependent RNA helicase DHX40 OS=Homo sapiens PE=1 SV=2	6	4	4	41	0.12	0.04	0.05	0.11	-0.14	-0.1	-0.07	-0.07			0.997265	0.858251	0.697016	0.917727	0.979376	0.985937	9.7	4.39			0.43	6.06	6.95	3.11	8.18	DHX40
FALSE	High	Q9Y6A9	GN=SPCS1 Signal peptidase complex subunit 1 OS=Homo sapiens PE=1 SV=4	17	2	2	57	-0.28	-0.03	-0.49	0.04	0.22	0.18	-0.22	0.56			0.0107814	0.999481	0.307865	0.479395	0.310348	0.00473527	10.89	5.5			6.43	5.5	7.18	1.61	1.18	SPCS1
FALSE	High	P55084	GN=HADHB Trifunctional enzyme subunit beta, mitochondrial OS=Homo sapiens PE=1 SV=3	28	13	16	132	0.42	0.28	0.21	-0.14	-0.03	-0.06	0.04	-0.02			0.456029	0.786452	0.999961	0.994777	0.999558	0.999996	10.94	13.53			5.98	1.24	2.66	1.06	0.41	HADHB
FALSE	High	A0AVT1	GN=UBA6 Ubiquitin-like modifier-activating enzyme 6 OS=Homo sapiens PE=1 SV=1	16	16	18	121	0	-0.13	0.1	-0.29	-0.06	-0.19	0.05	-0.09			0.944888	0.217454	0.995885	0.568882	0.998685	0.962383	10.35	3.56			8.86	0.12	1.33	9.73	8.86	UBA6
FALSE	High	Q9P0U4	GN=CXXC1 CXXC-type zinc finger protein 1 OS=Homo sapiens PE=1 SV=2	9	5	5	35	0.2	-0.11	0.35	-0.03	0.03	-0.03	0.1	0.04			0.242847	0.999981	0.999977	0.999976	0.983112	0.999886	10.44	6.83			7.71	18.71	2.73	2.14	4.06	CXXC1
FALSE	High	P62745	GN=RHOB Rho-related GTP-binding protein RhoB OS=Homo sapiens PE=1 SV=1	17	3	4	43	0.16	-0.3	0.13	0.09	0.17	0.14	0.09	-0.07			0.907095	0.980352	0.740404	0.881877	0.975846	0.995918	3.35	2.57			9.45	2.84	4.96	14.88	8.96	RHOB
FALSE	High	Q08722	GN=CD47 Leukocyte surface antigen CD47 OS=Homo sapiens PE=1 SV=1	10	4	4	24	0.2	0.57	-0.06	0.05	0.26	0.04	0.17	0.16			0.999895	0.999964	0.824304	0.999993	0.965307	0.979705	2.01	28.17			4.47	3.95	12.99	7.76	15.29	CD47
FALSE	High	Q9NRG7	GN=SDR39U1 Epimerase family protein SDR39U1 OS=Homo sapiens PE=1 SV=2	7	2	2	27	-0.02	-0.01	0.06	-0.11	0	0.04	0.11	-0.14			0.998583	0.96835	1	0.999939	0.970769	0.914451	9.94	0.55			17.85	7.35	7.53	1.03	7.16	SDR39U1
FALSE	High	P63010	GN=AP2B1 AP-2 complex subunit beta OS=Homo sapiens PE=1 SV=1	16	16	22	113	0.17	0	0.31	0.09	-0.11	-0.04	0.15	0.05			0.0141433	0.728823	0.538764	0.992552	0.322963	0.972934	1.55	7.58			3.66	4.81	0.24	1.62	5.01	AP2B1
FALSE	High	Q15650	GN=TRIP4 Activating signal cointegrator 1 OS=Homo sapiens PE=1 SV=4	5	2	3	38	0.52	0.17	0.26	-0.15	0.08	-0.24	-0.21	0.08			0.668373	0.94702	0.997063	0.736428	0.820062	0.997758	0.71	3.35			12.63	6.97	17.49	14.22	9.48	TRIP4
FALSE	High	Q8IWT6	GN=LRRC8A Volume-regulated anion channel subunit LRRC8A OS=Homo sapiens PE=1 SV=1	8	6	6	25	0.19	-0.04	0	0.1	0.07	-0.01	0.12	0.02			1	0.978038	0.995992	1	0.945027	0.999991	0.09	7.55			14.95	0.01	8.19	3.77	11.3	LRRC8A
FALSE	High	A4D1E9	GN=GTPBP10 GTP-binding protein 10 OS=Homo sapiens PE=1 SV=1	7	3	3	52	0.08	0.07	0.19	-0.07	0.05	-0.01	0.14	0.1			0.940277	0.999623	0.999938	1	0.986758	0.996954	19.98	3.3			8.24	12.62	4.18	14.12	18.98	GTPBP10
FALSE	High	Q53GS7	GN=GLE1 Nucleoporin GLE1 OS=Homo sapiens PE=1 SV=2	3	2	2	17	0.11	0.11	-0.01	0.05	-0.02	-0.02	-0.09	0.22			1	0.999967	1	1	0.999178	0.916292	13.08	17.27			14.04	23.4	1.12	5.35	11.77	GLE1
FALSE	High	Q92990	GN=GLMN Glomulin OS=Homo sapiens PE=1 SV=2	6	4	4	25	-0.22	-0.26	-0.1	-0.1	-0.04	0.04	0.02	-0.04			0.989566	0.987878	0.999887	0.999929	0.999997	0.999953	14.98	3.91			9.6	3.37	9.39	15.69	6.92	GLMN
FALSE	High	Q16740	GN=CLPP ATP-dependent Clp protease proteolytic subunit, mitochondrial OS=Homo sapiens PE=1 SV=1	18	4	4	52	-0.19	0.01	-0.37	-0.34	-0.01	-0.15	-0.09	-0.03			0.28648	0.356082	1	0.933966	0.99279	0.999977	8.6	1.93			5.71	6.02	10.01	4.43	21.76	CLPP
FALSE	High	Q9BQE4	GN=VIMP Selenoprotein S OS=Homo sapiens PE=1 SV=3	17	3	3	23	-0.24	0.32	-1.05	-0.48	0.32	0.02	0.19	-0.51			0.415081	0.939577	0.990964	1	0.999435	0.922516	60.14	0.4			0.98	37.51	24.95	13.32	38.25	VIMP
FALSE	High	P23378	GN=GLDC Glycine dehydrogenase (decarboxylating), mitochondrial OS=Homo sapiens PE=1 SV=2	7	6	6	101	-0.15	-0.32	0.08	0.19	0.07	0.1	-0.08	0.12			0.988305	0.681566	0.994566	0.961016	0.988561	0.930116	3.11	7.82			8.08	13.73	8.82	2.36	6.76	GLDC
FALSE	High	Q9H1A4	GN=ANAPC1 Anaphase-promoting complex subunit 1 OS=Homo sapiens PE=1 SV=1	3	6	6	95	-0.06	0.1	0.19	0.15	0.09	-0.16	0.18	-0.16			0.634284	0.819301	0.980558	0.77912	0.672645	0.777688	5.45	13.49			5.12	4.8	3.38	10.95	4.34	ANAPC1
FALSE	High	P49768	GN=PSEN1 Presenilin-1 OS=Homo sapiens PE=1 SV=1	6	3	3	92	-0.69	-0.17	-0.8	-0.11	0.01	0.1	-0.42	-0.09			0.00449029	0.963298	1	0.981426	0.1093	0.989869	14.71	2.27			5.75	11.16	7.97	9.7	3.07	PSEN1
FALSE	High	Q99700	GN=ATXN2 Ataxin-2 OS=Homo sapiens PE=1 SV=2	4	6	6	76	0.6	0.34	0.3	-0.12	0.06	0.09	-0.02	0.08			0.591968	0.989702	0.999683	0.997286	1	0.998624	20.35	10.81			10.48	3.73	0.02	12.5	11.92	ATXN2
FALSE	High	Q14320	GN=FAM50A Protein FAM50A OS=Homo sapiens PE=1 SV=2	6	2	2	0	-0.35	-0.3	0.16	0.08	0.42	0.21	0.06	-0.05			0.997828	0.999958	0.806499	0.989756	0.999993	0.999998	5.02	6.12			25.04	8.9	12	6.44	46.02	FAM50A
FALSE	High	Q9Y277	GN=VDAC3 Voltage-dependent anion-selective channel protein 3 OS=Homo sapiens PE=1 SV=1	34	9	20	321	-0.72	0.71	-0.14	0.4	0.44	0.49	0.09	-0.01			0.814048	0.0680213	0.0436981	0.025548	0.966867	1	10.15	3.56			5.03	5.59	9.85	8.93	6.4	VDAC3
FALSE	High	Q6UW63	GN=KDELC1 KDEL motif-containing protein 1 OS=Homo sapiens PE=1 SV=1	5	2	2	48	0.85	0.05	1.47	-0.5	0.19	-0.03	0.44	-0.14			0.365134	0.980543	0.999901	1	0.989627	0.999986	23.93	17.98			56.13	20.84	4.58	38.09	77.54	KDELC1
FALSE	High	O15320	GN=CTAGE5 cTAGE family member 5 OS=Homo sapiens PE=1 SV=4	20	14	15	140	-0.09	0.09	-0.84	0.11	-0.12	0.27	-0.13	0.01			0.00166512	0.955921	0.918058	0.320125	0.886399	1	3.25	0.3			16.2	6.77	1.27	6.55	8.71	CTAGE5
FALSE	High	Q969V3	GN=NCLN Nicalin OS=Homo sapiens PE=1 SV=2	28	13	17	207	-0.5	-0.3	-0.47	-0.01	0.11	0.32	-0.09	0.04			0.0305785	1	0.934291	0.172389	0.970788	0.999361	4.12	2.97			13.88	8.72	2.56	8.52	4.05	NCLN
FALSE	High	P54577	GN=YARS Tyrosine--tRNA ligase, cytoplasmic OS=Homo sapiens PE=1 SV=4	39	22	30	175	-0.11	0	0	0.05	0.12	0.04	0.07	-0.24			1	0.969561	0.514194	0.987991	0.914626	0.053547	3.37	4.31			1.96	3.38	3.64	8.03	0.08	YARS
FALSE	High	O15269	GN=SPTLC1 Serine palmitoyltransferase 1 OS=Homo sapiens PE=1 SV=1	14	7	7	46	-0.56	0.14	-0.71	0.21	0.03	0.34	-0.03	0.16			0.000534408	0.242763	0.999635	0.0362465	0.999479	0.479737	10.1	1.35			0.26	3.53	0.15	9.08	4.51	SPTLC1
FALSE	High	P19634	GN=SLC9A1 Sodium/hydrogen exchanger 1 OS=Homo sapiens PE=1 SV=2	12	8	8	83	0	-0.23	-0.59	0	-0.27	0.16	-0.12	0.22			0.028557	1	0.484131	0.887132	0.966236	0.664595	18.15	4.37			12.17	5.24	0.97	1.39	7.94	SLC9A1
FALSE	High	Q9BS26	GN=ERP44 Endoplasmic reticulum resident protein 44 OS=Homo sapiens PE=1 SV=1	26	10	11	56	-0.09	-0.13	-0.41	0.07	-0.36	0.19	-0.09	0.13			0.00178137	0.846201	0.00368279	0.107619	0.709242	0.372802	2.52	1.53			4.71	0.6	0.2	4.57	7.26	ERP44
FALSE	High	O60231	GN=DHX16 Putative pre-mRNA-splicing factor ATP-dependent RNA helicase DHX16 OS=Homo sapiens PE=1 SV=2	18	17	19	141	0.27	-0.17	0.42	0.04	0.07	-0.08	-0.03	0.12			0.00607963	0.998099	0.955319	0.89503	0.998412	0.630642	0.86	4.62			0.49	3.33	8.41	8.07	1.26	DHX16
FALSE	High	Q66K14	GN=TBC1D9B TBC1 domain family member 9B OS=Homo sapiens PE=1 SV=3	3	3	3	25	-0.03	0.23	-0.31	-0.31	0.1	-0.3	0.01	-0.27			0.253813	0.247313	0.966742	0.284062	0.999999	0.375261	17.94	0.92			2.81	3.43	6.66	4.28	8.19	TBC1D9B
FALSE	High	O95785	GN=WIZ Protein Wiz OS=Homo sapiens PE=1 SV=2	2	3	3	40	-0.01	-0.45	0.33	0.36	0.28	0.14	0.31	0.02			0.971719	0.956215	0.986267	0.99975	0.978198	1	15.47	0.48			14.97	5.83	2.85	17.69	61.58	WIZ
FALSE	High	Q8NEZ4	GN=KMT2C Histone-lysine N-methyltransferase 2C OS=Homo sapiens PE=1 SV=3	1	3	3	23	0.61	0.35	0.14	-0.05	-0.25	-0.17	-0.32	-0.49			0.986401	0.999947	0.815899	0.96566	0.638922	0.253392	6.39	21.97			4.17	18.56	6.05	13.79	8.61	KMT2C
FALSE	High	Q8NBP5	GN=MFSD9 Major facilitator superfamily domain-containing protein 9 OS=Homo sapiens PE=2 SV=2	5	2	2	58	-0.94	0	-1.46	0.1	0.27	0.51	-0.21	-0.04			0.000839836	0.995932	0.738893	0.182872	0.880887	0.999989	13.31	5.16			8.01	17.06	8.87	19.08	7	MFSD9
FALSE	High	Q6NUQ4	GN=TMEM214 Transmembrane protein 214 OS=Homo sapiens PE=1 SV=2	22	13	16	280	-0.56	0.03	-1.64	0.13	0.26	0.58	-0.33	-0.05			1.3259e-06	0.642179	0.115237	0.00168881	0.0370548	0.994723	5.12	5.46			2.58	4.4	4.13	10.18	2.31	TMEM214
FALSE	High	P50148	GN=GNAQ Guanine nucleotide-binding protein G(q) subunit alpha OS=Homo sapiens PE=1 SV=4	19	6	7	100	-0.05	0.07	0.22	-0.08	0.15	0.01	0.04	-0.02			0.961823	0.999832	0.994748	1	0.999996	1	13.82	5.5			12.14	20.8	14.54	12.77	28.4	GNAQ
FALSE	High	Q7L576	GN=CYFIP1 Cytoplasmic FMR1-interacting protein 1 OS=Homo sapiens PE=1 SV=1	20	24	25	184	-0.05	-0.13	0.11	-0.12	-0.3	-0.15	-0.08	-0.04			0.795607	0.740631	0.057626	0.500271	0.939376	0.998047	8.64	1.38			4.06	0.38	3.23	7.01	7.26	CYFIP1
FALSE	High	Q9HDC9	GN=APMAP Adipocyte plasma membrane-associated protein OS=Homo sapiens PE=1 SV=2	27	11	16	105	-0.42	-0.13	-0.64	0.1	0.1	0.39	-0.11	0.01			0.0247301	0.989602	0.989275	0.198905	0.98291	1	6.51	4.34			10.99	12.93	5.62	0.05	16.43	APMAP
FALSE	High	Q9UDR5	GN=AASS Alpha-aminoadipic semialdehyde synthase, mitochondrial OS=Homo sapiens PE=1 SV=1	7	6	6	53	-0.11	-0.25	0.08	-0.01	0	-0.05	0.02	0.04			0.992398	1	1	0.999405	0.999997	0.999862	2.15	2.94			9.56	8.02	4.32	4.36	18.12	AASS
FALSE	High	Q6PD62	GN=CTR9 RNA polymerase-associated protein CTR9 homolog OS=Homo sapiens PE=1 SV=1	13	14	16	124	0.11	-0.12	0.17	-0.14	-0.14	-0.19	-0.09	0.01			0.376193	0.601689	0.591961	0.318337	0.873083	0.999995	1.64	3.22			6.91	3.38	7.02	8.31	3.11	CTR9
FALSE	High	P15121	GN=AKR1B1 Aldose reductase OS=Homo sapiens PE=1 SV=3	31	11	15	92	0.24	0.15	0.28	-0.25	0.18	-0.07	0.12	-0.2			0.532428	0.650399	0.877514	0.998765	0.975694	0.815638	16.23	4.39			1.48	2.49	6.36	7.67	18.29	AKR1B1
FALSE	High	Q16186	GN=ADRM1 Proteasomal ubiquitin receptor ADRM1 OS=Homo sapiens PE=1 SV=2	11	4	4	77	-0.31	-0.02	-0.2	-0.15	0.17	0	0.13	0.07			0.846981	0.94992	0.916273	1	0.974713	0.998966	9.36	5.53			3.22	5.92	7.34	1.85	24.64	ADRM1
FALSE	High	P23526	GN=AHCY Adenosylhomocysteinase OS=Homo sapiens PE=1 SV=4	28	13	18	183	0.19	0.26	0.09	-0.18	0.01	-0.08	0.05	-0.24			0.875672	0.35012	0.999999	0.91253	0.989131	0.130434	1.73	2.6			9.62	1.41	8.28	4.09	3.09	AHCY
FALSE	High	Q9UPU7	GN=TBC1D2B TBC1 domain family member 2B OS=Homo sapiens PE=1 SV=2	3	3	3	13	1.2	0.33	0.55	-0.41	-0.32	-0.13	0	0.05			0.365573	0.648715	0.820818	0.997236	1	0.99999	9.03	24.78			13.65	19.79	19.81	16.7	2.53	TBC1D2B
FALSE	High	Q15054	GN=POLD3 DNA polymerase delta subunit 3 OS=Homo sapiens PE=1 SV=2	16	7	7	117	0.35	0.16	0.2	-0.4	0.21	-0.19	0.23	-0.05			0.955674	0.558721	0.946964	0.963654	0.915022	0.999972	20.39	5.16			13.78	20.81	15.24	14.9	3.02	POLD3
FALSE	High	Q92830	GN=KAT2A Histone acetyltransferase KAT2A OS=Homo sapiens PE=1 SV=3	4	3	3	19	-0.1	-0.09	0.04	0.38	0.12	0.16	0.02	-0.07			0.999996	0.655112	0.997136	0.988387	1	0.999818	6.2	32.28			10.07	5.91	5.14	3.89	21.38	KAT2A
FALSE	High	Q68CQ7	GN=GLT8D1 Glycosyltransferase 8 domain-containing protein 1 OS=Homo sapiens PE=1 SV=2	11	3	3	20																										GLT8D1
FALSE	High	Q9NYL2	GN=ZAK Mitogen-activated protein kinase kinase kinase MLT OS=Homo sapiens PE=1 SV=3	4	2	2	35	0.13	-0.1	0.46	-0.24	-0.25	-0.31	-0.24	0.16			0.728207	0.978113	0.973371	0.929958	0.978053	0.997466	39.41	8.36			27.28	14.96	14.57	10.42	7.63	ZAK
FALSE	High	Q9HC07	GN=TMEM165 Transmembrane protein 165 OS=Homo sapiens PE=1 SV=1	17	4	6	200	-0.4	0	-0.18	0.02	0.01	0.06	0.08	0.07			0.937054	0.999999	1	0.999803	0.998496	0.999373	13.23	5.02			23.48	13.6	1.43	1.26	10.28	TMEM165
FALSE	High	Q6P1X5	GN=TAF2 Transcription initiation factor TFIID subunit 2 OS=Homo sapiens PE=1 SV=3	8	8	8	80	0.22	-0.03	0.05	-0.32	-0.06	-0.19	-0.1	-0.02			0.977253	0.021471	0.951131	0.211392	0.781308	0.999848	4.61	1.57			1.51	1.85	6.56	8.24	4.12	TAF2
FALSE	High	P13498	GN=CYBA Cytochrome b-245 light chain OS=Homo sapiens PE=1 SV=3	17	3	3	24	-0.52	-0.85	-1.03	0.57	-0.21	0.67	-0.11	-0.14			0.0413263	0.364036	0.968907	0.232617	0.998999	0.996586	12.08	10.43			9.72	27.71	12.37	7.59	26.96	CYBA
FALSE	High	Q9BTU6	GN=PI4K2A Phosphatidylinositol 4-kinase type 2-alpha OS=Homo sapiens PE=1 SV=1	5	3	3	21	0.57	0.49	0.01	-0.07	0.24	0.02	0.01	0.22			1	0.999917	0.954477	1	1	0.972083	25.14	19.63			0.42	25.76	23.04	7.12	2.3	PI4K2A
FALSE	High	Q9UGJ1	GN=TUBGCP4 Gamma-tubulin complex component 4 OS=Homo sapiens PE=1 SV=1	3	2	2	0																										TUBGCP4
FALSE	High	Q9Y6A4	GN=CFAP20 Cilia- and flagella-associated protein 20 OS=Homo sapiens PE=1 SV=1	21	4	5	45	-0.3	-0.22	-0.18	-0.12	0.14	-0.1	-0.05	-0.17			0.00318862	0.0267505	0.0149137	0.0640419	0.62247	0.0051116	1.28	1.97			0.36	1.55	3.45	0.59	2.12	CFAP20
FALSE	High	Q9H4A3	GN=WNK1 Serine/threonine-protein kinase WNK1 OS=Homo sapiens PE=1 SV=2	1	2	2	26	0.39	-0.57	0.43	-0.41	-0.23	-0.09	0	0.38			0.603414	0.641612	0.95311	0.999578	1	0.7182	15.79	31.12			6.76	10.56	3.44	12.36	20.57	WNK1
FALSE	High	Q08752	GN=PPID Peptidyl-prolyl cis-trans isomerase D OS=Homo sapiens PE=1 SV=3	4	2	2	15																										PPID
FALSE	High	A1X283	GN=SH3PXD2B SH3 and PX domain-containing protein 2B OS=Homo sapiens PE=1 SV=3	9	6	6	47	0.3	0.05	0.22	-0.08	-0.14	-0.12	0.06	-0.06			0.18474	0.947044	0.617794	0.702177	0.973507	0.984399	11.38	3.79			5.4	0.88	0.39	4.89	2.31	SH3PXD2B
FALSE	High	Q9H061	GN=TMEM126A Transmembrane protein 126A OS=Homo sapiens PE=1 SV=1	28	5	5	81	-1.6	0.21	-0.75	0.73	0.56	0.51	-0.1	-0.09			0.0821813	0.0924854	0.244072	0.313329	0.998556	0.999256	10.64	28.27			5.05	8.03	8.76	0.29	20.12	TMEM126A
FALSE	High	O15382	GN=BCAT2 Branched-chain-amino-acid aminotransferase, mitochondrial OS=Homo sapiens PE=1 SV=2	22	7	10	112	-0.41	-0.08	-0.25	-0.04	-0.03	0.02	0.06	-0.05			0.459947	0.9997	0.999951	0.999998	0.998011	0.998811	15.74	3.58			7.93	0.07	2.46	1.67	12.5	BCAT2
FALSE	High	Q9H6Z4	GN=RANBP3 Ran-binding protein 3 OS=Homo sapiens PE=1 SV=1	4	2	2	0	-0.03	0.06	0.02	-0.13	0.2	-0.16	-0.03	0.15			1	0.982999	0.873624	0.944035	0.999993	0.957408	23.47	9.09			7.22	6.81	7.93	8.47	8	RANBP3
FALSE	High	Q9UDW1	GN=UQCR10 Cytochrome b-c1 complex subunit 9 OS=Homo sapiens PE=1 SV=3	22	2	3	0	-0.53	-0.2	-0.49	0.17	0.26	0.12	0.05	-0.44			0.123838	0.915274	0.63964	0.976621	0.999795	0.195859	12.39	7.26			8.44	15.73	0.18	1.62	16.37	UQCR10
FALSE	High	Q12830	GN=BPTF Nucleosome-remodeling factor subunit BPTF OS=Homo sapiens PE=1 SV=3	10	26	28	203	0.22	0	0.12	-0.14	-0.03	-0.2	0.01	0.07			0.36818	0.278246	0.996203	0.0718081	0.99999	0.815401	6.12	2.65			2.6	0.45	3.26	0.6	6.29	BPTF
FALSE	High	Q6I9Y2	GN=THOC7 THO complex subunit 7 homolog OS=Homo sapiens PE=1 SV=3	10	2	2	31	0.12	-0.1	0.19	-0.22	0.14	-0.1	0.06	-0.07			0.993362	0.986892	0.998866	0.99982	0.999987	0.999982	20.68	23.58			13.5	4.97	15.83	31.54	27.02	THOC7
FALSE	High	Q13049	GN=TRIM32 E3 ubiquitin-protein ligase TRIM32 OS=Homo sapiens PE=1 SV=2	4	2	2	19	-0.42	-0.33	-0.97	0.11	-0.44	-0.1	-0.28	-0.14			0.633243	0.999989	0.981379	0.999994	0.998075	0.99996	6.93	39.38			9.94	9.83	27.34	79.59	10.61	TRIM32
FALSE	High	Q9P2R3	GN=ANKFY1 Rabankyrin-5 OS=Homo sapiens PE=1 SV=2	7	7	7	62	0.28	-0.12	0.24	-0.08	-0.11	-0.13	-0.04	-0.07			0.478416	0.991698	0.953806	0.91684	0.999808	0.996374	6.8	3.86			8.94	5.19	0.43	16.63	6.83	ANKFY1
FALSE	High	Q9NRX4	GN=PHPT1 14 kDa phosphohistidine phosphatase OS=Homo sapiens PE=1 SV=1	24	3	7	83	0.17	0.33	-0.2	-0.61	-0.13	-0.2	0.06	-0.33			0.814656	0.0409669	0.96462	0.801126	0.999611	0.390984	12.73	16.97			10.94	7.85	5.66	5.25	6.56	PHPT1
FALSE	High	P04083	GN=ANXA1 Annexin A1 OS=Homo sapiens PE=1 SV=2	11	4	4	29	0.15	0.38	-0.44	-0.38	-0.15	-0.31	-0.3	-0.04			0.590476	0.714785	0.992865	0.844898	0.857266	0.999998	3.47	23.82			0.59	1.75	24.98	25.04	11.37	ANXA1
FALSE	High	Q6PJF5	GN=RHBDF2 Inactive rhomboid protein 2 OS=Homo sapiens PE=1 SV=2	3	2	3	58	0.53	0.03	0.42	0.23	0.07	0.01	0.27	0.27			0.455988	0.895473	0.999697	1	0.810918	0.819385	19.42	22.68			2.43	10.88	0.17	4.2	18.03	RHBDF2
FALSE	High	Q9ULX3	GN=NOB1 RNA-binding protein NOB1 OS=Homo sapiens PE=1 SV=1	4	2	2	0	-0.55	-0.31	-0.25	-0.03	0.09	0.34	0.22	-0.34			0.372291	0.999881	0.973894	0.139903	0.501323	0.14122	4.05	9.71			3.17	1.22	5.92	11.33	11.05	NOB1
FALSE	High	P51858	GN=HDGF Hepatoma-derived growth factor OS=Homo sapiens PE=1 SV=1	32	8	8	113	-0.56	-0.12	-0.26	-0.04	0.22	0.06	0.05	-0.15			0.0736845	0.996752	0.156229	0.974343	0.982546	0.471313	2.42	3.74			0.15	3.33	7.56	6.58	6.48	HDGF
FALSE	High	O94901	GN=SUN1 SUN domain-containing protein 1 OS=Homo sapiens PE=1 SV=3	18	13	15	181	-0.07	-0.02	-0.64	0.09	0.02	-0.1	-0.25	0.06			0.0212681	0.992611	0.999999	0.985653	0.559268	0.998628	6.14	9.29			2.45	2.73	2.5	4.89	21.03	SUN1
FALSE	High	P43490	GN=NAMPT Nicotinamide phosphoribosyltransferase OS=Homo sapiens PE=1 SV=1	22	10	11	44	-0.23	0.21	-0.05	-0.13	0.16	-0.01	0.11	-0.33			0.990069	0.670209	0.486498	0.999993	0.786159	0.0400256	3.05	1.62			5.76	4.57	9.93	6.21	3.05	NAMPT
FALSE	High	O43491	GN=EPB41L2 Band 4.1-like protein 2 OS=Homo sapiens PE=1 SV=1	23	22	27	127	-0.18	-0.14	-0.17	-0.16	-0.11	-0.17	-0.01	-0.04			0.152003	0.196266	0.544793	0.156798	0.99999	0.990329	2.94	7.07			3.47	4.51	1.08	3.37	1.59	EPB41L2
FALSE	High	P23634	GN=ATP2B4 Plasma membrane calcium-transporting ATPase 4 OS=Homo sapiens PE=1 SV=2	12	14	18	282	-0.6	-0.03	-0.61	-0.04	0	0	-0.03	-0.2			0.0418042	0.999963	1	1	0.999987	0.797406	6.56	0.8			20.88	7.05	8.81	1.37	10.58	ATP2B4
FALSE	High	P04179	GN=SOD2 Superoxide dismutase [Mn], mitochondrial OS=Homo sapiens PE=1 SV=2	14	4	7	41	-0.02	0.35	0.39	0.68	0.3	0.51	0.45	0.21			0.351541	0.0459747	0.577171	0.152954	0.236857	0.849859	9.93	23.66			6.82	6.37	5.34	1.66	12.61	SOD2
FALSE	High	Q969X5	GN=ERGIC1 Endoplasmic reticulum-Golgi intermediate compartment protein 1 OS=Homo sapiens PE=1 SV=1	14	4	4	62	0.05	0.04	-0.34	0.31	0.12	0.38	-0.19	0.06			0.228237	0.30427	0.952252	0.152017	0.754269	0.997967	13.39	3.51			4.86	4.42	1.07	9.4	14.36	ERGIC1
FALSE	High	Q15526	GN=SURF1 Surfeit locus protein 1 OS=Homo sapiens PE=1 SV=1	9	2	2	19	0.89	0.57	0.2	0.1	0.11	0.01	-0.56	0.35			0.966496	0.999228	0.998704	1	0.308935	0.729178	7.19	10.68			18.25	12.9	19.47	27.12	3.4	SURF1
FALSE	High	Q96BW9	GN=TAMM41 Phosphatidate cytidylyltransferase, mitochondrial OS=Homo sapiens PE=1 SV=2	6	2	2	25	0.36	-0.01	0.19	-0.24	0.12	0.01	-0.05	0			0.824626	0.653378	0.967751	1	0.999587	1	19.41	2.14			0.73	5.41	2.92	6.55	14.82	TAMM41
FALSE	High	Q68CZ6	GN=HAUS3 HAUS augmin-like complex subunit 3 OS=Homo sapiens PE=1 SV=1	3	2	2	0																										HAUS3
FALSE	High	Q9Y3C6	GN=PPIL1 Peptidyl-prolyl cis-trans isomerase-like 1 OS=Homo sapiens PE=1 SV=1	36	6	6	78	-0.7	-0.04	-0.51	-0.37	-0.05	-0.11	0	-0.27			0.106315	0.310102	0.99981	0.98701	1	0.594384	9.37	2.29			9.78	8.67	2.39	5.79	22.13	PPIL1
FALSE	High	Q9BSH4	GN=TACO1 Translational activator of cytochrome c oxidase 1 OS=Homo sapiens PE=1 SV=1	21	4	4	55	0.31	0.02	-0.09	0.18	-0.45	-0.17	-0.37	-0.15			0.99998	0.998825	0.903358	0.999153	0.959941	0.999662	59.9	3.65			22.91	2.76	12.3	23.46	11.48	TACO1
FALSE	High	Q9BW19	GN=KIFC1 Kinesin-like protein KIFC1 OS=Homo sapiens PE=1 SV=2	18	11	11	31	0.4	0.19	0.2	-0.2	0.13	-0.24	0	0.13			0.363431	0.37792	0.756412	0.231352	1	0.761902	1.09	7.29			0.34	13.72	1.87	3.75	1.86	KIFC1
FALSE	High	Q9BW92	GN=TARS2 Threonine--tRNA ligase, mitochondrial OS=Homo sapiens PE=1 SV=1	22	15	17	126	0.2	-0.02	0.28	-0.05	0.03	-0.09	-0.05	0.04			0.00609955	0.92758	0.994572	0.510178	0.924933	0.984577	1.47	3.66			3.1	0.83	0.29	0.05	7.04	TARS2
FALSE	High	Q9BTX1	GN=NDC1 Nucleoporin NDC1 OS=Homo sapiens PE=1 SV=2	31	17	31	376	-1.55	0.15	-1.33	0.1	0.32	0.17	-0.01	-0.2			2.11221e-05	0.906302	0.0862464	0.542236	1	0.395474	6.59	0.23			10.66	6.02	3.3	0.64	8.84	NDC1
FALSE	High	Q4KWH8	GN=PLCH1 1-phosphatidylinositol 4,5-bisphosphate phosphodiesterase eta-1 OS=Homo sapiens PE=1 SV=1	0	1	2	29	0.69	-0.51	0.13	0.47	-0.57	-0.37	-0.6	0.27			0.999938	0.93755	0.869939	0.979305	0.843152	0.995828	49.63	2.42			29.78	21.96	2.06	38.92	40.95	PLCH1
FALSE	High	Q9Y6C9	GN=MTCH2 Mitochondrial carrier homolog 2 OS=Homo sapiens PE=1 SV=1	27	7	10	53	-0.25	0	-0.56	0.6	0.08	0.35	-0.3	-0.14			0.119243	0.091697	0.99888	0.477456	0.609693	0.975731	10.73	8.32			23.53	0.53	2.33	13.69	7.72	MTCH2
FALSE	High	Q8TEA8	GN=DTD1 D-tyrosyl-tRNA(Tyr) deacylase 1 OS=Homo sapiens PE=1 SV=2	11	2	2	43	0.06	0.3	-0.13	0.05	-0.07	-0.3	-0.11	-0.3			0.998826	0.999992	0.999953	0.93	0.999556	0.926633	46.14	10.57			12.19	13.24	3.18	4.58	1.57	DTD1
FALSE	High	O75369	GN=FLNB Filamin-B OS=Homo sapiens PE=1 SV=2	25	52	55	451	0.2	-0.11	0.23	0	-0.1	-0.12	0.08	-0.05			0.0250184	1	0.474611	0.370926	0.725397	0.950805	0.3	4.94			5.9	0.91	1.63	3.96	3.19	FLNB
FALSE	High	Q9H2D1	GN=SLC25A32 Mitochondrial folate transporter/carrier OS=Homo sapiens PE=1 SV=2	10	3	4	60	-1.03	0.04	-0.69	0.27	0.29	0.39	0.08	0.17			0.295923	0.945474	0.923712	0.788703	0.999894	0.993323	28.58	10.6			7.02	7.31	18.08	1	34.31	SLC25A32
FALSE	High	P60903	GN=S100A10 Protein S100-A10 OS=Homo sapiens PE=1 SV=2	28	2	2	0	-0.75	-0.04	-0.27	0.34	0.4	0.24	-0.03	-0.13			0.928132	0.838355	0.734618	0.960029	1	0.99818	29.62	8.76			4.87	29.6	1.28	7.88	19.48	S100A10
FALSE	High	Q96SY0	GN=VWA9 von Willebrand factor A domain-containing protein 9 OS=Homo sapiens PE=1 SV=2	9	3	3	35	0.51	0.15	0.43	-0.31	0	-0.23	-0.04	0.05			0.51447	0.803663	1	0.932507	0.99999	0.999978	17.95	2.38			3.34	1.69	4.64	16.64	31.69	VWA9
FALSE	High	Q08431	GN=MFGE8 Lactadherin OS=Homo sapiens PE=1 SV=2	17	5	5	90	0.43	0.02	-0.02	-0.15	-0.14	0.11	0.03	-0.11			0.999999	0.953341	0.973068	0.988977	0.99999	0.989114	18.11	4.57			3.91	9.83	3.63	5.76	19.62	MFGE8
FALSE	High	Q14684	GN=RRP1B Ribosomal RNA processing protein 1 homolog B OS=Homo sapiens PE=1 SV=3	23	17	17	157	0.48	0.02	0.42	0.04	0.01	-0.07	0.01	0.17			0.00231514	0.992304	0.999999	0.88117	1	0.196844	3.18	3.46			1.7	0.41	6.68	3.14	6.27	RRP1B
FALSE	High	Q9NUM4	GN=TMEM106B Transmembrane protein 106B OS=Homo sapiens PE=1 SV=2	14	4	4	58	-0.01	0.17	0.11	-0.01	0.11	-0.01	-0.11	0.19			0.998681	1	0.998492	1	0.998198	0.972049	19.98	1.23			8.2	10.39	12.86	21.93	22.5	TMEM106B
FALSE	High	Q9H8M7	GN=FAM188A Protein FAM188A OS=Homo sapiens PE=1 SV=1	11	5	5	27	-0.49	-0.23	-0.46	-0.33	-0.02	-0.23	-0.1	-0.2			0.360463	0.661248	1	0.888983	0.998473	0.942303	21.03	0.74			11.87	11.33	11.12	12.71	18.69	FAM188A
FALSE	High	P36542	GN=ATP5C1 ATP synthase subunit gamma, mitochondrial OS=Homo sapiens PE=1 SV=1	32	10	18	176	0.26	0.07	0.06	0.09	-0.12	0.07	-0.16	0.12			0.999743	0.996758	0.987637	0.999548	0.958442	0.98949	18.94	8.74			13.48	4.16	2.23	14.66	12.51	ATP5C1
FALSE	High	Q9BQF6	GN=SENP7 Sentrin-specific protease 7 OS=Homo sapiens PE=1 SV=4	2	2	2	0																										SENP7
FALSE	High	P48729	GN=CSNK1A1 Casein kinase I isoform alpha OS=Homo sapiens PE=1 SV=2	16	4	4	109	-0.07	-0.18	0.07	0.06	0.02	0.07	0.07	-0.07			0.978259	0.993671	0.999962	0.976292	0.979285	0.975529	8.59	5.09			5.55	1.49	6.89	9.02	2.25	CSNK1A1
FALSE	High	Q96RQ3	GN=MCCC1 Methylcrotonoyl-CoA carboxylase subunit alpha, mitochondrial OS=Homo sapiens PE=1 SV=3	39	23	74	964	1.75	-0.47	1.57	-0.16	-0.68	-0.61	0.32	0			0.00194793	0.983441	0.139271	0.204651	0.760288	1	18.59	6.29			14.13	15.21	2.63	13.39	24.32	MCCC1
FALSE	High	Q9ULK5	GN=VANGL2 Vang-like protein 2 OS=Homo sapiens PE=1 SV=2	11	5	5	48	0.29	-0.11	-0.08	0.12	0.03	0.16	-0.27	-0.04			0.999722	0.995557	0.999998	0.985091	0.849849	0.999996	23.17	16.44			6.44	21.48	14.02	5.3	3.02	VANGL2
FALSE	High	Q12788	GN=TBL3 Transducin beta-like protein 3 OS=Homo sapiens PE=1 SV=2	26	16	18	355	0.15	-0.16	0.29	-0.06	-0.01	-0.08	-0.03	0.24			0.379214	0.99906	1	0.992893	0.999968	0.570515	21.6	0.35			1.11	7.36	4.63	3.71	0.13	TBL3
FALSE	High	P78345	GN=RPP38 Ribonuclease P protein subunit p38 OS=Homo sapiens PE=1 SV=2	15	4	4	28	0.01	0.07	-0.03	-0.18	-0.07	-0.25	-0.01	-0.05			0.999979	0.741888	0.99458	0.464262	0.999999	0.999483	13.06	9.29			5.55	0.15	7.97	0.97	11.72	RPP38
FALSE	High	Q8TDD5	GN=MCOLN3 Mucolipin-3 OS=Homo sapiens PE=2 SV=1	3	2	2	0	0.57	-0.25	0.53	-0.26	-0.14	-0.22	0.08	-0.1			0.137641	0.738944	0.975556	0.850114	0.998333	0.994492	16.92	7.01			1.91	8.37	10.03	13.73	16.67	MCOLN3
FALSE	High	Q8TBM8	GN=DNAJB14 DnaJ homolog subfamily B member 14 OS=Homo sapiens PE=1 SV=1	12	4	4	44	-0.58	-0.21	-1.08	0.19	0.13	0.34	-0.25	-0.01			0.00457209	0.918242	0.980366	0.504401	0.758515	1	11.84	12.2			9.35	16.77	0.11	14.87	11.07	DNAJB14
FALSE	High	Q8WY36	GN=BBX HMG box transcription factor BBX OS=Homo sapiens PE=1 SV=1	7	5	6	78	-0.07	-0.06	0.16	0.27	0.01	-0.01	0.21	-0.1			0.915551	0.610671	1	1	0.796382	0.99122	18.9	0.29			4.87	2.5	18.13	6.31	4.32	BBX
FALSE	High	Q92804	GN=TAF15 TATA-binding protein-associated factor 2N OS=Homo sapiens PE=1 SV=1	13	5	10	231	0.36	0.61	0.54	0.17	-0.27	-0.04	0.31	-0.14			0.442075	0.991492	0.922863	0.999998	0.864864	0.996241	1.74	11.46			23.13	10.46	24.66	27.95	2.68	TAF15
FALSE	High	P54762	GN=EPHB1 Ephrin type-B receptor 1 OS=Homo sapiens PE=1 SV=1	4	3	3	62																										EPHB1
FALSE	High	O14925	GN=TIMM23 Mitochondrial import inner membrane translocase subunit Tim23 OS=Homo sapiens PE=1 SV=1	17	3	4	62	-0.56	-0.26	-0.57	0.22	0.16	0.22	-0.18	-0.12			0.00868138	0.411668	0.726457	0.434131	0.619253	0.877172	9.41	4.03			8.07	6.01	12.2	0.6	0.81	TIMM23
FALSE	High	O75419	GN=CDC45 Cell division control protein 45 homolog OS=Homo sapiens PE=1 SV=1	3	2	2	0	0.1	0.16	-0.27	-0.58	0.01	-0.27	0.04	-0.03			0.304713	0.0125208	0.999999	0.312274	0.999798	0.999978	11.6	4.89			9.51	1.46	9.42	3.28	8	CDC45
FALSE	High	O95822	GN=MLYCD Malonyl-CoA decarboxylase, mitochondrial OS=Homo sapiens PE=1 SV=3	6	2	2	49	0.02	-0.16	0.09	0	-0.04	0.11	0.06	-0.2			0.980979	1	0.999377	0.942916	0.997773	0.580093	2.99	7.73			1.56	8.72	4.43	13.9	6.92	MLYCD
FALSE	High	P56381	GN=ATP5E ATP synthase subunit epsilon, mitochondrial OS=Homo sapiens PE=1 SV=2	27	2	2	28	-0.38	-0.46	-0.08	-0.14	0	0.18	-0.18	0.37			0.999013	0.98532	1	0.948466	0.952636	0.503003	15	0.5			10.94	11.01	19.53	12.6	12.44	ATP5E
FALSE	High	Q6NXT6	GN=TAPT1 Transmembrane anterior posterior transformation protein 1 homolog OS=Homo sapiens PE=1 SV=1	17	7	7	67	-0.92	-0.36	-1.54	0.02	0.04	0.36	-0.26	0.08			0.000251336	0.999999	0.999919	0.344792	0.641707	0.997201	21.6	0.68			12.34	2.96	4.18	10.13	7.19	TAPT1
FALSE	High	O75794	GN=CDC123 Cell division cycle protein 123 homolog OS=Homo sapiens PE=1 SV=1	9	3	3	30	0.37	-0.01	-0.04	-0.37	-0.24	-0.13	-0.05	-0.07			0.999957	0.264192	0.655754	0.958277	0.999807	0.997399	2.26	8.06			1.07	9.29	20.56	0.54	9.89	CDC123
FALSE	High	Q9P2B2	GN=PTGFRN Prostaglandin F2 receptor negative regulator OS=Homo sapiens PE=1 SV=2	11	8	8	52	0.02	0.07	-0.56	0	-0.27	0.06	-0.13	0			0.0296456	1	0.424844	0.999002	0.92345	1	13.81	0.71			11.47	9.92	3.39	10.08	0.26	PTGFRN
FALSE	High	Q9ULF5	GN=SLC39A10 Zinc transporter ZIP10 OS=Homo sapiens PE=1 SV=2	3	3	3	43	-0.36	-0.26	-0.56	0.05	0.01	-0.04	-0.18	0.36			0.153081	0.999923	1	0.999973	0.951001	0.503512	1.41	2.21			22.92	0.41	9.97	5.18	22.08	SLC39A10
FALSE	High	P62854	GN=RPS26 40S ribosomal protein S26 OS=Homo sapiens PE=1 SV=3	44	4	7	52	0.2	0.01	0	0	-0.26	-0.01	-0.19	-0.03			1	1	0.950179	1	0.989405	1	26.33	2.64			20.82	4.23	2.55	32.25	17.62	RPS26
FALSE	High	P05362	GN=ICAM1 Intercellular adhesion molecule 1 OS=Homo sapiens PE=1 SV=2	21	10	10	137	-0.28	-0.17	-0.48	-0.16	0.08	0.15	-0.14	0.07			0.275881	0.972735	0.999023	0.977808	0.98642	0.999737	6.26	0.31			30.31	12.41	4.56	6.04	3.83	ICAM1
FALSE	High	Q9UPN9	GN=TRIM33 E3 ubiquitin-protein ligase TRIM33 OS=Homo sapiens PE=1 SV=3	2	2	2	0																										TRIM33
FALSE	High	P52701	GN=MSH6 DNA mismatch repair protein Msh6 OS=Homo sapiens PE=1 SV=2	25	29	34	343	0.06	0.06	0.21	0.25	0	0.02	0.04	-0.1			0.195276	0.098396	1	0.999946	0.995503	0.803486	7.88	1.99			5.81	0.57	0.17	4.32	8.27	MSH6
FALSE	High	O00541	GN=PES1 Pescadillo homolog OS=Homo sapiens PE=1 SV=1	23	16	21	218	0.19	0.02	-0.1	-0.17	-0.04	-0.23	0	0.18			0.992721	0.92819	0.999935	0.778219	1	0.901396	6.62	5.5			5.14	20.67	7.42	6.79	14.58	PES1
FALSE	High	Q14643	GN=ITPR1 Inositol 1,4,5-trisphosphate receptor type 1 OS=Homo sapiens PE=1 SV=3	6	17	18	119	0.03	-0.22	-0.09	0.06	0.01	-0.12	0	0.03			0.941595	0.991494	1	0.803665	1	0.999513	7.72	1.84			10.63	6.55	0.47	5.61	2.39	ITPR1
FALSE	High	P43897	GN=TSFM Elongation factor Ts, mitochondrial OS=Homo sapiens PE=1 SV=2	25	9	10	115	0.02	-0.07	0.02	-0.11	-0.01	-0.07	0.05	0.05			0.999818	0.649942	1	0.93355	0.983917	0.98612	5.13	4.41			7.35	0.76	4.52	0.81	5.56	TSFM
FALSE	High	Q9UNM6	GN=PSMD13 26S proteasome non-ATPase regulatory subunit 13 OS=Homo sapiens PE=1 SV=2	25	9	10	74	0.01	-0.02	0.05	0.01	0.1	0.06	0.08	-0.08			0.98716	0.999986	0.742206	0.950473	0.842321	0.839755	6.6	1.44			0.51	6	1.82	7.28	0.72	PSMD13
FALSE	High	Q9BQA9	GN=C17orf62 Uncharacterized protein C17orf62 OS=Homo sapiens PE=1 SV=1	15	3	4	38	-0.17	0.07	-0.93	-0.03	0.24	0.49	-0.1	0.59			0.0337972	0.999999	0.90623	0.364257	0.998275	0.214831	18.67	2.35			4.03	2.29	1.52	1.54	33.74	C17orf62
FALSE	High	O75821	GN=EIF3G Eukaryotic translation initiation factor 3 subunit G OS=Homo sapiens PE=1 SV=2	26	7	9	143	0.66	0.24	-0.15	-0.43	-0.39	-0.28	-0.2	-0.05			0.996283	0.67344	0.751458	0.927486	0.98462	0.999993	6.75	27.86			30.18	7.88	17.72	13.97	0.25	EIF3G
FALSE	High	Q4G0I0	GN=CCSMST1 Protein CCSMST1 OS=Homo sapiens PE=2 SV=1	25	2	2	41	0.15	-0.2	-0.06	0.25	-0.15	-0.04	-0.21	0.27			0.999936	0.900108	0.988329	0.999992	0.945927	0.863326	6.15	0.36			11.91	7.08	3.91	1.64	35.99	CCSMST1
FALSE	High	P17252	GN=PRKCA Protein kinase C alpha type OS=Homo sapiens PE=1 SV=4	9	5	5	43	-0.11	-0.09	-0.04	-0.04	0.18	-0.01	0.03	0.17			0.999165	0.999548	0.561654	0.999999	0.999805	0.622945	8.64	0.68			4.43	5.07	12.04	0.09	8.46	PRKCA
FALSE	High	O14744	GN=PRMT5 Protein arginine N-methyltransferase 5 OS=Homo sapiens PE=1 SV=4	11	6	9	109	0.34	0.09	0.09	-0.22	-0.01	-0.2	0.09	-0.08			0.987188	0.635286	1	0.720619	0.985923	0.994509	0.72	6.99			5.78	5.39	14.35	5.37	14.1	PRMT5
FALSE	High	Q9H0U6	GN=MRPL18 39S ribosomal protein L18, mitochondrial OS=Homo sapiens PE=1 SV=1	13	2	3	26																										MRPL18
FALSE	High	P62306	GN=SNRPF Small nuclear ribonucleoprotein F OS=Homo sapiens PE=1 SV=1	9	1	2	42																										SNRPF
FALSE	High	Q9Y375	GN=NDUFAF1 Complex I intermediate-associated protein 30, mitochondrial OS=Homo sapiens PE=1 SV=2	10	2	2	59	0.26	0.04	0.15	0.26	0.3	0.32	0.05	-0.09			0.981553	0.815319	0.72157	0.657483	0.999931	0.998977	7.52	18.07			13.45	6.53	23.28	1.01	10.3	NDUFAF1
FALSE	High	Q8TDW0	GN=LRRC8C Volume-regulated anion channel subunit LRRC8C OS=Homo sapiens PE=1 SV=2	6	4	4	41	-0.12	-0.06	-0.28	0.37	0.07	0.21	0.05	-0.14			0.167684	0.0529551	0.983618	0.379677	0.997756	0.723064	5.69	1.69			6.23	6.73	2.31	12.03	4.88	LRRC8C
FALSE	High	Q92545	GN=TMEM131 Transmembrane protein 131 OS=Homo sapiens PE=1 SV=3	2	4	5	84	-0.61	-0.01	-0.82	0.23	0.11	0.12	-0.02	0.11			0.00585524	0.644116	0.98151	0.966887	1	0.976908	5.05	4.95			15.89	11.04	1.55	13.83	3.34	TMEM131
FALSE	High	P16152	GN=CBR1 Carbonyl reductase [NADPH] 1 OS=Homo sapiens PE=1 SV=3	37	8	9	90	0.05	0.38	-0.42	-0.34	0.08	-0.26	-0.01	-0.27			0.342118	0.547015	0.998883	0.758241	1	0.730895	2.9	6.58			13.51	8.54	16.99	5.41	21.42	CBR1
FALSE	High	O95630	GN=STAMBP STAM-binding protein OS=Homo sapiens PE=1 SV=1	10	3	3	87	-0.18	0.07	0.27	0.27	0.21	0.17	0.29	-0.07			0.142356	0.131153	0.310061	0.498115	0.10023	0.975532	8.27	3.63			3.71	9.5	7.35	0.03	3.47	STAMBP
FALSE	High	Q8N3C0	GN=ASCC3 Activating signal cointegrator 1 complex subunit 3 OS=Homo sapiens PE=1 SV=3	8	16	17	70	0.54	-0.16	0.35	-0.25	-0.17	-0.3	-0.25	-0.06			0.0302377	0.120012	0.419107	0.0558488	0.123396	0.983678	1.7	4.09			9.34	2.76	3.14	8.42	3.38	ASCC3
FALSE	High	Q9BZQ8	GN=FAM129A Protein Niban OS=Homo sapiens PE=1 SV=1	4	3	3	33	-0.26	0.17	0.05	-0.08	-0.18	-0.27	0.17	0.06			0.999806	0.996945	0.891457	0.617558	0.921415	0.999298	6.86	20.41			12.63	3.61	9.9	0.33	8.78	FAM129A
FALSE	High	Q9NZJ5	GN=EIF2AK3 Eukaryotic translation initiation factor 2-alpha kinase 3 OS=Homo sapiens PE=1 SV=3	2	2	2	0																										EIF2AK3
FALSE	High	P19338	GN=NCL Nucleolin OS=Homo sapiens PE=1 SV=3	35	31	70	434	-0.42	-0.2	-0.05	0.02	0.13	-0.04	0.22	0.08			0.997695	0.999979	0.807862	0.99956	0.369449	0.979322	12.87	1.04			7.06	5.12	6.36	3.51	4.14	NCL
FALSE	High	P09429	GN=HMGB1 High mobility group protein B1 OS=Homo sapiens PE=1 SV=3	27	5	8	65	0.57	0.46	0.31	0.26	0.34	0.13	0.14	-0.01			0.775305	0.874415	0.71413	0.994786	0.99148	1	11.75	12.96			22.34	13.58	13.33	8.04	18.39	HMGB1
FALSE	High	Q9HD45	GN=TM9SF3 Transmembrane 9 superfamily member 3 OS=Homo sapiens PE=1 SV=2	17	10	20	221	-0.93	0.3	-0.41	0.08	0.26	0.08	0.05	0.08			0.0353241	0.973762	0.231658	0.965144	0.996135	0.968322	5.29	6.34			7.5	1.91	3.5	2.63	12.78	TM9SF3
FALSE	High	Q8IWU5	GN=SULF2 Extracellular sulfatase Sulf-2 OS=Homo sapiens PE=1 SV=1	5	3	3	41	0.39	-0.07	0.21	0.09	0.19	-0.07	0.39	0.07			0.644008	0.982302	0.69212	0.994593	0.129897	0.99531	8.47	8.29			2.84	6.87	11.89	3.65	12.25	SULF2
FALSE	High	Q58EX7	GN=PLEKHG4 Puratrophin-1 OS=Homo sapiens PE=1 SV=1	2	2	2	57																										PLEKHG4
FALSE	High	P11117	GN=ACP2 Lysosomal acid phosphatase OS=Homo sapiens PE=1 SV=3	7	3	3	16	-0.24	-0.12	0.17	0.09	0.03	0.1	0	0.14			0.961973	0.998308	0.999995	0.997111	1	0.983876	3.12	0.48			16.95	2.98	0.21	5.69	28.27	ACP2
FALSE	High	P07686	GN=HEXB Beta-hexosaminidase subunit beta OS=Homo sapiens PE=1 SV=3	21	12	12	66	-0.07	-0.21	0.16	0.14	0.01	0	0.01	0.01			0.46519	0.631822	1	1	1	0.999998	2.48	1.25			10.29	2.1	8.67	4.46	0.14	HEXB
FALSE	High	Q14849	GN=STARD3 StAR-related lipid transfer protein 3 OS=Homo sapiens PE=1 SV=2	7	2	2	47	-0.67	-0.31	-0.92	0.22	0.5	0.47	-0.24	-0.6			0.205515	0.990245	0.737851	0.779512	0.984505	0.572562	25.05	15.24			13.1	19.52	9.55	15.9	41.98	STARD3
FALSE	High	O96028	GN=WHSC1 Histone-lysine N-methyltransferase NSD2 OS=Homo sapiens PE=1 SV=1	14	16	18	172	0.37	0.01	0.37	-0.11	0.03	-0.22	0	0.22			0.00514482	0.595342	0.997365	0.076025	1	0.0784968	0.08	6.68			6.58	4.71	2.82	0.56	2.44	WHSC1
FALSE	High	Q9NVP2	GN=ASF1B Histone chaperone ASF1B OS=Homo sapiens PE=1 SV=1	11	2	3	56	0.21	-0.28	0.09	-0.29	0.01	-0.3	-0.14	0.1			0.998734	0.728162	1	0.682866	0.983524	0.99743	17.07	0.63			23.61	0.46	15.96	5.95	6.1	ASF1B
FALSE	High	Q96K19	GN=RNF170 E3 ubiquitin-protein ligase RNF170 OS=Homo sapiens PE=1 SV=2	10	3	4	58	-0.44	-0.19	-0.51	0.28	0.52	0.35	-0.13	0.12			0.584073	0.940711	0.574718	0.856434	0.998524	0.9991	26.12	17.66			20.77	29.66	6.87	15.78	7.85	RNF170
FALSE	High	Q08378	GN=GOLGA3 Golgin subfamily A member 3 OS=Homo sapiens PE=1 SV=2	5	5	5	52	-0.19	0.46	0.03	0	0.13	0.32	-0.12	0.05			1	1	0.999531	0.952885	0.999746	0.999999	15.39	32.84			12.6	21.61	34.26	5.26	25.43	GOLGA3
FALSE	High	P55809	GN=OXCT1 Succinyl-CoA:3-ketoacid coenzyme A transferase 1, mitochondrial OS=Homo sapiens PE=1 SV=1	14	7	8	81	0.16	0	0.3	0.04	0.07	0.1	0.06	0.12			0.101011	0.998719	0.979713	0.916426	0.98992	0.831471	2.81	5.18			1.94	4.73	7.84	11.4	3.96	OXCT1
FALSE	High	Q02040	GN=AKAP17A A-kinase anchor protein 17A OS=Homo sapiens PE=1 SV=2	8	5	6	32	0.05	-0.13	0.16	-0.01	-0.01	-0.1	-0.05	0.21			0.631863	1	1	0.919183	0.997187	0.377901	1.29	6.65			6.51	2.4	14.08	3.68	0.03	AKAP17A
FALSE	High	Q96CM8	GN=ACSF2 Acyl-CoA synthetase family member 2, mitochondrial OS=Homo sapiens PE=1 SV=2	7	4	4	45	-0.09	0.06	-0.15	0.01	0	0.02	0.06	-0.06			0.822559	1	1	0.999988	0.995963	0.998145	9.95	9.79			2.24	4.14	5.15	3.86	13.11	ACSF2
FALSE	High	P12694	GN=BCKDHA 2-oxoisovalerate dehydrogenase subunit alpha, mitochondrial OS=Homo sapiens PE=1 SV=2	17	5	5	85	0.49	-0.02	0.18	0.3	-0.39	0.04	-0.42	0.23			0.99643	0.956688	0.873807	1	0.83558	0.988167	37.53	8.47			33.35	2.4	12.33	21.15	16.35	BCKDHA
FALSE	High	Q9NX63	GN=CHCHD3 MICOS complex subunit MIC19 OS=Homo sapiens PE=1 SV=1	32	7	8	142	-0.57	0.09	-0.51	0.23	0.31	0.33	-0.03	0.15			0.00272781	0.145588	0.0401207	0.0287329	0.998947	0.463708	5.64	3.75			0.08	4.97	4.12	7.49	6.82	CHCHD3
FALSE	High	O43822	GN=C21orf2 Protein C21orf2 OS=Homo sapiens PE=1 SV=1	11	2	2	36																										C21orf2
FALSE	High	P35222	GN=CTNNB1 Catenin beta-1 OS=Homo sapiens PE=1 SV=1	22	16	27	416	0.2	0.03	0.1	-0.03	-0.29	-0.16	0.05	-0.06			0.937451	0.999915	0.190823	0.67793	0.997327	0.993364	5.59	4.11			5.12	3.64	13.37	8.08	3.98	CTNNB1
FALSE	High	P16422	GN=EPCAM Epithelial cell adhesion molecule OS=Homo sapiens PE=1 SV=2	15	4	4	66	-0.31	-0.21	0.04	0.07	0.02	0.19	0.2	-0.16			0.999978	0.99968	0.999999	0.933168	0.919437	0.965209	12.32	2.18			11.33	21.23	1.36	5.65	19.16	EPCAM
FALSE	High	Q8NG11	GN=TSPAN14 Tetraspanin-14 OS=Homo sapiens PE=1 SV=1	14	4	4	46	-0.27	-0.19	-0.9	-0.37	-0.22	0.02	-0.5	-0.05			0.025064	0.535491	0.910901	0.999999	0.267414	0.999953	7.59	0.04			13.46	13.86	6.79	24.48	14.69	TSPAN14
FALSE	High	Q9Y3T9	GN=NOC2L Nucleolar complex protein 2 homolog OS=Homo sapiens PE=1 SV=4	18	15	25	253	0.03	0.02	-0.04	-0.13	-0.04	-0.21	-0.02	0.13			0.997117	0.650614	0.998115	0.242385	0.999959	0.679566	4.89	8.21			0.12	8.18	6.36	3.64	0.14	NOC2L
FALSE	High	Q9BV23	GN=ABHD6 Monoacylglycerol lipase ABHD6 OS=Homo sapiens PE=1 SV=1	13	5	5	31	-0.55	0.14	-0.97	-0.02	0.08	0.18	-0.38	0.1			0.010134	1	0.998959	0.932994	0.425299	0.995683	2.33	5.1			5.61	8.31	0.86	1.57	30.2	ABHD6
FALSE	High	Q9UPN3	GN=MACF1 Microtubule-actin cross-linking factor 1, isoforms 1/2/3/5 OS=Homo sapiens PE=1 SV=4	3	17	17	80	0.34	-0.07	0.47	0.1	-0.24	-0.15	-0.03	-0.11			0.0160992	0.925666	0.278315	0.700809	0.999707	0.892178	1.01	3.62			8.93	3.74	4.75	10.98	6.68	MACF1
FALSE	High	P15880	GN=RPS2 40S ribosomal protein S2 OS=Homo sapiens PE=1 SV=2	35	10	15	81	-0.75	-0.31	-0.8	-0.25	-0.16	-0.06	-0.15	-0.06			0.0224566	0.752421	0.954516	0.999803	0.966842	0.999563	27.91	2.62			0.18	2.82	4.24	4.4	11.38	RPS2
FALSE	High	O00487	GN=PSMD14 26S proteasome non-ATPase regulatory subunit 14 OS=Homo sapiens PE=1 SV=1	14	4	5	39	-0.03	0	0.03	-0.02	0.04	0.05	-0.07	-0.16			0.999942	0.999996	0.999704	0.998911	0.988215	0.716888	1.15	1.36			7.46	5.78	4.44	1.05	15.37	PSMD14
FALSE	High	P31948	GN=STIP1 Stress-induced-phosphoprotein 1 OS=Homo sapiens PE=1 SV=1	25	16	17	47	-0.12	0.07	-0.14	-0.04	0.02	-0.1	0.02	-0.2			0.992854	0.99999	1	0.998758	1	0.951694	17.49	1.82			2.74	1.16	3.32	34.02	6.36	STIP1
FALSE	High	Q96FJ2	GN=DYNLL2 Dynein light chain 2, cytoplasmic OS=Homo sapiens PE=1 SV=1	21	3	3	0	-1.06	-0.02	-0.49	0.32	0.12	0.14	0.35	0.05			0.212582	0.573478	0.991441	0.982251	0.51365	0.99991	0.69	13.38			9.31	22.71	0.78	16.4	0.89	DYNLL2
FALSE	High	Q8IY17	GN=PNPLA6 Neuropathy target esterase OS=Homo sapiens PE=1 SV=2	10	13	14	85	-0.43	-0.02	-0.3	0.35	0.11	0.02	0	0.13			0.0127787	0.00522137	0.545298	0.999872	1	0.376616	4.79	6.24			6.88	0.29	0.02	2.06	0.1	PNPLA6
FALSE	High	P32121	GN=ARRB2 Beta-arrestin-2 OS=Homo sapiens PE=1 SV=2	12	4	4	52	-0.85	-0.15	-1.12	-0.36	0.1	0	-0.15	-0.72			0.0143394	0.665722	0.999069	1	0.991025	0.116513	29.47	17.51			6.33	14.04	2.59	12.01	5.9	ARRB2
FALSE	High	Q5VUJ6	GN=LRCH2 Leucine-rich repeat and calponin homology domain-containing protein 2 OS=Homo sapiens PE=2 SV=2	4	3	3	28	0.54	-0.1	0.32	0.07	-0.11	-0.03	-0.2	0.01			0.347955	0.998462	0.977999	0.999975	0.77268	1	17.99	2.09			7.95	9.53	7.63	8.32	5.57	LRCH2
FALSE	High	P60660	GN=MYL6 Myosin light polypeptide 6 OS=Homo sapiens PE=1 SV=2	52	8	10	124	-0.45	-0.58	-0.18	0.06	0.07	0.1	-0.01	-0.01			0.942316	0.99974	0.999452	0.995848	1	1	18.04	10.47			8.71	6.73	16.03	16.96	1.81	MYL6
FALSE	High	O15162	GN=PLSCR1 Phospholipid scramblase 1 OS=Homo sapiens PE=1 SV=1	9	3	3	59	-0.34	-0.14	0.01	0.25	0.07	0.02	0.18	-0.01			1	0.539899	0.996411	0.999996	0.809719	1	4.48	4.29			19.5	2.94	0.84	13.15	1.12	PLSCR1
FALSE	High	P55786	GN=NPEPPS Puromycin-sensitive aminopeptidase OS=Homo sapiens PE=1 SV=2	17	16	22	123	-1.16	0.58	0.14	0.18	0.08	0.04	0.29	-0.06			0.663411	0.432059	0.961391	0.997433	0.091322	0.987043	9.33	2.4			1.13	5.27	10.38	2.31	2.97	NPEPPS
FALSE	High	P53041	GN=PPP5C Serine/threonine-protein phosphatase 5 OS=Homo sapiens PE=1 SV=1	18	9	12	143	0.22	0.2	-0.08	-0.05	-0.05	-0.05	-0.09	-0.32			0.969288	0.995312	0.996025	0.996487	0.946594	0.0687876	6.57	2.67			10.88	1.57	6.2	1.29	6.93	PPP5C
FALSE	High	Q92600	GN=RQCD1 Cell differentiation protein RCD1 homolog OS=Homo sapiens PE=1 SV=1	13	4	4	65	0.27	-0.08	0.38	-0.01	-0.04	0.08	0.05	0.2			0.661169	1	0.999994	0.999616	0.999975	0.961627	16.13	8.52			23.83	4.98	4.19	11.82	25.1	RQCD1
FALSE	High	Q8NHV4	GN=NEDD1 Protein NEDD1 OS=Homo sapiens PE=1 SV=1	3	2	2	25	-0.51	-0.26	-0.36	-0.27	-0.22	-0.59	-0.27	-0.18			0.830595	0.94758	0.975714	0.423191	0.946893	0.991284	1.74	19.15			1.2	35.87	4.96	24.06	14.8	NEDD1
FALSE	High	P15374	GN=UCHL3 Ubiquitin carboxyl-terminal hydrolase isozyme L3 OS=Homo sapiens PE=1 SV=1	38	7	8	78	0.47	-0.01	0.01	0	-0.36	-0.21	-0.35	-0.21			1	1	0.884757	0.988928	0.895132	0.989215	35.19	1.96			22.7	3.98	8.54	21.6	28.37	UCHL3
FALSE	High	P61254	GN=RPL26 60S ribosomal protein L26 OS=Homo sapiens PE=1 SV=1	28	5	5	33	0.62	-0.16	0.21	-0.34	-0.41	-0.1	-0.17	0.1			0.836239	0.419586	0.256728	0.993579	0.929685	0.993409	17.69	4.31			17.15	7.16	12.99	1.67	1.21	RPL26
FALSE	High	P50570	GN=DNM2 Dynamin-2 OS=Homo sapiens PE=1 SV=2	6	5	5	69	-0.08	0.12	0.03	-0.01	0.08	0.01	0.04	-0.24			0.999527	1	0.872388	0.999995	0.995372	0.0979163	3.11	1.41			2.28	0	10.39	3.28	5.23	DNM2
FALSE	High	P61247	GN=RPS3A 40S ribosomal protein S3a OS=Homo sapiens PE=1 SV=2	57	18	30	223	0.08	-0.26	-0.05	0.11	-0.28	-0.01	-0.21	-0.11			0.999871	0.993826	0.704167	1	0.885582	0.993069	18.99	9.23			12.36	2.08	0.25	18.83	10.42	RPS3A
FALSE	High	O43747	GN=AP1G1 AP-1 complex subunit gamma-1 OS=Homo sapiens PE=1 SV=5	11	10	11	66	0.66	0.04	0.53	-0.12	-0.05	-0.16	0.01	-0.05			0.0144959	0.898655	0.998784	0.718631	0.999999	0.997914	6.51	3.89			0.11	5.36	7.98	0.21	14.48	AP1G1
FALSE	High	P16104	GN=H2AFX Histone H2AX OS=Homo sapiens PE=1 SV=2	28	7	16	47	-0.16	-0.16	0.21	0.29	0.17	0.08	-0.03	0.12			0.867689	0.641203	0.933147	0.998756	0.999998	0.985417	6.5	8.8			0.74	8.33	7.03	9.36	25.03	H2AFX
FALSE	High	Q9UQ80	GN=PA2G4 Proliferation-associated protein 2G4 OS=Homo sapiens PE=1 SV=3	45	17	32	243	0.31	0.14	0.02	-0.33	-0.2	-0.26	0	-0.14			0.999923	0.013922	0.138268	0.0493777	1	0.400265	1.98	6.87			3.06	0.54	8.65	2.28	0.62	PA2G4
FALSE	High	P78362	GN=SRPK2 SRSF protein kinase 2 OS=Homo sapiens PE=1 SV=3	11	6	7	40	0.4	0.15	0.17	-0.12	-0.24	-0.06	-0.11	-0.02			0.573709	0.821334	0.266156	0.991541	0.87385	0.999959	6.96	2.88			0.39	4.71	5.28	11.07	7.79	SRPK2
FALSE	High	P11171	GN=EPB41 Protein 4.1 OS=Homo sapiens PE=1 SV=4	12	9	11	97	-0.09	-0.08	-0.08	-0.21	-0.07	-0.18	-0.04	0.05			0.988571	0.512896	0.992013	0.678453	0.99959	0.998088	16.42	3.03			3.59	1.91	6.26	7.51	4.22	EPB41
FALSE	High	Q96MH6	GN=TMEM68 Transmembrane protein 68 OS=Homo sapiens PE=2 SV=2	7	2	2	34	-0.17	0.11	-0.62	0.02	0.16	0.26	-0.25	0.2			0.0960434	1	0.962676	0.768312	0.797708	0.913766	3.14	4.87			1.45	9.89	0.07	20.12	23.28	TMEM68
FALSE	High	Q9Y243	GN=AKT3 RAC-gamma serine/threonine-protein kinase OS=Homo sapiens PE=1 SV=1	5	2	2	0	0.13	0.15	0.19	-0.29	0.07	-0.05	0.06	0			0.935269	0.704373	0.999603	0.999908	0.999856	1	16.95	5.9			10.4	1.27	1.88	13.25	22.79	AKT3
FALSE	High	O60684	GN=KPNA6 Importin subunit alpha-7 OS=Homo sapiens PE=1 SV=1	16	8	9	152	0.04	0.01	0.18	0.02	0.07	0.02	0.24	-0.18			0.498542	0.999991	0.98699	0.999979	0.240611	0.528783	6.09	0.65			3.22	1.07	7.79	5.28	12.22	KPNA6
FALSE	High	P51553	GN=IDH3G Isocitrate dehydrogenase [NAD] subunit gamma, mitochondrial OS=Homo sapiens PE=1 SV=1	9	3	3	45	-0.17	-0.28	0.01	0.16	-0.03	0.05	-0.17	-0.07			1	0.886454	0.99999	0.999675	0.879196	0.997647	23.21	1.79			0.06	2.99	7.54	5.18	2.66	IDH3G
FALSE	High	Q8TD20	GN=SLC2A12 Solute carrier family 2, facilitated glucose transporter member 12 OS=Homo sapiens PE=2 SV=1	3	2	2	24																										SLC2A12
FALSE	High	P61225	GN=RAP2B Ras-related protein Rap-2b OS=Homo sapiens PE=1 SV=1	23	5	5	28	0.34	0.1	0.23	-0.07	0.1	-0.19	0.01	0.02			0.498697	0.994028	0.975101	0.694119	1	0.999994	11.39	15.6			3.54	3.65	0.49	8.45	1.2	RAP2B
FALSE	High	P19388	GN=POLR2E DNA-directed RNA polymerases I, II, and III subunit RPABC1 OS=Homo sapiens PE=1 SV=4	11	2	2	25																										POLR2E
FALSE	High	Q96RQ1	GN=ERGIC2 Endoplasmic reticulum-Golgi intermediate compartment protein 2 OS=Homo sapiens PE=1 SV=2	8	3	4	0	-0.22	-0.11	-0.58	0.08	0.26	0.36	-0.04	0.34			0.169337	0.999391	0.836932	0.575848	0.999987	0.638274	6.39	7.02			1.62	1.58	9.81	5.49	32.63	ERGIC2
FALSE	High	O43395	GN=PRPF3 U4/U6 small nuclear ribonucleoprotein Prp3 OS=Homo sapiens PE=1 SV=2	28	17	18	117	-0.21	0.05	-0.15	-0.08	0.07	0	-0.01	0.23			0.533287	0.930405	0.958616	1	0.999998	0.181727	6.43	1.28			6.72	0.66	10.24	3.72	2.83	PRPF3
FALSE	High	Q96S59	GN=RANBP9 Ran-binding protein 9 OS=Homo sapiens PE=1 SV=1	9	5	5	58	-0.15	0.16	-0.16	-0.02	-0.05	0.08	-0.03	-0.23			0.844783	0.999994	0.999621	0.994371	0.999984	0.57584	18.76	1.43			5.27	0.84	3.02	8.59	9.61	RANBP9
FALSE	High	P46087	GN=NOP2 Probable 28S rRNA (cytosine(4447)-C(5))-methyltransferase OS=Homo sapiens PE=1 SV=2	24	19	25	392	0.07	-0.07	0.07	-0.21	0	-0.2	-0.05	0.08			0.974526	0.304518	1	0.371199	0.993877	0.95713	2.96	0.11			7.83	5.4	3.32	5.87	10.55	NOP2
FALSE	High	P41229	GN=KDM5C Lysine-specific demethylase 5C OS=Homo sapiens PE=1 SV=2	4	6	6	83	0.25	0.05	0.89	0.68	0.53	0.74	0.5	-0.04			0.0860519	0.227597	0.434568	0.172816	0.490393	0.999998	31.65	13.68			3.44	1.73	26.84	10.39	8	KDM5C
FALSE	High	Q8NEM2	GN=SHCBP1 SHC SH2 domain-binding protein 1 OS=Homo sapiens PE=1 SV=3	4	2	2	0	-0.07	-0.03	0.23	0.24	0.19	0.11	0.24	0.01			0.800544	0.776385	0.899375	0.991366	0.769117	1	12.47	8.12			9.46	1.04	12.77	1.04	20.95	SHCBP1
FALSE	High	Q9HCG7	GN=GBA2 Non-lysosomal glucosylceramidase OS=Homo sapiens PE=1 SV=2	7	5	5	56	0.2	-0.03	0.06	-0.17	0.04	-0.1	-0.2	0.65			0.999991	0.994627	0.999999	0.999773	0.986336	0.35978	15.65	3.39			6.02	7.66	2.29	10.08	45.62	GBA2
FALSE	High	Q9NVA2	GN=SEPT11 Septin-11 OS=Homo sapiens PE=1 SV=3	20	6	7	82	-1.19	0.61	-2.4	-1.18	-0.42	-0.09	-0.69	-0.16			0.00965052	0.230163	0.951799	0.999988	0.702864	0.999601	32.1	23.07			39.28	6.52	17.78	9.77	50.54	2021-09-11
FALSE	High	Q6NW34	GN=NEPRO Protein nepro homolog OS=Homo sapiens PE=1 SV=3	9	5	5	49	0.07	-0.16	0.02	0.01	-0.07	-0.01	-0.07	0.11			0.999521	0.999998	0.919039	0.999996	0.880487	0.624934	7.04	1.84			5.93	0.33	3.46	3.19	4.28	NEPRO
FALSE	High	O95671	GN=ASMTL N-acetylserotonin O-methyltransferase-like protein OS=Homo sapiens PE=1 SV=3	5	2	2	54	0.3	0	0.09	-0.18	-0.14	-0.21	0.01	-0.22			0.873452	0.318934	0.53648	0.203301	0.999999	0.176299	6.95	1.57			3.18	0.1	7.96	5.9	5.15	ASMTL
FALSE	High	P13639	GN=EEF2 Elongation factor 2 OS=Homo sapiens PE=1 SV=4	34	31	57	375	-0.03	0.09	-0.13	-0.12	-0.09	-0.07	0.02	-0.24			0.792573	0.83858	0.95843	0.984572	0.999979	0.276247	1.24	2.82			12.74	1.87	7.9	0.78	8.26	EEF2
FALSE	High	Q9HAU5	GN=UPF2 Regulator of nonsense transcripts 2 OS=Homo sapiens PE=1 SV=1	2	2	2	0	0.04	-0.12	0.03	-0.33	-0.21	-0.29	-0.25	0			0.999998	0.655787	0.924974	0.744202	0.854263	1	3.71	10.81			15.89	15.82	3.17	15.75	19.8	UPF2
FALSE	High	Q9UL42	GN=PNMA2 Paraneoplastic antigen Ma2 OS=Homo sapiens PE=1 SV=2	4	2	3	25	0.21	0.01	-0.01	-0.3	-0.16	-0.19	0.02	-0.02			1	0.79839	0.987316	0.968542	1	1	6.86	12.7			16.96	14.55	11.04	9.5	26.37	PNMA2
FALSE	High	Q9NPQ8	GN=RIC8A Synembryn-A OS=Homo sapiens PE=1 SV=3	5	2	2	58	-0.19	-0.41	-0.49	-0.21	-0.07	-0.19	-0.28	0.33			0.881687	0.997833	0.999995	0.998944	0.991094	0.979021	48.39	22.14			1.41	4.89	21.18	8.27	46	RIC8A
FALSE	High	Q68EM7	GN=ARHGAP17 Rho GTPase-activating protein 17 OS=Homo sapiens PE=1 SV=1	3	3	3	35	-0.18	-0.41	0.1	0	0.16	0.12	0.13	-0.32			0.996416	1	0.961944	0.991141	0.986226	0.585175	9.62	10.83			15.97	11.41	12.05	16.5	4.64	ARHGAP17
FALSE	High	P21589	GN=NT5E 5'-nucleotidase OS=Homo sapiens PE=1 SV=1	4	2	2	0	-0.14	-0.02	-0.14	0.27	0.25	0.16	-0.04	-0.15			0.981761	0.762915	0.801006	0.965467	0.999992	0.977626	16.52	20.51			6.39	6.85	1.34	15.73	9.04	NT5E
FALSE	High	Q9NRR4	GN=DROSHA Ribonuclease 3 OS=Homo sapiens PE=1 SV=2	3	3	3	22	0.36	-0.02	0.38	0.13	0.09	0.02	0.06	0.1			0.34974	0.978314	0.997153	0.999999	0.99959	0.993524	2.23	7.07			1.13	6.57	3.57	5.67	27.61	DROSHA
FALSE	High	Q7L3T8	GN=PARS2 Probable proline--tRNA ligase, mitochondrial OS=Homo sapiens PE=1 SV=1	7	2	2	0	0.51	0.31	0.15	-0.01	-0.08	-0.13	0.03	0.22			0.803448	1	0.986678	0.897043	0.999954	0.520876	3.3	6.54			2.93	2.42	7.41	0.45	17.14	PARS2
FALSE	High	P61011	GN=SRP54 Signal recognition particle 54 kDa protein OS=Homo sapiens PE=1 SV=1	20	11	16	170	0.04	-0.09	-0.08	-0.11	0.24	0.05	-0.05	-0.13			0.929879	0.807584	0.17722	0.993014	0.995956	0.722553	1.82	3.23			1.56	5.26	4.21	4.01	12.08	SRP54
FALSE	High	Q03188	GN=CENPC Centromere protein C OS=Homo sapiens PE=1 SV=2	4	4	4	67	0.67	-0.08	0.45	-0.26	-0.19	-0.13	-0.18	0.46			0.00191225	0.042329	0.142684	0.444348	0.184821	0.00167645	6.18	0.48			2.08	1.01	6.44	4.27	5.48	CENPC
FALSE	High	A8MXV4	GN=NUDT19 Nucleoside diphosphate-linked moiety X motif 19 OS=Homo sapiens PE=1 SV=1	10	2	3	36	0.44	0.14	0.15	-0.23	-0.17	-0.23	-0.13	-0.23			0.996445	0.965763	0.99152	0.964833	0.998052	0.968179	9.77	19.8			1.45	17.57	17.11	5.68	34.25	NUDT19
FALSE	High	Q9H6A9	GN=PCNX3 Pecanex-like protein 3 OS=Homo sapiens PE=1 SV=2	3	4	4	53	-0.82	-0.37	-0.38	-0.3	0.12	-0.06	0.25	0.06			0.925526	0.972173	0.999758	0.999994	0.989516	0.999995	16.8	12.26			16.11	15.94	6.57	30.25	47.29	PCNX3
FALSE	High	Q969X6	GN=UTP4 U3 small nucleolar RNA-associated protein 4 homolog OS=Homo sapiens PE=1 SV=1	16	11	12	96	0.05	-0.13	-0.01	-0.07	-0.01	-0.11	-0.1	0.11			0.999997	0.85279	0.999992	0.496429	0.563361	0.509493	5.23	0.54			3.03	2.73	4.08	2.31	5.69	UTP4
FALSE	High	Q9NQ55	GN=PPAN Suppressor of SWI4 1 homolog OS=Homo sapiens PE=2 SV=1	21	10	18	100	-0.15	-0.36	-0.11	-0.19	-0.04	-0.17	-0.09	0.41			0.659639	0.193602	0.991447	0.286719	0.819126	0.00470017	0.59	6.78			0.18	0.62	6.26	7.11	3.48	PPAN
FALSE	High	Q14574	GN=DSC3 Desmocollin-3 OS=Homo sapiens PE=1 SV=3	6	4	4	0	-0.39	-0.11	0.01	0.47	0.21	0.41	0.25	0.09			1	0.109147	0.749009	0.177568	0.609361	0.991503	9.8	9.15			3.78	5.83	6.34	5.91	18.98	DSC3
FALSE	High	Q96RT7	GN=TUBGCP6 Gamma-tubulin complex component 6 OS=Homo sapiens PE=1 SV=3	1	2	2	35																										TUBGCP6
FALSE	High	Q32NB8	GN=PGS1 CDP-diacylglycerol--glycerol-3-phosphate 3-phosphatidyltransferase, mitochondrial OS=Homo sapiens PE=2 SV=1	5	2	2	32	-0.17	-0.18	0.08	0.28	0.27	0.36	0.21	-0.03			0.966318	0.175829	0.18939	0.060257	0.392722	0.999723	4.62	8.47			13	0.16	2.61	1.5	5.91	PGS1
FALSE	High	Q5BJH2	GN=TMEM128 Transmembrane protein 128 OS=Homo sapiens PE=1 SV=1	17	3	3	67	-0.12	0.09	-0.28	-0.1	0.02	0.13	-0.04	0.04			0.65772	0.996063	0.999999	0.980651	0.999971	0.999978	1.94	7.23			7.99	13.02	7.74	12.25	21.62	TMEM128
FALSE	High	Q05655	GN=PRKCD Protein kinase C delta type OS=Homo sapiens PE=1 SV=2	4	3	3	26	0.34	-0.17	0.29	-0.19	0.06	-0.1	0.03	0.06			0.808706	0.966488	0.999888	0.99861	0.999999	0.999894	5.93	4.25			11.87	12.9	1.05	12.14	31.97	PRKCD
FALSE	High	P31939	GN=ATIC Bifunctional purine biosynthesis protein PURH OS=Homo sapiens PE=1 SV=3	25	13	21	302	0	0.17	-0.09	0.07	-0.06	-0.06	0.01	-0.31			0.999683	0.999935	0.999965	0.999984	1	0.875816	17.84	2.13			23.8	1.02	14.89	18.21	27.82	ATIC
FALSE	High	P51572	GN=BCAP31 B-cell receptor-associated protein 31 OS=Homo sapiens PE=1 SV=3	49	21	76	393	-0.45	0.07	-2.08	0.07	-0.31	0.65	-0.27	-0.19			1.90963e-05	0.998433	0.400062	0.0243633	0.520065	0.818177	15.27	9.09			2.38	8.12	1.06	14.39	8.47	BCAP31
FALSE	High	Q6P1Q0	GN=LETMD1 LETM1 domain-containing protein 1 OS=Homo sapiens PE=1 SV=1	6	2	2	36	-0.53	-0.21	-0.31	0.1	0.26	0.1	-0.09	0.32			0.566472	0.994055	0.73007	0.995492	0.997328	0.531979	8.58	0.49			16.8	0.76	7.67	14.39	18.29	LETMD1
FALSE	High	Q13488	GN=TCIRG1 V-type proton ATPase 116 kDa subunit a isoform 3 OS=Homo sapiens PE=1 SV=3	6	4	4	39	-0.99	0.11	-0.14	0.24	0.34	0.18	0.05	-0.25			0.977392	0.825511	0.526048	0.941763	0.999914	0.80306	3.63	5.37			25.45	0.6	2.36	17.76	7.76	TCIRG1
FALSE	High	O43493	GN=TGOLN2 Trans-Golgi network integral membrane protein 2 OS=Homo sapiens PE=1 SV=2	15	7	7	63	-1.21	0.33	-0.22	0.52	0.52	0.65	0.11	0.43			0.507675	0.0263158	0.0242694	0.00752007	0.951774	0.0629945	10.5	13.72			9.05	3.35	3.72	4.02	3.68	TGOLN2
FALSE	High	Q9P2M7	GN=CGN Cingulin OS=Homo sapiens PE=1 SV=2	2	2	2	0																										CGN
FALSE	High	P07910	GN=HNRNPC Heterogeneous nuclear ribonucleoproteins C1/C2 OS=Homo sapiens PE=1 SV=4	41	17	41	419	0.51	0.18	0.24	-0.22	-0.03	-0.2	-0.05	0.26			0.52206	0.596073	0.999984	0.692414	0.999454	0.449299	4.36	13.99			5.94	3.06	12.08	10.51	3.11	HNRNPC
FALSE	High	Q5J8M3	GN=EMC4 ER membrane protein complex subunit 4 OS=Homo sapiens PE=1 SV=2	28	4	5	47	0.14	-0.15	-0.19	-0.06	-0.02	0.04	-0.14	0.11			0.689047	0.997315	0.999999	0.999828	0.878757	0.947159	8.5	4.37			2.43	4.96	1.22	12	13.87	EMC4
FALSE	High	P51649	GN=ALDH5A1 Succinate-semialdehyde dehydrogenase, mitochondrial OS=Homo sapiens PE=1 SV=2	12	6	6	90	-0.35	-0.14	0.03	0.4	0.23	0.15	0.15	0.02			0.999191	0.0162711	0.194328	0.563738	0.5225	0.999952	3.89	1.91			3.97	4.21	6.97	1.44	10.59	ALDH5A1
FALSE	High	P15153	GN=RAC2 Ras-related C3 botulinum toxin substrate 2 OS=Homo sapiens PE=1 SV=1	28	5	6	87	-0.03	0.19	0.02	-0.18	0.16	-0.13	0.19	-0.07			1	0.989126	0.993959	0.998306	0.986526	0.999962	39.69	5.66			11.68	2.2	6.78	12.92	17.67	RAC2
FALSE	High	Q8WWH5	GN=TRUB1 Probable tRNA pseudouridine synthase 1 OS=Homo sapiens PE=1 SV=1	10	3	3	52	0.06	0.1	0.17	0.12	0.3	0.1	0.3	-0.13			0.635762	0.881476	0.156093	0.950414	0.161229	0.841114	5.83	9.02			3.2	4.61	1.72	1.24	13.66	TRUB1
FALSE	High	P42356	GN=PI4KA Phosphatidylinositol 4-kinase alpha OS=Homo sapiens PE=1 SV=4	9	18	18	133	0.17	0.07	0.17	-0.34	-0.06	-0.28	-0.04	0.18			0.994155	0.863944	0.999984	0.933903	0.999999	0.992706	12.77	1.96			21.08	20.34	18.64	31.99	12.49	PI4KA
FALSE	High	Q09GN1	GN=MLF1IP Centromere protein U OS=Homo sapiens PE=1 SV=1	17	3	3	33	0.73	0.07	0.33	0.17	-0.13	-0.14	0	0.14			0.506962	0.93777	0.981753	0.976383	1	0.977345	19.73	1.91			2.79	20.7	10.65	1.7	1.33	MLF1IP
FALSE	High	Q9NRK6	GN=ABCB10 ATP-binding cassette sub-family B member 10, mitochondrial OS=Homo sapiens PE=1 SV=2	12	8	10	86	-0.28	-0.19	-0.45	-0.04	0.13	-0.04	-0.13	0.14			0.014622	0.998143	0.748314	0.999189	0.74434	0.688772	6.31	8.65			6.46	2.8	7.05	6.88	2.87	ABCB10
FALSE	High	O43663	GN=PRC1 Protein regulator of cytokinesis 1 OS=Homo sapiens PE=1 SV=2	3	2	2	19	0.6	-0.19	0.71	0.25	-0.29	0.15	0.34	-0.11			0.0580516	0.823814	0.708339	0.973587	0.562337	0.995674	11.03	7.42			25.36	6.16	2.43	16.57	1.63	PRC1
FALSE	High	Q92785	GN=DPF2 Zinc finger protein ubi-d4 OS=Homo sapiens PE=1 SV=2	15	5	6	101	0.31	-0.04	0.29	-0.11	0.06	-0.02	0.05	0.23			0.358783	0.967681	0.999103	0.999996	0.999363	0.602887	10.42	0.68			7.42	13.59	11.72	8.18	0.97	DPF2
FALSE	High	Q16880	GN=UGT8 2-hydroxyacylsphingosine 1-beta-galactosyltransferase OS=Homo sapiens PE=2 SV=2	4	2	2	22	-0.54	0.15	-1.05	0.01	-0.56	-0.02	-0.35	-0.14			0.0190458	1	0.265266	1	0.687766	0.990774	6.3	11.71			7.79	19.41	9.38	2.83	29.06	UGT8
FALSE	High	P14923	GN=JUP Junction plakoglobin OS=Homo sapiens PE=1 SV=3	22	14	19	335	0	-0.15	0.14	0.25	-0.22	0.04	0.01	0.18			0.776563	0.265876	0.369164	0.998913	0.999999	0.52917	11.37	9.3			6.47	2.95	1.89	3.09	5.84	JUP
FALSE	High	Q9UBS8	GN=RNF14 E3 ubiquitin-protein ligase RNF14 OS=Homo sapiens PE=1 SV=1	7	4	4	29	-0.11	-0.11	-0.2	-0.37	0.01	-0.22	-0.08	-0.14			0.855472	0.357025	1	0.802467	0.997775	0.966034	20.58	7.98			2.74	6.1	0.25	16.27	7.45	RNF14
FALSE	High	P35080	GN=PFN2 Profilin-2 OS=Homo sapiens PE=1 SV=3	32	4	5	137	-0.55	0.25	-0.52	-0.59	0.01	-0.2	0.07	-0.42			0.576064	0.457287	1	0.987985	0.999973	0.762713	36.61	0.13			16.64	9.91	6.77	17.25	24.69	PFN2
FALSE	High	Q68DM5	GN=DKFZp781L1143 Putative uncharacterized protein DKFZp781L1143 OS=Homo sapiens PE=1 SV=1	23	3	3	91	0.55	0.08	0.33	0	-0.13	-0.04	-0.06	0.3			0.220231	1	0.913095	0.99981	0.998702	0.31353	14.18	2.67			0.23	6.33	15.5	1.89	3.24	DKFZp781L1143
FALSE	High	Q6P4Q7	GN=CNNM4 Metal transporter CNNM4 OS=Homo sapiens PE=1 SV=3	9	8	8	52	-0.1	-0.11	-0.53	-0.22	-0.44	0	-0.11	0.2			0.00673152	0.299617	0.018713	1	0.889765	0.408101	7.4	5.89			10.81	0.43	7.04	4.98	0.51	CNNM4
FALSE	High	P62266	GN=RPS23 40S ribosomal protein S23 OS=Homo sapiens PE=1 SV=3	30	6	17	111	-0.37	-0.14	-0.39	-0.17	-0.14	-0.06	0.06	0.05			0.00774523	0.284546	0.454668	0.9716	0.973231	0.984793	0.27	2.69			4.29	5.41	4.27	3.81	8.22	RPS23
FALSE	High	P62913	GN=RPL11 60S ribosomal protein L11 OS=Homo sapiens PE=1 SV=2	25	5	12	86	0.61	0.15	0.12	0.07	-0.24	-0.12	-0.16	-0.11			0.999154	0.99996	0.967023	0.998949	0.995469	0.999374	27.9	4.47			25.28	8.54	17.14	24.65	13.62	RPL11
FALSE	High	Q8NBS9	GN=TXNDC5 Thioredoxin domain-containing protein 5 OS=Homo sapiens PE=1 SV=2	27	12	18	106	-0.35	-0.13	-0.18	0.62	-0.11	0.26	0.03	0.15			0.962161	0.159289	0.997347	0.845065	0.999998	0.985406	29.31	0.35			4.87	0.6	5.33	20.13	8.51	TXNDC5
FALSE	High	Q96S52	GN=PIGS GPI transamidase component PIG-S OS=Homo sapiens PE=1 SV=3	10	5	5	58	0.25	0.11	-0.14	0.17	0.17	0.37	-0.13	0.27			0.935293	0.872895	0.85574	0.222975	0.953965	0.4976	13.9	8.69			0.16	9.97	3.58	10.2	12.33	PIGS
FALSE	High	Q9Y3Q3	GN=TMED3 Transmembrane emp24 domain-containing protein 3 OS=Homo sapiens PE=1 SV=1	9	2	2	33	0.29	-0.1	0	-0.4	-0.07	0.1	-0.15	0.13			1	0.00139451	0.859692	0.525947	0.186193	0.33592	0.18	1.84			3.16	5.71	0.13	5.46	4.42	TMED3
FALSE	High	P08236	GN=GUSB Beta-glucuronidase OS=Homo sapiens PE=1 SV=2	5	2	2	25	0.41	0.02	0.57	0.27	0.19	0.24	0.12	0			0.0054841	0.186768	0.49118	0.274383	0.854451	1	6.98	10.18			2.89	5.1	5.18	0.68	9.31	GUSB
FALSE	High	Q8N972	GN=ZNF709 Zinc finger protein 709 OS=Homo sapiens PE=2 SV=1	3	2	3	0	0.04	0.01	0.26	0.37	0.29	0.35	0.2	-0.25			0.672337	0.36583	0.581574	0.405078	0.850594	0.725893	18	16.98			0.62	2.12	0.72	5.23	15.05	ZNF709
FALSE	High	P58004	GN=SESN2 Sestrin-2 OS=Homo sapiens PE=1 SV=1	14	6	6	42	0.02	-0.07	-0.24	-0.03	-0.05	-0.02	0	-0.42			0.253225	0.99979	0.997766	0.99999	1	0.027043	8.06	1.59			5.07	7.31	5.88	1.38	10.31	SESN2
FALSE	High	Q9NZ08	GN=ERAP1 Endoplasmic reticulum aminopeptidase 1 OS=Homo sapiens PE=1 SV=3	10	9	9	57	-0.89	-0.18	-0.4	-0.09	0	-0.14	0.05	-0.16			0.140408	0.989538	1	0.919221	0.99946	0.862129	14.37	2.65			6.43	5.24	5.46	13.37	8.44	ERAP1
FALSE	High	Q6ZMZ3	GN=SYNE3 Nesprin-3 OS=Homo sapiens PE=1 SV=2	3	2	2	35	1.25	0.25	0.74	-0.22	0.28	-0.08	0.25	-0.43			0.924816	0.999864	0.999404	1	0.999685	0.993992	26.65	30.6			19.61	52.15	64.82	58.23	52.01	SYNE3
FALSE	High	O00273	GN=DFFA DNA fragmentation factor subunit alpha OS=Homo sapiens PE=1 SV=1	8	2	2	27	-0.42	-0.2	-0.55	0.42	0.03	0.08	-0.22	-0.22			0.451204	0.680841	0.999999	0.999855	0.973545	0.972975	9.81	2.12			17.31	3.1	3.85	1.72	42.24	DFFA
FALSE	High	P48444	GN=ARCN1 Coatomer subunit delta OS=Homo sapiens PE=1 SV=1	23	14	14	142	0.27	0.28	0.02	-0.02	-0.05	-0.07	0.03	-0.15			0.999993	0.999974	0.996506	0.981678	0.999942	0.677659	0.34	1.19			6.13	1.5	13.25	7.56	4.84	ARCN1
FALSE	High	Q6UB35	GN=MTHFD1L Monofunctional C1-tetrahydrofolate synthase, mitochondrial OS=Homo sapiens PE=1 SV=1	16	16	16	208	0.49	0.17	0.45	0.1	-0.07	-0.05	0.1	0.11			0.00289054	0.721909	0.909197	0.975078	0.755766	0.648384	0.19	6.74			4.96	2.84	5.95	5.14	3.18	MTHFD1L
FALSE	High	O94925	GN=GLS Glutaminase kidney isoform, mitochondrial OS=Homo sapiens PE=1 SV=1	34	18	34	582	0.12	-0.02	0.17	0.41	-0.26	0.09	0	0.1			0.862788	0.16684	0.557089	0.989675	1	0.988026	13.97	13.34			0.15	4.47	2.61	5.32	14.42	GLS
FALSE	High	Q9NRZ7	GN=AGPAT3 1-acyl-sn-glycerol-3-phosphate acyltransferase gamma OS=Homo sapiens PE=1 SV=1	13	6	6	89	-0.15	-0.24	-0.16	-0.01	-0.02	-0.06	-0.01	0.13			0.203508	0.999996	0.999858	0.943312	1	0.381284	1.4	5.2			4.03	3.39	0.13	6.29	4.34	AGPAT3
FALSE	High	P61803	GN=DAD1 Dolichyl-diphosphooligosaccharide--protein glycosyltransferase subunit DAD1 OS=Homo sapiens PE=1 SV=3	27	3	4	26	-0.23	-0.2	-0.22	-0.21	0.01	-0.15	-0.03	-0.13			0.832141	0.859806	1	0.967367	0.999989	0.983312	9.66	1.01			9.6	13.57	5.09	1.73	23.97	DAD1
FALSE	High	Q9BX70	GN=BTBD2 BTB/POZ domain-containing protein 2 OS=Homo sapiens PE=1 SV=1	4	2	2	32																										BTBD2
FALSE	High	Q9H993	GN=ARMT1 Protein-glutamate O-methyltransferase OS=Homo sapiens PE=1 SV=1	11	6	7	32	0.17	0.03	0.01	-0.28	-0.01	-0.16	-0.11	-0.26			1	0.0400847	1	0.307056	0.638267	0.0566956	8.88	0.18			1.65	2.94	3.44	1.78	6.86	ARMT1
FALSE	High	O75683	GN=SURF6 Surfeit locus protein 6 OS=Homo sapiens PE=1 SV=3	9	2	3	59	-0.24	-0.13	-0.26	0.05	-0.02	0.09	0.07	0.15			0.843134	0.99996	1	0.999261	0.999822	0.983699	2.42	3.47			0.78	0.76	1.38	35.07	11.35	SURF6
FALSE	High	Q12905	GN=ILF2 Interleukin enhancer-binding factor 2 OS=Homo sapiens PE=1 SV=2	23	10	17	147	-0.06	-0.06	-0.06	-0.06	-0.03	-0.06	0.03	0.05			0.893209	0.915208	0.998744	0.902009	0.99763	0.956203	7.15	0.77			4.98	2.79	1.13	1.22	3.63	ILF2
FALSE	High	Q9BXB5	GN=OSBPL10 Oxysterol-binding protein-related protein 10 OS=Homo sapiens PE=1 SV=2	6	3	3	67	0.06	0.68	-2.51	-2.38	-2.32	-3.03	-1.03	-1.04			0.295753	0.34067	0.362635	0.162705	0.936939	0.9323	72.32	3.64			33.11	39.26	30.71	68.84	106.33	OSBPL10
FALSE	High	Q16643	GN=DBN1 Drebrin OS=Homo sapiens PE=1 SV=4	13	6	6	93	0.21	-0.1	0.17	0.03	-0.15	-0.01	0.02	0.35			0.750185	0.999985	0.840725	1	0.999996	0.164965	7.48	8.58			9.98	3.94	12.37	7.23	3.75	DBN1
FALSE	High	P22695	GN=UQCRC2 Cytochrome b-c1 complex subunit 2, mitochondrial OS=Homo sapiens PE=1 SV=3	35	14	22	225	-0.03	0.12	0.19	0.12	0.11	0.14	0.06	0.08			0.384054	0.794456	0.856418	0.652653	0.984562	0.962694	1.89	6.02			3.35	4.78	3.57	4	11.69	UQCRC2
FALSE	High	Q99805	GN=TM9SF2 Transmembrane 9 superfamily member 2 OS=Homo sapiens PE=1 SV=1	12	7	14	102	-0.58	0.08	-0.16	0.13	-0.04	0.06	-0.13	0.24			0.78299	0.908841	0.999738	0.998419	0.909205	0.452403	13.78	2.31			4.33	10.67	1.18	9.63	6.01	TM9SF2
FALSE	High	Q8TB61	GN=SLC35B2 Adenosine 3'-phospho 5'-phosphosulfate transporter 1 OS=Homo sapiens PE=1 SV=1	19	9	16	122	-0.55	0.11	-0.37	-0.01	0.1	-0.03	0.03	0			0.00460395	1	0.647318	0.996861	0.995815	1	1.73	4.03			5.3	0.77	2.44	6.31	4.72	SLC35B2
FALSE	High	Q99733	GN=NAP1L4 Nucleosome assembly protein 1-like 4 OS=Homo sapiens PE=1 SV=1	17	9	13	65	-0.14	-0.14	-0.05	-0.25	-0.16	-0.07	-0.11	-0.1			0.992673	0.159335	0.515016	0.962766	0.827812	0.852228	5.35	10.54			1.73	2	3.4	8.3	1	NAP1L4
FALSE	High	O00400	GN=SLC33A1 Acetyl-coenzyme A transporter 1 OS=Homo sapiens PE=1 SV=1	15	8	9	131	-1	-0.08	-0.96	-0.05	-0.02	0.16	-0.12	0.03			0.000131908	0.99748	0.999946	0.545838	0.807149	0.999872	0.91	0.04			9.79	11.64	4.13	2.28	1.63	SLC33A1
FALSE	High	P11021	GN=HSPA5 78 kDa glucose-regulated protein OS=Homo sapiens PE=1 SV=2	50	33	89	883	-0.13	-0.08	0.07	0.14	0.02	0.07	0.12	0.07			0.92877	0.420054	0.999687	0.919914	0.574894	0.943345	1.84	9.29			5.29	1.61	3.31	2.06	4.28	HSPA5
FALSE	High	Q9NUQ2	GN=AGPAT5 1-acyl-sn-glycerol-3-phosphate acyltransferase epsilon OS=Homo sapiens PE=1 SV=3	5	2	2	33	-0.36	-0.08	-0.26	-0.15	0.09	0.06	-0.1	0.08			0.713967	0.964126	0.99771	0.999511	0.99413	0.997908	7.78	13.81			12.53	5.46	15.63	14.02	6.93	AGPAT5
FALSE	High	Q15436	GN=SEC23A Protein transport protein Sec23A OS=Homo sapiens PE=1 SV=2	20	12	18	181	0	0.03	0.02	-0.06	-0.12	0.07	0.02	-0.23			0.999996	0.999249	0.96606	0.997819	0.999999	0.680307	4.58	2.46			0.84	6.99	2.44	0.69	24.22	SEC23A
FALSE	High	O75923	GN=DYSF Dysferlin OS=Homo sapiens PE=1 SV=1	2	4	4	41	0.12	-0.04	0.28	0.06	-0.08	-0.19	0.02	0.1			0.523059	0.999147	0.996205	0.84532	0.999999	0.988904	4.24	11.83			9.84	2.54	3.44	0.58	21.24	DYSF
FALSE	High	P82979	GN=SARNP SAP domain-containing ribonucleoprotein OS=Homo sapiens PE=1 SV=3	17	3	4	31	0.1	0.04	0.22	0.1	0.11	0.07	-0.03	0.33			0.778314	0.993127	0.988771	0.998908	0.99999	0.435613	13.79	11.83			0.94	10.8	17.57	7.01	2.25	SARNP
FALSE	High	Q96RL7	GN=VPS13A Vacuolar protein sorting-associated protein 13A OS=Homo sapiens PE=1 SV=2	9	24	24	109	-0.62	0.01	-0.42	-0.08	0.17	-0.11	0.02	-0.03			0.0549061	0.979345	0.698614	0.918515	0.999998	0.999958	7.34	5.51			8.78	1.43	4.05	5.57	13.15	VPS13A
FALSE	High	P84095	GN=RHOG Rho-related GTP-binding protein RhoG OS=Homo sapiens PE=1 SV=1	26	4	4	48	0.55	0.07	0.97	0.53	0.29	0.29	0.04	0.72			0.355035	0.855794	0.989121	0.989721	1	0.627863	29.72	4.2			28.01	16.86	1.91	36.4	48.62	RHOG
FALSE	High	Q12846	GN=STX4 Syntaxin-4 OS=Homo sapiens PE=1 SV=2	28	6	6	49	0.15	-0.11	-0.13	0	-0.07	0.01	-0.29	0.13			0.517754	1	0.912266	0.999994	0.0361589	0.542389	3.07	5.47			2.02	4.05	8.22	2.75	4.3	STX4
FALSE	High	Q13472	GN=TOP3A DNA topoisomerase 3-alpha OS=Homo sapiens PE=1 SV=1	4	4	4	23	0.99	0.36	0.48	0.12	-0.27	-0.27	-0.16	0.3			0.71404	0.999468	0.965136	0.96782	0.997923	0.942681	31.43	32.53			16.67	21.51	15.16	0.69	10.22	TOP3A
FALSE	High	Q8N5M9	GN=JAGN1 Protein jagunal homolog 1 OS=Homo sapiens PE=1 SV=1	14	2	5	96	0.31	0.09	-0.01	0.09	-0.06	0.08	-0.39	0.14			1	0.998157	0.999843	0.999159	0.421716	0.979307	7.82	14.07			23.53	7.68	9.27	12.02	0.62	JAGN1
FALSE	High	Q9BYN8	GN=MRPS26 28S ribosomal protein S26, mitochondrial OS=Homo sapiens PE=1 SV=1	6	2	2	0	0.67	0.42	0.52	0.17	0.32	0.34	0.18	0.27			0.00287605	0.366839	0.0373088	0.0301522	0.327927	0.0867474	3.15	3.56			4.06	1.26	8.27	3.46	8.67	MRPS26
FALSE	High	P00352	GN=ALDH1A1 Retinal dehydrogenase 1 OS=Homo sapiens PE=1 SV=2	9	5	5	38	-1.01	0.34	-0.35	-0.04	-0.17	-0.2	0.39	-0.18			0.583094	0.999994	0.964483	0.931572	0.46901	0.956999	10.3	2.31			17.75	11.86	25.51	4.52	0.71	ALDH1A1
FALSE	High	Q9BVK6	GN=TMED9 Transmembrane emp24 domain-containing protein 9 OS=Homo sapiens PE=1 SV=2	5	1	2	57	-0.19	0.25	-0.75	-0.13	0.12	0.3	-0.17	0.06			0.0247293	0.976796	0.986343	0.559365	0.925312	0.999483	9.99	11.58			1.45	9.09	15.23	4.16	17.99	TMED9
FALSE	High	Q9H6S3	GN=EPS8L2 Epidermal growth factor receptor kinase substrate 8-like protein 2 OS=Homo sapiens PE=1 SV=2	4	2	2	47	0.19	0.03	0.26	0.14	-0.38	-0.09	0.06	0.12			0.534549	0.927013	0.206064	0.991557	0.9991	0.970263	3.02	9.41			8.46	15.31	3.51	11.55	8.23	EPS8L2
FALSE	High	Q8IX12	GN=CCAR1 Cell division cycle and apoptosis regulator protein 1 OS=Homo sapiens PE=1 SV=2	4	5	5	71	0	0.15	0.33	0.33	0.32	0.17	0.24	0.11			0.191715	0.186762	0.209291	0.757891	0.452216	0.955878	0.6	13.52			2.12	10.28	0.21	10.57	7.15	CCAR1
FALSE	High	Q9H9A6	GN=LRRC40 Leucine-rich repeat-containing protein 40 OS=Homo sapiens PE=1 SV=1	12	7	7	0	0.45	0.11	0.32	-0.11	-0.04	-0.09	0.02	-0.09			0.00979726	0.550164	0.984005	0.683021	0.999782	0.693605	2.86	5.41			0.05	2.28	3.81	7.21	2.2	LRRC40
FALSE	High	Q9ULC3	GN=RAB23 Ras-related protein Rab-23 OS=Homo sapiens PE=1 SV=1	15	3	3	24	0.36	0.07	0.05	0.63	-0.42	-0.02	-0.64	0.13			1	0.957711	0.99431	1	0.95593	0.999994	69.35	6.36			46.35	2.16	8.87	52.35	64.18	RAB23
FALSE	High	P48449	GN=LSS Lanosterol synthase OS=Homo sapiens PE=1 SV=1	25	15	19	224	-1.03	0	-0.33	0.11	-0.01	0.11	-0.02	-0.04			0.115083	0.904862	1	0.902611	0.999997	0.999492	4.03	5.99			8.27	7.74	8.95	8.64	4.1	LSS
FALSE	High	O14683	GN=TP53I11 Tumor protein p53-inducible protein 11 OS=Homo sapiens PE=1 SV=2	20	5	5	124	-0.94	-0.47	-0.47	0.27	0.47	0.24	-0.15	0.13			0.542097	0.914664	0.545594	0.947262	0.993976	0.997124	1.25	30.2			11.09	27.22	13.72	6.96	5.45	TP53I11
FALSE	High	Q13322	GN=GRB10 Growth factor receptor-bound protein 10 OS=Homo sapiens PE=1 SV=2	4	3	3	0	0.33	0.05	0.3	0.1	0.19	0.17	0.06	-0.18			0.766433	0.998321	0.960704	0.977454	0.999921	0.967296	11.81	3.11			1.44	8.97	17.61	11.36	27.51	GRB10
FALSE	High	Q5T0B9	GN=ZNF362 Zinc finger protein 362 OS=Homo sapiens PE=1 SV=1	12	4	4	48	0.48	0.27	0.38	-0.27	0.04	0.07	0.07	0.09			0.388894	0.693646	0.999973	0.999152	0.999149	0.997851	8.72	8.54			4.11	8.3	0.37	27.32	2.24	ZNF362
FALSE	High	Q9Y6V7	GN=DDX49 Probable ATP-dependent RNA helicase DDX49 OS=Homo sapiens PE=1 SV=1	6	3	3	56	0.09	-0.21	0.14	0.13	0.02	0.1	-0.06	0.22			0.966151	0.975217	0.999997	0.992402	0.999708	0.796605	11.8	5.71			5.35	6.16	15.62	16.33	7.95	DDX49
FALSE	High	Q5HYA8	GN=TMEM67 Meckelin OS=Homo sapiens PE=1 SV=2	3	4	4	15																										TMEM67
FALSE	High	Q15477	GN=SKIV2L Helicase SKI2W OS=Homo sapiens PE=1 SV=3	7	6	6	172	0.02	0.12	0.11	-0.16	-0.19	-0.14	0.07	-0.02			0.988841	0.941237	0.880283	0.964919	0.999354	1	10.79	5.5			6.57	13.7	1.05	21.99	5.68	SKIV2L
FALSE	High	Q9UNQ2	GN=DIMT1 Probable dimethyladenosine transferase OS=Homo sapiens PE=1 SV=1	11	3	3	34	-0.35	-0.55	-0.1	0.26	0.04	0.02	-0.17	-0.02			0.972835	0.412458	0.999662	0.999997	0.804842	0.999994	8.3	6.16			0.25	19.29	1.95	2.46	0.37	DIMT1
FALSE	High	Q9Y289	GN=SLC5A6 Sodium-dependent multivitamin transporter OS=Homo sapiens PE=2 SV=2	4	2	2	0	0.31	0.27	-0.68	0.64	-0.47	-0.04	-0.31	0.03			0.0120611	0.0157735	0.0745112	0.999903	0.316028	0.999947	11.55	0.98			3.53	1.3	11.22	12.44	11.27	SLC5A6
FALSE	High	Q16762	GN=TST Thiosulfate sulfurtransferase OS=Homo sapiens PE=1 SV=4	23	5	5	41	0.04	-0.1	0.01	0.2	-0.07	-0.01	-0.17	0.14			1	0.91356	0.999532	1	0.961578	0.981896	29.04	2.06			7.89	1.26	1.85	15.44	1.03	TST
FALSE	High	Q56VL3	GN=OCIAD2 OCIA domain-containing protein 2 OS=Homo sapiens PE=1 SV=1	19	3	3	57	-0.54	-0.09	-0.59	0.49	0.3	0.28	-0.2	0.29			0.0131414	0.0345033	0.250226	0.306067	0.636073	0.270989	6.27	6.54			7.85	9.03	5.73	6.95	11.65	OCIAD2
FALSE	High	Q13557	GN=CAMK2D Calcium/calmodulin-dependent protein kinase type II subunit delta OS=Homo sapiens PE=1 SV=3	4	2	2	35	0	-0.14	0.05	-0.15	0.05	-0.09	0.39	-0.37			1	0.99991	1	0.999995	0.982982	0.988154	74.07	14.89			28.05	27.77	15.72	17.37	7.75	CAMK2D
FALSE	High	Q9Y2G8	GN=DNAJC16 DnaJ homolog subfamily C member 16 OS=Homo sapiens PE=2 SV=3	11	8	8	68	0.13	-0.09	-0.29	0.12	0.13	0.3	-0.13	0.16			0.0035061	0.235631	0.179643	0.00292244	0.186114	0.0714508	0.56	4.65			0.03	1.36	2.16	6.06	0.4	DNAJC16
FALSE	High	O76095	GN=JTB Protein JTB OS=Homo sapiens PE=1 SV=1	14	2	2	0	-0.24	-0.22	-0.15	-0.18	-0.02	0.14	-0.14	0.24			0.975742	0.944243	1	0.979816	0.97745	0.826541	14.62	8.18			17.2	6.74	16.46	10.64	8.57	JTB
FALSE	High	Q15185	GN=PTGES3 Prostaglandin E synthase 3 OS=Homo sapiens PE=1 SV=1	40	7	11	90	0.44	0.38	0.17	-0.27	0.01	-0.18	0.08	-0.17			0.895877	0.561896	1	0.857552	0.996678	0.88509	8.92	10.3			6.59	9.03	17.2	8.2	5.55	PTGES3
FALSE	High	Q9BY49	GN=PECR Peroxisomal trans-2-enoyl-CoA reductase OS=Homo sapiens PE=1 SV=2	7	2	2	31	-0.12	0.06	-0.13	0.35	0.06	0.19	0	-0.02			0.955793	0.265836	0.999405	0.79467	1	0.999997	10.43	3.04			6.4	17.83	6.12	9.13	5.7	PECR
FALSE	High	Q96EY7	GN=PTCD3 Pentatricopeptide repeat domain-containing protein 3, mitochondrial OS=Homo sapiens PE=1 SV=3	12	9	9	71	0.13	-0.15	0.17	-0.01	-0.1	-0.11	-0.03	-0.05			0.652542	1	0.926014	0.904273	0.999876	0.998429	11.16	2.24			5.16	3.74	0.69	5.89	11.27	PTCD3
FALSE	High	Q96ER9	GN=CCDC51 Coiled-coil domain-containing protein 51 OS=Homo sapiens PE=1 SV=2	17	6	6	79	0.36	0.11	-0.19	0.23	0.26	0.29	-0.32	0.27			0.913888	0.812268	0.717969	0.637333	0.541978	0.697186	23.01	1.39			3.97	0.28	4.45	12	16.03	CCDC51
FALSE	High	Q04864	GN=REL Proto-oncogene c-Rel OS=Homo sapiens PE=1 SV=1	4	2	2	34	0	0.44	-0.79	-0.48	-0.36	-0.16	-0.28	-0.54			0.116686	0.500877	0.737387	0.990099	0.885349	0.380677	37.9	15.31			13.79	0.04	1.5	4.33	3.99	REL
FALSE	High	Q13011	GN=ECH1 Delta(3,5)-Delta(2,4)-dienoyl-CoA isomerase, mitochondrial OS=Homo sapiens PE=1 SV=2	30	10	17	159	-1.47	0.52	0.07	0.08	0.11	0.08	0.24	-0.01			0.984756	0.968957	0.910101	0.970988	0.291107	1	2.19	10.22			0.26	4.67	6.46	4.47	11.42	ECH1
FALSE	High	P07814	GN=EPRS Bifunctional glutamate/proline--tRNA ligase OS=Homo sapiens PE=1 SV=5	31	45	56	572	0.31	-0.06	0.28	-0.17	-0.21	-0.11	0.12	-0.12			0.0074827	0.101186	0.0346307	0.410872	0.287441	0.310146	6.13	0.22			2.69	1.28	4.79	2.62	2.19	EPRS
FALSE	High	Q86UT6	GN=NLRX1 NLR family member X1 OS=Homo sapiens PE=1 SV=1	23	19	22	256	-0.7	0.03	-0.6	0.15	0.75	0.09	-0.06	0.13			0.0046148	0.691266	0.00113314	0.949913	0.994022	0.803569	9.1	8.33			6.64	3.13	1.67	8.29	5.63	NLRX1
FALSE	High	Q9NX62	GN=IMPAD1 Inositol monophosphatase 3 OS=Homo sapiens PE=1 SV=1	15	6	6	28	-0.21	-0.01	-0.01	0.48	-0.07	0.35	0.05	0.09			1	0.222506	0.999625	0.504408	0.999954	0.99814	22.86	0.8			9.34	3.51	0.24	17.45	10.69	IMPAD1
FALSE	High	Q9HC52	GN=CBX8 Chromobox protein homolog 8 OS=Homo sapiens PE=1 SV=3	8	2	3	38	0.28	-0.1	0.16	0.09	0.11	-0.07	0.02	-0.03			0.670924	0.965701	0.911397	0.988644	0.999961	0.999899	15.88	3.04			3.95	2.29	3.01	5.25	2.7	CBX8
FALSE	High	P40938	GN=RFC3 Replication factor C subunit 3 OS=Homo sapiens PE=1 SV=2	19	6	6	87	-0.06	0.14	-0.09	-0.01	-0.02	0.06	-0.18	-0.14			0.587167	0.999999	0.999853	0.86369	0.0682238	0.18642	0.03	0.35			4.22	2.22	5.84	1.36	4.9	RFC3
FALSE	High	P61353	GN=RPL27 60S ribosomal protein L27 OS=Homo sapiens PE=1 SV=2	32	4	9	45	-0.4	-0.35	-0.15	-0.16	-0.11	0.12	0.02	0.15			0.928165	0.884554	0.980266	0.967585	0.999996	0.916228	12.61	12.81			6.4	8.75	10.01	4.24	10.17	RPL27
FALSE	High	Q68D10	GN=SPTY2D1 Protein SPT2 homolog OS=Homo sapiens PE=1 SV=3	6	2	2	47	0.32	-0.2	0.7	0.4	0.18	0.14	0.16	0.34			0.358174	0.824217	0.994807	0.99867	0.997239	0.899575	25.77	10.97			1.58	32.31	22.12	16.17	21.2	SPTY2D1
FALSE	High	O14949	GN=UQCRQ Cytochrome b-c1 complex subunit 8 OS=Homo sapiens PE=1 SV=4	28	3	3	27	-0.47	0	-0.39	0.71	0.37	0.65	-0.32	0.19			0.934917	0.56156	0.947487	0.647172	0.972029	0.998194	42.71	6.74			35.81	2.59	12.3	35.09	15.15	UQCRQ
FALSE	High	O00203	GN=AP3B1 AP-3 complex subunit beta-1 OS=Homo sapiens PE=1 SV=3	17	18	18	105	0.17	-0.17	0.24	0.02	-0.14	-0.1	-0.01	-0.1			0.0286091	0.999768	0.228653	0.547744	0.999943	0.527836	2.24	2.55			2.15	3.42	7.48	3.2	0.43	AP3B1
FALSE	High	Q9H330	GN=TMEM245 Transmembrane protein 245 OS=Homo sapiens PE=1 SV=2	8	6	14	162	-0.66	-0.18	-1.33	-0.07	0.09	0.11	-0.12	0.02			0.00109359	0.999394	0.99619	0.992037	0.986585	0.999999	15.04	2.53			18.96	9.59	4	9.73	12.24	TMEM245
FALSE	High	Q7L2E3	GN=DHX30 Putative ATP-dependent RNA helicase DHX30 OS=Homo sapiens PE=1 SV=1	24	28	30	181	-0.06	-0.12	0.1	0	-0.08	-0.05	-0.02	0.12			0.392227	1	0.579574	0.93128	0.999608	0.263407	3.75	2.94			1.74	2.95	5.22	0.28	3.2	DHX30
FALSE	High	Q9Y3L5	GN=RAP2C Ras-related protein Rap-2c OS=Homo sapiens PE=1 SV=1	25	4	4	0	0.03	-0.02	0.05	0.09	-0.06	-0.13	-0.01	-0.02			0.999892	0.998175	0.999623	0.985788	1	1	5.16	0.12			6.45	0.8	1.96	1.84	30.34	RAP2C
FALSE	High	Q9Y4E8	GN=USP15 Ubiquitin carboxyl-terminal hydrolase 15 OS=Homo sapiens PE=1 SV=3	6	6	6	46	0.08	0.09	0.11	-0.08	-0.12	-0.17	0.05	-0.04			0.753788	0.924618	0.722796	0.379159	0.991201	0.99858	5.9	0.86			2.7	2.26	3	3.63	11.31	USP15
FALSE	High	Q9Y276	GN=BCS1L Mitochondrial chaperone BCS1 OS=Homo sapiens PE=1 SV=1	25	9	9	117	0.11	0.12	0.04	0.38	0.17	0.08	-0.07	0.18			0.986785	0.00257514	0.135763	0.74185	0.834785	0.123322	7.45	1.64			0.29	1.49	0.04	2.97	5.6	BCS1L
FALSE	High	Q6ZN55	GN=ZNF574 Zinc finger protein 574 OS=Homo sapiens PE=1 SV=2	2	2	2	0	0.03	-0.11	0.24	0.27	0.29	0.16	0.15	-0.13			0.967836	0.95018	0.92771	0.995746	0.997298	0.998499	2.2	8.18			6.48	8.32	8.3	38.84	28.85	ZNF574
FALSE	High	P85037	GN=FOXK1 Forkhead box protein K1 OS=Homo sapiens PE=1 SV=1	7	4	4	27	0.45	0.39	0.02	-0.32	0.22	-0.1	0.13	0.16			1	0.82586	0.953401	0.999428	0.99629	0.990824	11.46	33.41			15.69	12.13	6.42	14.26	1.03	FOXK1
FALSE	High	O15213	GN=WDR46 WD repeat-containing protein 46 OS=Homo sapiens PE=1 SV=3	20	11	15	157	0.74	0.05	0.57	-0.07	-0.07	-0.08	-0.14	0.25			0.00229297	0.977372	0.964376	0.927963	0.629077	0.152534	1.35	3.73			12.43	0.72	1.92	0.78	6.84	WDR46
FALSE	High	Q15691	GN=MAPRE1 Microtubule-associated protein RP/EB family member 1 OS=Homo sapiens PE=1 SV=3	28	5	5	95	-0.35	-0.04	-0.28	-0.13	0.14	0.07	0.01	-0.05			0.0632235	0.587796	0.532318	0.957172	1	0.992506	6.57	3.34			3.9	0.47	4.68	9.71	1.08	MAPRE1
FALSE	High	P29597	GN=TYK2 Non-receptor tyrosine-protein kinase TYK2 OS=Homo sapiens PE=1 SV=3	3	3	4	0	0.13	-0.33	0.16	0.07	0	-0.08	-0.06	0.17			0.825793	0.996441	1	0.989796	0.998678	0.801625	0.09	1.73			10.21	11.01	0.17	1.14	16.23	TYK2
FALSE	High	Q96C01	GN=FAM136A Protein FAM136A OS=Homo sapiens PE=1 SV=1	28	4	4	67	0.29	0.41	0.17	-0.1	0.27	0.17	-0.16	0.15			0.995481	0.999644	0.950634	0.995243	0.996686	0.99737	7.32	20.23			1.65	15.68	15.17	12.15	39.44	FAM136A
FALSE	High	P43243	GN=MATR3 Matrin-3 OS=Homo sapiens PE=1 SV=2	27	24	34	163	0.14	0.17	0.15	0.14	-0.06	0.02	0.04	0.16			0.721468	0.791263	0.995613	0.999995	0.999349	0.667021	10.56	10.41			5.37	1.15	1.86	8.29	0.72	MATR3
FALSE	High	O15120	GN=AGPAT2 1-acyl-sn-glycerol-3-phosphate acyltransferase beta OS=Homo sapiens PE=1 SV=1	10	2	2	30	-0.8	-0.34	-0.63	-0.07	0.1	0.36	-0.18	0.14			0.432404	0.99998	0.999803	0.879962	0.994822	0.998637	8.27	13.56			43.17	14.91	6.81	15.09	16.67	AGPAT2
FALSE	High	Q99996	GN=AKAP9 A-kinase anchor protein 9 OS=Homo sapiens PE=1 SV=3	1	4	4	29	0.59	0.1	1.04	0.18	-0.13	-0.26	0.5	-0.02			0.00979995	0.951908	0.987807	0.807329	0.245563	1	2.07	15.93			12.84	0.99	2.2	1.51	27.9	AKAP9
FALSE	High	Q8IWE5	GN=PLEKHM2 Pleckstrin homology domain-containing family M member 2 OS=Homo sapiens PE=1 SV=2	2	2	2	24	0.85	-0.09	0.58	0.03	-0.2	0	0.08	0.28			0.649386	1	0.99516	1	0.999967	0.977077	44.67	28.34			8.32	4.38	10.53	18.43	21.28	PLEKHM2
FALSE	High	P57740	GN=NUP107 Nuclear pore complex protein Nup107 OS=Homo sapiens PE=1 SV=1	14	12	13	136	0.14	0.07	0.04	0.02	-0.12	-0.11	-0.05	0.06			0.994557	0.999578	0.485925	0.551198	0.966347	0.917874	8.27	4.73			0.69	4.91	2.03	1.79	0.3	NUP107
FALSE	High	Q9Y265	GN=RUVBL1 RuvB-like 1 OS=Homo sapiens PE=1 SV=1	19	7	7	131	-0.06	0.19	0.07	0.06	0.17	0.1	0.14	0.03			0.983287	0.990909	0.575585	0.914758	0.74855	0.999788	13.47	4.96			1.92	0.67	0.08	3.72	8.58	RUVBL1
FALSE	High	Q14151	GN=SAFB2 Scaffold attachment factor B2 OS=Homo sapiens PE=1 SV=1	12	11	11	93	0.48	0.08	0.53	0.06	0	-0.08	0.16	0.28			0.0438668	0.998684	1	0.993679	0.871811	0.426171	5.7	17.12			0.17	7.15	4.78	11.8	5.05	SAFB2
FALSE	High	P53611	GN=RABGGTB Geranylgeranyl transferase type-2 subunit beta OS=Homo sapiens PE=1 SV=2	6	2	2	32	-0.05	-0.04	-0.04	0.14	-0.16	-0.09	0.2	-0.4			0.99995	0.957997	0.923872	0.994791	0.834834	0.263586	18.46	1.45			3.96	3.48	15.35	4.35	13.2	RABGGTB
FALSE	High	Q5XG75	GN=LASS1 Ceramide synthase 1 OS=Homo sapiens PE=1 SV=1	14	4	6	38	-1.5	-0.19	-1.01	0.52	0.17	0.04	-0.39	0.47			0.0909086	0.592883	0.995858	0.999999	0.815133	0.678214	15.41	13.7			18.68	10.56	13.91	6.12	40.54	LASS1
FALSE	High	O75431	GN=MTX2 Metaxin-2 OS=Homo sapiens PE=1 SV=1	16	4	4	22	0.25	0.03	0	0.24	-0.21	-0.07	-0.1	-0.22			1	0.828827	0.889568	0.999525	0.996937	0.866554	18.28	9.82			1.56	4.05	9.38	10.45	21.26	MTX2
FALSE	High	Q6UN15	GN=FIP1L1 Pre-mRNA 3'-end-processing factor FIP1 OS=Homo sapiens PE=1 SV=1	14	7	7	29	0.47	-0.03	0.42	0.14	-0.07	-0.12	-0.02	0.2			0.238592	0.958155	0.998588	0.985255	0.999998	0.843301	17.22	12.94			12.74	6.08	5.89	9.34	6.89	FIP1L1
FALSE	High	Q9UHD1	GN=CHORDC1 Cysteine and histidine-rich domain-containing protein 1 OS=Homo sapiens PE=1 SV=2	26	8	13	118	-0.04	0.15	-0.53	-0.6	-0.12	-0.27	-0.26	-0.3			0.0252714	0.0130049	0.929027	0.339019	0.371666	0.242324	0.85	6.19			13.49	9.44	5.17	10.31	0.86	CHORDC1
FALSE	High	Q53F19	GN=NCBP3 Nuclear cap-binding protein subunit 3 OS=Homo sapiens PE=1 SV=2	5	3	3	66	0.09	-0.04	-0.53	-0.24	-0.49	0	-0.37	0.26			0.0204124	0.411901	0.0311097	1	0.108718	0.327645	5.54	0.66			6.11	0.37	17.72	3.66	3.76	NCBP3
FALSE	High	O00264	GN=PGRMC1 Membrane-associated progesterone receptor component 1 OS=Homo sapiens PE=1 SV=3	33	6	21	541	-0.08	0.07	-0.43	0.18	0.23	0.63	-0.29	0.07			0.659407	0.989595	0.96647	0.308673	0.901409	0.999949	17.92	12.4			26.35	31.49	1.27	4.21	4.49	PGRMC1
FALSE	High	Q9Y5U4	GN=INSIG2 Insulin-induced gene 2 protein OS=Homo sapiens PE=1 SV=2	5	2	2	41	-0.89	0.07	-1.55	-0.08	0.42	0.11	-0.02	-1			0.0367963	0.999984	0.892841	0.999907	1	0.215322	56.23	1.59			10.92	6.62	10.98	11.03	23.34	INSIG2
FALSE	High	P01833	GN=PIGR Polymeric immunoglobulin receptor OS=Homo sapiens PE=1 SV=4	2	2	3	33	-0.39	-0.36	0.01	-0.17	0.32	0.13	0.13	0			1	0.992188	0.868367	0.998234	0.99859	1	2.19	7.58			25.5	28.96	10.06	25.85	5.3	PIGR
FALSE	High	Q16706	GN=MAN2A1 Alpha-mannosidase 2 OS=Homo sapiens PE=1 SV=2	11	11	11	75	-0.22	-0.15	-0.02	0.13	0.1	0.11	0.04	0.03			0.999992	0.726641	0.842987	0.818945	0.998472	0.999695	9.05	8.38			7.13	4.35	0.59	2.03	0.18	MAN2A1
FALSE	High	Q9Y5V3	GN=MAGED1 Melanoma-associated antigen D1 OS=Homo sapiens PE=1 SV=3	8	5	5	126	0.82	-0.41	0.1	-0.09	0.04	0.09	0.16	-0.16			0.991303	0.992684	0.999922	0.993221	0.920591	0.918079	12.88	11.64			10.21	0.11	13.62	10.02	5.04	MAGED1
FALSE	High	Q6Y2X3	GN=DNAJC14 DnaJ homolog subfamily C member 14 OS=Homo sapiens PE=2 SV=2	8	5	6	44																										DNAJC14
FALSE	High	Q4KMP7	GN=TBC1D10B TBC1 domain family member 10B OS=Homo sapiens PE=1 SV=3	8	3	3	42	-0.72	0.08	-0.41	-0.16	0.12	0.23	0.2	-0.18			0.880144	0.998573	0.999695	0.991895	0.996124	0.997236	51.35	0.6			13.95	15.25	10.92	21.17	12.09	TBC1D10B
FALSE	High	P22626	GN=HNRNPA2B1 Heterogeneous nuclear ribonucleoproteins A2/B1 OS=Homo sapiens PE=1 SV=2	61	18	47	1055	0.46	0.13	0.43	-0.11	0.13	0.02	-0.02	0.24			0.112995	0.968742	0.932803	0.999999	0.999995	0.564525	14.18	4.91			0.12	3.41	15.04	4.6	9.21	HNRNPA2B1
FALSE	High	Q9NZH0	GN=GPRC5B G-protein coupled receptor family C group 5 member B OS=Homo sapiens PE=2 SV=2	3	2	3	32																										GPRC5B
FALSE	High	Q8NFV4	GN=ABHD11 Protein ABHD11 OS=Homo sapiens PE=1 SV=1	8	2	3	33	-0.08	-0.08	-0.22	0.01	-0.02	0.03	-0.1	-0.12			0.669516	1	0.999999	0.999992	0.986895	0.959948	16.8	8.39			10.39	8.55	0.16	8.01	2.09	ABHD11
FALSE	High	Q86TW2	GN=ADCK1 Uncharacterized aarF domain-containing protein kinase 1 OS=Homo sapiens PE=2 SV=2	5	2	2	27	-0.39	0.27	-0.4	0.45	0.79	0.59	0.16	-0.17			0.28978	0.196133	0.0170497	0.0688621	0.934888	0.92202	2.12	0.09			13.86	2.72	1.46	2.07	25.29	ADCK1
FALSE	High	P63173	GN=RPL38 60S ribosomal protein L38 OS=Homo sapiens PE=1 SV=2	51	5	8	98	0.21	0.31	-0.17	-0.14	-0.05	-0.08	0	-0.08			0.97007	0.98836	0.999968	0.999505	1	0.99959	5.36	13.06			16.4	12.56	16.82	15.08	14.68	RPL38
FALSE	High	Q92604	GN=LPGAT1 Acyl-CoA:lysophosphatidylglycerol acyltransferase 1 OS=Homo sapiens PE=1 SV=1	12	4	4	24	0.02	0.02	-0.14	-0.18	0.13	0.06	-0.03	-0.18			0.99709	0.990969	0.997952	0.999972	0.999999	0.991059	31.78	1.11			12.7	6.75	0.7	7.34	31.93	LPGAT1
FALSE	High	P58107	GN=EPPK1 Epiplakin OS=Homo sapiens PE=1 SV=2	11	13	13	109	-0.24	0.14	-0.07	0.36	-0.09	0.01	0.06	-0.28			0.997152	0.229987	0.990257	1	0.998896	0.421203	2.77	2.65			12.06	2.49	8.49	6.46	17.54	EPPK1
FALSE	High	P23588	GN=EIF4B Eukaryotic translation initiation factor 4B OS=Homo sapiens PE=1 SV=2	10	4	4	101	0.03	0.03	0.44	0.23	0.43	0.21	0.33	0.05			0.222255	0.761032	0.228753	0.824339	0.46209	0.999845	10.31	2.71			0.41	11.34	7.36	11.16	21.08	EIF4B
FALSE	High	Q9NRA0	GN=SPHK2 Sphingosine kinase 2 OS=Homo sapiens PE=1 SV=2	12	5	5	76	-1.45	0.02	-0.03	0.18	0.08	0.02	-0.05	0.02			0.999999	0.989078	0.999867	1	0.999994	1	30.96	7.76			14.05	7.07	8.26	26.98	12.52	SPHK2
FALSE	High	O14735	GN=CDIPT CDP-diacylglycerol--inositol 3-phosphatidyltransferase OS=Homo sapiens PE=1 SV=1	10	2	3	51	-0.11	-0.04	-0.14	-0.05	-0.1	0.08	-0.19	0.19			0.949852	0.99957	0.989181	0.995283	0.83984	0.812955	11.04	9.23			14.71	10.08	5.89	11.75	1.73	CDIPT
FALSE	High	P56377	GN=AP1S2 AP-1 complex subunit sigma-2 OS=Homo sapiens PE=1 SV=1	10	2	2	0																										AP1S2
FALSE	High	P55210	GN=CASP7 Caspase-7 OS=Homo sapiens PE=1 SV=1	12	2	2	61	-0.39	0.08	-0.03	0.15	0.18	0.05	-0.06	-0.24			0.999893	0.791968	0.652216	0.998745	0.995982	0.400044	8.08	6.62			13.51	5.84	4.52	7.19	3.57	CASP7
FALSE	High	P41091	GN=EIF2S3 Eukaryotic translation initiation factor 2 subunit 3 OS=Homo sapiens PE=1 SV=3	36	15	29	301	0.05	-0.05	-0.39	-0.39	-0.2	-0.29	-0.12	-0.13			0.0759033	0.0781378	0.55888	0.234183	0.905562	0.868836	3.08	7.1			9.88	0.46	10.04	11.61	1.04	EIF2S3
FALSE	High	Q96CS3	GN=FAF2 FAS-associated factor 2 OS=Homo sapiens PE=1 SV=2	40	14	22	347	-0.14	-0.04	-0.45	0.25	0.47	0.33	-0.17	-0.06			0.0527954	0.411199	0.0409299	0.181302	0.723519	0.996601	15.53	6.3			2.94	2.75	6.01	7.57	6.63	FAF2
FALSE	High	Q8TB22	GN=SPATA20 Spermatogenesis-associated protein 20 OS=Homo sapiens PE=2 SV=3	5	3	3	36	0.39	0.22	-0.06	-0.23	-0.67	-0.15	-0.52	-0.2			0.999988	0.979342	0.352716	0.997565	0.585461	0.987584	8.72	12.74			8.42	19.05	34.53	26.52	12.56	SPATA20
FALSE	High	P49773	GN=HINT1 Histidine triad nucleotide-binding protein 1 OS=Homo sapiens PE=1 SV=2	19	3	3	37	-0.59	0.19	-0.65	-0.33	0.02	-0.06	-0.04	-0.39			0.00505662	0.135803	0.999994	0.997114	0.999707	0.0655579	3.27	5.26			4.5	13.03	9.04	6.47	4.65	HINT1
FALSE	High	P54725	GN=RAD23A UV excision repair protein RAD23 homolog A OS=Homo sapiens PE=1 SV=1	10	2	3	85	0.68	-1.14	-0.05	-0.6	-0.24	-0.15	-0.11	0.09			0.999985	0.296575	0.940802	0.992929	0.999022	0.999661	21.24	33.11			9.16	8.36	2.21	3.81	15.54	RAD23A
FALSE	High	O60841	GN=EIF5B Eukaryotic translation initiation factor 5B OS=Homo sapiens PE=1 SV=4	16	17	19	166	0.06	-0.1	0.09	-0.19	-0.2	-0.13	0.01	-0.16			0.9159	0.396695	0.323679	0.706805	1	0.564828	10.56	0.56			5.6	0.42	7.76	3.69	4.79	EIF5B
FALSE	High	O75147	GN=OBSL1 Obscurin-like protein 1 OS=Homo sapiens PE=1 SV=4	3	4	4	62	-0.23	-0.59	-0.12	0.18	0.08	0.06	-0.03	-0.07			0.975431	0.873292	0.996552	0.999442	0.999989	0.998453	6	9.35			9.6	3.44	17.13	11.71	10.8	OBSL1
FALSE	High	Q9UL40	GN=ZNF346 Zinc finger protein 346 OS=Homo sapiens PE=1 SV=1	13	3	3	68	0.22	0.06	0.08	0.06	-0.07	-0.08	0	-0.06			0.994899	0.998947	0.996698	0.995761	1	0.999232	1.05	2.56			2.47	10.97	2.93	17.29	12.01	ZNF346
FALSE	High	Q13427	GN=PPIG Peptidyl-prolyl cis-trans isomerase G OS=Homo sapiens PE=1 SV=2	8	7	7	84	-0.31	-0.49	-0.11	-0.08	-0.22	-0.02	-0.04	0.27			0.982919	0.994922	0.699344	0.999999	0.999945	0.524943	11.1	7.66			8.81	8.51	16.6	4.55	4.93	PPIG
FALSE	High	P61966	GN=AP1S1 AP-1 complex subunit sigma-1A OS=Homo sapiens PE=1 SV=1	20	3	3	76	0.58	0.28	-0.29	-0.51	-0.27	-0.46	-0.15	0.08			0.575046	0.113062	0.624613	0.17456	0.942296	0.998349	1.97	15.39			10.13	14.68	8.95	9.45	9.87	AP1S1
FALSE	High	Q5JTV8	GN=TOR1AIP1 Torsin-1A-interacting protein 1 OS=Homo sapiens PE=1 SV=2	28	15	16	132	-0.15	-0.06	-0.07	0.09	0.02	0.2	-0.01	0.15			0.978331	0.940838	0.999941	0.396818	1	0.673517	1.89	1.84			6.48	4.81	8.12	5.31	10.94	TOR1AIP1
FALSE	High	Q13685	GN=AAMP Angio-associated migratory cell protein OS=Homo sapiens PE=1 SV=2	10	3	4	82	-0.21	-0.36	-0.04	-0.09	-0.14	-0.01	0.01	-0.3			0.999913	0.990776	0.904903	1	1	0.33244	5.71	1.92			2.99	8.8	18.35	8.27	5.2	AAMP
FALSE	High	Q9NVH0	GN=EXD2 Exonuclease 3'-5' domain-containing protein 2 OS=Homo sapiens PE=1 SV=2	10	5	5	114	-0.07	-0.15	0.2	0.1	0.13	0.1	0.12	0.15			0.780267	0.985485	0.945166	0.985825	0.965717	0.922195	5.25	8.97			12.72	0.95	10.44	14.14	7.45	EXD2
FALSE	High	P12235	GN=SLC25A4 ADP/ATP translocase 1 OS=Homo sapiens PE=1 SV=4	45	17	32	351	-0.37	-0.22	-0.52	-0.02	-0.05	-0.05	-0.27	0.17			0.0810217	0.999998	0.999817	0.999811	0.559489	0.8803	11.63	8.03			6.99	5.8	2.59	3.02	20.58	SLC25A4
FALSE	High	P49247	GN=RPIA Ribose-5-phosphate isomerase OS=Homo sapiens PE=1 SV=3	8	2	2	62	-0.28	0.09	-0.26	-0.05	0.08	-0.09	-0.04	-0.16			0.239747	0.996018	0.969285	0.961162	0.999466	0.655464	12.43	7.66			0.47	0.91	1.36	8.16	5.63	RPIA
FALSE	High	Q9BQE5	GN=APOL2 Apolipoprotein L2 OS=Homo sapiens PE=1 SV=1	27	10	17	130	-2.29	0.21	-1.58	0.22	0.41	0.99	-0.14	-0.2			0.00216011	0.945744	0.578696	0.0291524	0.992266	0.959783	20.19	13.2			10.88	11.61	2.04	8.73	27.25	APOL2
FALSE	High	Q9UHG3	GN=PCYOX1 Prenylcysteine oxidase 1 OS=Homo sapiens PE=1 SV=3	28	15	27	238	-2.44	0.49	-1.42	-0.03	0.16	0.69	-0.22	-0.02			9.54664e-05	0.999975	0.829055	0.00830947	0.587162	0.999998	9.23	5.85			1.74	13.36	4.94	0.14	13.6	PCYOX1
FALSE	High	Q9BRF8	GN=CPPED1 Serine/threonine-protein phosphatase CPPED1 OS=Homo sapiens PE=1 SV=3	6	2	2	42	-0.39	0.35	-0.28	-0.11	-0.2	-0.28	0.28	-0.58			0.370546	0.963794	0.656459	0.354298	0.362658	0.0216895	17.6	1.25			4.54	1.77	1.29	0.84	12.95	CPPED1
FALSE	High	P54764	GN=EPHA4 Ephrin type-A receptor 4 OS=Homo sapiens PE=1 SV=1	3	2	2	61																										EPHA4
FALSE	High	Q8N0U8	GN=VKORC1L1 Vitamin K epoxide reductase complex subunit 1-like protein 1 OS=Homo sapiens PE=1 SV=2	6	2	4	45	-0.3	-0.15	-1.02	-0.44	0.01	0.29	-0.88	0.05			0.00100334	0.0965844	1	0.379002	0.0025475	0.999309	6.54	7.11			6.13	4.81	18.29	6.81	3.49	VKORC1L1
FALSE	High	Q9BVV7	GN=TIMM21 Mitochondrial import inner membrane translocase subunit Tim21 OS=Homo sapiens PE=1 SV=1	14	3	3	40	-0.07	0.03	-0.28	-0.02	0.22	0.07	-0.35	0.2			0.175633	0.999994	0.381778	0.989113	0.0773483	0.476539	13.58	6.75			3.53	4.61	6.95	1.22	1.21	TIMM21
FALSE	High	P35637	GN=FUS RNA-binding protein FUS OS=Homo sapiens PE=1 SV=1	18	9	14	146	-0.12	0.32	0.18	0.27	-0.26	-0.17	0.34	-0.41			0.992553	0.944851	0.952425	0.993129	0.853342	0.744794	0.4	1.73			29.32	13.78	17.86	32.47	5.16	FUS
FALSE	High	Q9UIF9	GN=BAZ2A Bromodomain adjacent to zinc finger domain protein 2A OS=Homo sapiens PE=1 SV=4	6	9	9	95	0.46	-0.22	0.51	0.02	-0.12	-0.19	-0.01	0.32			0.00470954	0.999979	0.751492	0.367699	0.999998	0.0544708	4.73	3.89			1.21	9.27	1.2	6.76	7.33	BAZ2A
FALSE	High	O94906	GN=PRPF6 Pre-mRNA-processing factor 6 OS=Homo sapiens PE=1 SV=1	19	17	20	179	0.36	0.08	0.4	0.24	0.04	0.01	0.08	0.11			0.00644173	0.0858509	0.996639	0.999999	0.8983	0.686855	9.24	4.31			2.9	4.67	1.8	1.95	4.1	PRPF6
FALSE	High	Q96RS0	GN=TGS1 Trimethylguanosine synthase OS=Homo sapiens PE=1 SV=3	7	6	6	45	-0.06	0.07	-0.02	-0.05	0.03	0.03	0.12	-0.09			0.999951	0.997795	0.999928	0.999642	0.867721	0.958877	1.53	6.86			3.31	5.75	0.22	5.65	13.29	TGS1
FALSE	High	O94886	GN=TMEM63A CSC1-like protein 1 OS=Homo sapiens PE=1 SV=3	6	4	5	71	-0.51	-0.06	-0.81	0.35	0.34	0.11	-0.05	-0.09			0.00191592	0.133496	0.157682	0.945551	0.999362	0.970677	1.44	0.54			17.49	9.19	1.9	0.19	4.74	TMEM63A
FALSE	High	Q99880	GN=HIST1H2BL Histone H2B type 1-L OS=Homo sapiens PE=1 SV=3	58	9	48	452	0.54	-0.06	0.48	-0.24	0.19	-0.05	-0.03	0.59			0.498845	0.947647	0.982918	0.999984	0.999999	0.310137	5.39	24.94			11.98	0.2	24.14	11.78	21.84	HIST1H2BL
FALSE	High	Q7L592	GN=NDUFAF7 NADH dehydrogenase [ubiquinone] complex I, assembly factor 7 OS=Homo sapiens PE=1 SV=1	7	2	2	81	0.94	0.32	0.6	0.27	-0.24	-0.07	-0.15	0.24			0.418134	0.941937	0.967093	0.99997	0.997245	0.96535	18.89	33.3			6.86	4.68	17.38	25.61	7.16	NDUFAF7
FALSE	High	Q8TD22	GN=SFXN5 Sideroflexin-5 OS=Homo sapiens PE=1 SV=1	5	2	2	30	-0.22	0.16	-0.33	0.11	0.34	0.19	-0.21	0.33			0.953994	0.999841	0.944375	0.996871	0.994754	0.954004	20.63	11.59			2.65	24.34	24.36	26.38	39.37	SFXN5
FALSE	High	O95870	GN=ABHD16A Protein ABHD16A OS=Homo sapiens PE=1 SV=3	20	10	15	117	-0.44	-0.05	-0.64	0.47	0.31	0.44	-0.04	0.03			0.0124928	0.0571848	0.261439	0.0781888	0.999794	0.999955	3.11	0.37			6.15	7.76	5.77	7.01	17.51	ABHD16A
FALSE	High	P07355	GN=ANXA2 Annexin A2 OS=Homo sapiens PE=1 SV=2	49	17	29	280	-0.39	0.24	-0.12	0.21	0.72	0.08	0.31	-0.08			0.512039	0.0916187	8.69508e-05	0.798145	0.0157726	0.860502	2.98	7.47			4.49	1.85	2.61	3.43	4.47	ANXA2
FALSE	High	P56962	GN=STX17 Syntaxin-17 OS=Homo sapiens PE=1 SV=2	10	2	2	23	-0.45	0.1	-0.44	0.34	0.05	0.21	0.03	-0.2			0.656037	0.85271	0.999988	0.980258	1	0.984284	22.04	0.66			5.98	13.64	1.51	17.53	36.16	STX17
FALSE	High	Q13242	GN=SRSF9 Serine/arginine-rich splicing factor 9 OS=Homo sapiens PE=1 SV=1	28	7	7	64	0.19	0.13	0.14	-0.03	0.07	0.01	0.04	0.15			0.393193	0.998942	0.925421	0.999999	0.993635	0.30459	4.9	5.32			1.47	6.46	5.44	2	0.18	SRSF9
FALSE	High	P48730	GN=CSNK1D Casein kinase I isoform delta OS=Homo sapiens PE=1 SV=2	7	2	2	24	0.07	0.01	0.15	0.1	0.01	0.24	0.07	-0.48			0.993669	0.999395	1	0.939825	0.999869	0.501075	29.03	10.26			19.82	8.45	22.43	0.08	3.69	CSNK1D
FALSE	High	Q9UPY3	GN=DICER1 Endoribonuclease Dicer OS=Homo sapiens PE=1 SV=3	6	10	10	60	0.49	0.01	0.41	-0.12	-0.29	-0.21	0	0.17			0.0365662	0.834021	0.158553	0.418495	1	0.575374	5.45	0.64			12.82	0.17	0.06	3.2	10.13	DICER1
FALSE	High	Q13620	GN=CUL4B Cullin-4B OS=Homo sapiens PE=1 SV=4	20	19	22	168	0.13	0.1	0.2	-0.03	0.12	0.04	0.1	-0.2			0.220043	0.999758	0.683944	0.996328	0.808622	0.208952	4.83	2.6			1.7	0.75	3.06	5.29	10.54	CUL4B
FALSE	High	Q9P0I2	GN=EMC3 ER membrane protein complex subunit 3 OS=Homo sapiens PE=1 SV=3	17	3	3	65	0.24	-0.03	0.06	0.18	0.1	0.29	-0.08	0.37			0.998062	0.767484	0.982218	0.357413	0.992298	0.173569	17.21	1.99			1.07	6.11	13.27	5.81	0	EMC3
FALSE	High	O75503	GN=CLN5 Ceroid-lipofuscinosis neuronal protein 5 OS=Homo sapiens PE=1 SV=2	12	4	4	71	-0.2	0.17	-0.06	-0.1	-0.02	-0.07	-0.03	-0.09			0.99845	0.977202	0.999991	0.996133	0.999984	0.987462	7.09	8.44			1.63	14.63	11.67	8.36	2.5	CLN5
FALSE	High	Q8IU81	GN=IRF2BP1 Interferon regulatory factor 2-binding protein 1 OS=Homo sapiens PE=1 SV=1	4	2	2	24	0.69	0.31	0.78	0.02	1.24	0.26	0.85	0.13			0.720538	1	0.303365	0.997692	0.656051	0.999961	48.28	6.15			24.72	38.46	43.57	36.58	23.17	IRF2BP1
FALSE	High	Q14166	GN=TTLL12 Tubulin--tyrosine ligase-like protein 12 OS=Homo sapiens PE=1 SV=2	16	9	10	99	0.67	0.14	0.36	-0.1	-0.02	0.02	-0.18	-0.08			0.377606	0.992513	1	1	0.891167	0.998153	7.72	4.39			25.76	0.63	0.29	5.21	8.72	TTLL12
FALSE	High	Q9UH62	GN=ARMCX3 Armadillo repeat-containing X-linked protein 3 OS=Homo sapiens PE=1 SV=1	25	8	12	110	-0.1	-0.27	-0.02	0.19	0.09	0.22	-0.07	0.15			0.999978	0.5889	0.966369	0.467261	0.990944	0.785982	1.07	0.09			7.62	2.14	4.59	0.25	17.49	ARMCX3
FALSE	High	Q9UBF2	GN=COPG2 Coatomer subunit gamma-2 OS=Homo sapiens PE=1 SV=1	18	14	15	82	0.16	-0.09	0.06	-0.07	-0.16	-0.14	-0.04	-0.11			0.870429	0.837368	0.142889	0.255779	0.984423	0.417643	2.77	1.73			0.55	3.18	4.15	2.23	7.17	COPG2
FALSE	High	O95235	GN=KIF20A Kinesin-like protein KIF20A OS=Homo sapiens PE=1 SV=1	4	2	2	31	0.65	-0.02	0.38	-0.45	0.01	-0.04	0.11	0.04			0.980848	0.955873	1	1	0.999975	1	39.72	4.99			57.06	16.33	38.66	26.94	4.15	KIF20A
FALSE	High	P52306	GN=RAP1GDS1 Rap1 GTPase-GDP dissociation stimulator 1 OS=Homo sapiens PE=1 SV=3	3	2	2	49	-0.04	-0.01	-0.24	-0.14	0.01	-0.34	0.19	0.11			0.977946	0.998719	1	0.903459	0.994243	0.999715	39.22	22.45			8.31	4.27	3.25	17.27	24.94	RAP1GDS1
FALSE	High	Q13409	GN=DYNC1I2 Cytoplasmic dynein 1 intermediate chain 2 OS=Homo sapiens PE=1 SV=3	12	6	8	193	-0.14	0.16	-0.42	-0.46	-0.09	-0.28	0.06	-0.38			0.300821	0.216722	0.997366	0.658275	0.999613	0.369525	19.19	12.51			7.01	3.68	18.15	6.35	1.03	DYNC1I2
FALSE	High	O43402	GN=EMC8 ER membrane protein complex subunit 8 OS=Homo sapiens PE=1 SV=1	19	4	4	41	-0.03	-0.05	0.13	0.01	0.04	0.16	0.08	0.1			0.975482	1	0.999936	0.945287	0.997678	0.99288	12.49	0.8			16.89	8.9	8.47	5.66	16.85	EMC8
FALSE	High	P53007	GN=SLC25A1 Tricarboxylate transport protein, mitochondrial OS=Homo sapiens PE=1 SV=2	27	9	10	96	-0.4	-0.01	-0.6	0.14	0.23	0.14	-0.09	0.11			0.00206851	0.660064	0.220085	0.627588	0.911414	0.810643	3.78	1.02			0.07	1.38	3.5	7.16	12.4	SLC25A1
FALSE	High	Q9UPW5	GN=AGTPBP1 Cytosolic carboxypeptidase 1 OS=Homo sapiens PE=1 SV=3	5	5	5	90	0.12	-0.36	0.09	-0.13	0.05	-0.11	-0.05	-0.18			0.971236	0.863174	0.998785	0.939751	0.998604	0.672007	10.99	3.18			0.35	6.98	3.47	12.83	6.3	AGTPBP1
FALSE	High	Q13823	GN=GNL2 Nucleolar GTP-binding protein 2 OS=Homo sapiens PE=1 SV=1	26	21	24	124	0.27	-0.27	0.22	-0.09	-0.15	-0.13	-0.08	0.3			0.115724	0.814807	0.397214	0.528693	0.908436	0.0312459	3.16	3.04			0.2	8.81	2.29	4.55	5.7	GNL2
FALSE	High	Q8IWV7	GN=UBR1 E3 ubiquitin-protein ligase UBR1 OS=Homo sapiens PE=1 SV=1	2	4	4	45	0.11	-0.1	0.02	-0.29	-0.04	-0.02	0	0.09			0.999994	0.319028	0.999708	0.999999	1	0.981409	5.13	2.44			8.85	1.1	1.61	15.06	12.7	UBR1
FALSE	High	Q5UIP0	GN=RIF1 Telomere-associated protein RIF1 OS=Homo sapiens PE=1 SV=2	6	14	16	113	0.59	0.01	0.52	-0.09	-0.18	-0.21	0.03	0.34			0.253867	0.998504	0.961196	0.92605	0.999996	0.641177	33.62	0.54			3.84	2.93	9.67	4.76	4.01	RIF1
FALSE	High	Q86WB0	GN=ZC3HC1 Nuclear-interacting partner of ALK OS=Homo sapiens PE=1 SV=1	26	10	10	59	-0.3	-0.25	-0.23	0.03	0.1	0.09	0.15	-0.04			0.187231	0.999474	0.878819	0.91035	0.561656	0.999058	0.92	2.07			12.37	2.67	2.74	3.45	5.72	ZC3HC1
FALSE	High	Q9NY27	GN=PPP4R2 Serine/threonine-protein phosphatase 4 regulatory subunit 2 OS=Homo sapiens PE=1 SV=3	5	2	2	0	0.15	0.06	0.1	0.07	0.03	-0.06	-0.17	0.42			0.998699	0.999846	0.999998	0.999906	0.97694	0.518506	3.95	2.24			7.38	18.04	13.09	15.66	27.3	PPP4R2
FALSE	High	Q9P2E5	GN=CHPF2 Chondroitin sulfate glucuronyltransferase OS=Homo sapiens PE=2 SV=2	7	4	4	60	0.43	0.27	-0.09	-0.13	0.02	-0.11	-0.37	0.26			0.999863	0.998488	1	0.999611	0.839493	0.959769	3.36	24.96			11.58	23.97	4.1	17.17	31.71	CHPF2
FALSE	High	Q9UQ90	GN=SPG7 Paraplegin OS=Homo sapiens PE=1 SV=2	5	4	5	72	-0.23	-0.02	-0.23	0.24	0.55	0.19	-0.02	-0.08			0.722773	0.701668	0.0734357	0.841302	0.999998	0.997211	5.48	5.25			8.19	8.22	5.94	10.86	20.41	SPG7
FALSE	High	P49711	GN=CTCF Transcriptional repressor CTCF OS=Homo sapiens PE=1 SV=1	16	12	18	190	0.36	-0.19	0.41	-0.08	-0.05	-0.06	-0.07	0.14			0.01372	0.939638	0.994652	0.976216	0.955035	0.589512	9.23	4.73			3.14	3.03	5.64	1.72	7.38	CTCF
FALSE	High	P33316	GN=DUT Deoxyuridine 5'-triphosphate nucleotidohydrolase, mitochondrial OS=Homo sapiens PE=1 SV=4	29	7	7	62	0.51	0.43	0.21	-0.07	0.27	-0.02	0.12	-0.72			0.744166	0.998591	0.536385	0.999998	0.973806	0.0152399	3.35	14.38			9.89	7.93	13.75	8.96	6.93	DUT
FALSE	High	P48307	GN=TFPI2 Tissue factor pathway inhibitor 2 OS=Homo sapiens PE=1 SV=1	37	7	13	119	0.59	-0.26	0.15	-0.12	0.22	-0.07	0.5	0.07			0.969142	0.991367	0.869052	0.999611	0.198973	0.999629	10.62	11.62			3.34	23.17	15.43	4.25	1.85	TFPI2
FALSE	High	Q14696	GN=MESDC2 LDLR chaperone MESD OS=Homo sapiens PE=1 SV=2	15	4	4	25	-0.25	0.23	-0.01	0.18	0.18	0.02	0.15	-0.04			1	0.566146	0.598503	0.999969	0.74435	0.999092	0.69	8.79			2.85	11.4	4.38	2.78	9.63	MESDC2
FALSE	High	P43307	GN=SSR1 Translocon-associated protein subunit alpha OS=Homo sapiens PE=1 SV=3	7	2	4	59	-0.79	0.73	-2.02	0.03	0.25	0.37	-0.19	-0.48			0.000330095	0.999997	0.890529	0.605085	0.964646	0.378012	3.95	6.19			9.41	11.39	23.72	25.49	3.04	SSR1
FALSE	High	Q9H3K2	GN=GHITM Growth hormone-inducible transmembrane protein OS=Homo sapiens PE=1 SV=2	15	6	13	88	-0.03	0	-0.15	0.06	-0.16	0.21	-0.02	0.18			0.775615	0.995423	0.7476	0.500676	0.999981	0.647795	7.63	3.69			2	5.51	7.53	14.11	4.28	GHITM
FALSE	High	Q05D32	GN=CTDSPL2 CTD small phosphatase-like protein 2 OS=Homo sapiens PE=1 SV=2	8	4	6	65	-0.09	-0.01	0.18	-0.01	0.11	0.1	0.01	0.3			0.29568	0.999996	0.750168	0.788847	1	0.0412413	6.3	3.68			10.37	3.84	0.21	0.46	2.26	CTDSPL2
FALSE	High	O94992	GN=HEXIM1 Protein HEXIM1 OS=Homo sapiens PE=1 SV=1	11	3	3	76	0.09	0.11	0.23	0.18	0.35	0.09	0.33	-0.04			0.787897	0.902551	0.421489	0.997299	0.453991	0.999938	0.4	23.96			4.39	5.86	15	3.87	1.26	HEXIM1
FALSE	High	P23396	GN=RPS3 40S ribosomal protein S3 OS=Homo sapiens PE=1 SV=2	56	15	34	260	0.09	-0.09	-0.09	-0.23	-0.11	-0.09	0.03	0.13			0.986069	0.57863	0.961561	0.988464	0.99999	0.935679	13.42	2.58			7.91	12.33	7.86	2.88	8.4	RPS3
FALSE	High	Q01804	GN=OTUD4 OTU domain-containing protein 4 OS=Homo sapiens PE=1 SV=4	2	2	2	44																										OTUD4
FALSE	High	Q92896	GN=GLG1 Golgi apparatus protein 1 OS=Homo sapiens PE=1 SV=2	10	11	11	115	-1.03	0.03	0.05	0.34	0.16	0.21	0.28	0.06			0.993799	0.042486	0.517954	0.260311	0.103979	0.98184	1.14	7.34			9.19	1.21	7.23	5.19	2.95	GLG1
FALSE	High	Q8NFH5	GN=NUP35 Nucleoporin NUP53 OS=Homo sapiens PE=1 SV=1	10	2	2	0	-0.44	-0.72	-0.09	0.38	0.27	0.78	0.27	0.01			0.998728	0.46731	0.766207	0.0404058	0.777615	1	22.6	5.5			17.87	14.84	7.44	3.34	5.08	NUP35
FALSE	High	Q5SY16	GN=NOL9 Polynucleotide 5'-hydroxyl-kinase NOL9 OS=Homo sapiens PE=1 SV=1	10	6	8	71	-0.11	0.04	-0.21	-0.33	0.09	-0.33	-0.06	0.29			0.819032	0.457212	0.995779	0.434335	0.999712	0.557408	21.05	12.34			10.29	10.27	1.02	0.13	4.81	NOL9
FALSE	High	P49281	GN=SLC11A2 Natural resistance-associated macrophage protein 2 OS=Homo sapiens PE=1 SV=2	5	2	2	16	0.32	0.23	-0.03	0.12	0.03	0.12	0.04	0.03			0.999997	0.992643	0.999995	0.991079	0.999986	0.999994	1.67	14.81			12.03	9.86	9.82	18.51	15.16	SLC11A2
FALSE	High	Q9H9E3	GN=COG4 Conserved oligomeric Golgi complex subunit 4 OS=Homo sapiens PE=1 SV=3	11	7	8	70	-0.02	0.02	0.01	0.04	0	0.06	0.11	-0.16			1	0.999633	1	0.995502	0.916808	0.682707	12.23	1.5			6.29	0.16	6.9	3.47	8.72	COG4
FALSE	High	Q86YT6	GN=MIB1 E3 ubiquitin-protein ligase MIB1 OS=Homo sapiens PE=1 SV=1	2	2	2	35	0.7	0.17	0.29	0.01	0.07	0.09	0.12	0.18			0.857576	1	0.999901	0.999399	0.996946	0.979152	8.95	24.38			11.29	19.3	1.71	5.14	23.54	MIB1
FALSE	High	P31040	GN=SDHA Succinate dehydrogenase [ubiquinone] flavoprotein subunit, mitochondrial OS=Homo sapiens PE=1 SV=2	25	14	19	246	0.36	0.19	0.24	0.26	-0.05	0	0.1	0.08			0.466901	0.410427	0.999108	1	0.976412	0.992705	13.08	9.69			5.57	4.65	1.87	9.04	7.91	SDHA
FALSE	High	P78356	GN=PIP4K2B Phosphatidylinositol 5-phosphate 4-kinase type-2 beta OS=Homo sapiens PE=1 SV=1	10	3	3	54	-0.22	-0.17	-0.14	-0.19	-0.18	-0.23	0.16	0.06			0.993291	0.968522	0.974769	0.928386	0.984393	0.999933	23.4	6.09			13.04	4.3	5.66	0.77	27.57	PIP4K2B
FALSE	High	Q6YP21	GN=KYAT3 Kynurenine--oxoglutarate transaminase 3 OS=Homo sapiens PE=1 SV=1	14	6	6	90	-0.1	-0.07	-0.03	-0.01	0.03	-0.02	0.01	-0.14			0.999151	1	0.998532	0.999927	0.999994	0.379151	1.13	0.01			2.44	9.77	1.76	3.31	3.37	KYAT3
FALSE	High	O14521	GN=SDHD Succinate dehydrogenase [ubiquinone] cytochrome b small subunit, mitochondrial OS=Homo sapiens PE=1 SV=1	4	1	2	27	-0.09	-0.09	-0.03	-0.17	0.08	-0.05	-0.17	0.07			0.999982	0.840367	0.994438	0.999404	0.831042	0.997458	3.19	11.44			6.7	11.19	2.91	5.88	14.1	SDHD
FALSE	High	P49756	GN=RBM25 RNA-binding protein 25 OS=Homo sapiens PE=1 SV=3	21	14	14	91	0.08	-0.06	0.4	0.19	0.08	0	0.05	0.16			0.00206416	0.0973728	0.767122	1	0.969143	0.204612	6.37	2.86			3.46	3.26	3.47	2.8	4.03	RBM25
FALSE	High	Q9NUQ3	GN=TXLNG Gamma-taxilin OS=Homo sapiens PE=1 SV=2	4	2	2	35	-0.5	0.07	-0.46	-0.55	-0.07	0.12	-0.35	-0.1			0.982334	0.959005	1	0.999992	0.995663	0.999997	56.23	9.16			24.5	29.69	26.37	61.75	42.88	TXLNG
FALSE	High	P11717	GN=IGF2R Cation-independent mannose-6-phosphate receptor OS=Homo sapiens PE=1 SV=3	13	29	30	279	-0.28	-0.08	0.03	0.12	-0.14	-0.05	0.11	0.04			0.999757	0.681072	0.511455	0.990283	0.747991	0.996999	1.85	7.22			10.09	3.19	4.02	1.4	0.14	IGF2R
FALSE	High	P60900	GN=PSMA6 Proteasome subunit alpha type-6 OS=Homo sapiens PE=1 SV=1	48	13	19	159	-0.1	0.08	-0.02	-0.07	0.11	-0.01	0.14	-0.2			0.999901	0.935994	0.71685	0.999992	0.478894	0.16739	1.74	3.02			0.11	0.7	8.3	0.82	8.7	PSMA6
FALSE	High	Q16222	GN=UAP1 UDP-N-acetylhexosamine pyrophosphorylase OS=Homo sapiens PE=1 SV=3	10	6	7	93	-0.08	-0.22	0.09	-0.28	0.09	-0.21	-0.02	-0.16			0.995669	0.549868	0.993741	0.786362	0.999996	0.924849	2.92	2.15			17.06	1.9	5.65	7.31	18.45	UAP1
FALSE	High	Q92945	GN=KHSRP Far upstream element-binding protein 2 OS=Homo sapiens PE=1 SV=4	30	20	26	374	-0.3	0.15	0.28	0.54	0.27	0.32	0.26	0.15			0.145133	0.00591128	0.15997	0.0892067	0.190296	0.667367	0.62	6.74			1.81	8.14	7.19	5.24	9.05	KHSRP
FALSE	High	Q9UBG0	GN=MRC2 C-type mannose receptor 2 OS=Homo sapiens PE=1 SV=2	2	2	2	27	-1.12	-0.48	0.32	0.12	0.18	0.09	0.09	0.09			0.789637	0.996945	0.977258	0.999496	0.999383	0.999511	6.45	4.94			6.91	15.94	14.69	11.3	31.26	MRC2
FALSE	High	O95674	GN=CDS2 Phosphatidate cytidylyltransferase 2 OS=Homo sapiens PE=1 SV=1	11	4	5	69	-0.04	0.14	-0.96	-0.37	0	-0.05	-0.26	0.18			0.000296992	0.066049	1	0.997097	0.240591	0.58698	7.92	13.17			4.67	3.06	5.63	1.38	5.02	CDS2
FALSE	High	P51654	GN=GPC3 Glypican-3 OS=Homo sapiens PE=1 SV=1	6	4	5	21	0.21	-0.42	0.21	-0.12	-0.38	-0.1	0.4	0			0.993682	0.999657	0.899921	0.999919	0.878654	1	1.01	1.34			6.38	3.84	56.7	11.14	6.11	GPC3
FALSE	High	P49815	GN=TSC2 Tuberin OS=Homo sapiens PE=1 SV=2	4	7	7	67	0.39	-0.07	0.13	-0.26	-0.23	-0.23	0.02	-0.16			0.855826	0.303126	0.407565	0.43141	0.99998	0.730535	9.05	7.07			0.57	4.9	9.03	1.35	12.01	TSC2
FALSE	High	Q9P2C4	GN=TMEM181 Transmembrane protein 181 OS=Homo sapiens PE=1 SV=2	4	3	3	33	-0.17	-0.01	-0.16	-0.27	0.17	-0.1	-0.04	0.22			0.992546	0.920374	0.991818	0.999383	0.999996	0.969669	29.23	6.04			20.48	4.16	14.29	5.28	24.09	TMEM181
FALSE	High	P08962	GN=CD63 CD63 antigen OS=Homo sapiens PE=1 SV=2	11	4	7	34	-1.47	0.63	-0.7	0.23	0.1	0.54	0.11	0.07			0.0227338	0.725015	0.989975	0.0766436	0.987589	0.998849	13.07	11.02			16.78	1.8	0.14	9.96	9.21	CD63
FALSE	High	Q9Y5Y5	GN=PEX16 Peroxisomal membrane protein PEX16 OS=Homo sapiens PE=1 SV=2	8	2	2	76	-0.76	0.2	-0.58	0.35	0.43	0.55	-0.14	0.37			0.00939463	0.109477	0.0434471	0.013164	0.819732	0.083523	6.59	9.48			11.05	2.61	9.42	3.67	3.35	PEX16
FALSE	High	P11274	GN=BCR Breakpoint cluster region protein OS=Homo sapiens PE=1 SV=2	2	3	4	42	0.98	0.88	-0.46	-0.54	0.47	0.48	0.14	0.44			0.944108	0.895692	0.939791	0.933424	0.999907	0.954018	9.25	23.95			13.52	20.22	46.41	0.29	58.6	BCR
FALSE	High	O95639	GN=CPSF4 Cleavage and polyadenylation specificity factor subunit 4 OS=Homo sapiens PE=1 SV=1	22	5	6	55	0.19	0.19	0.15	-0.08	0.09	0.03	-0.04	0.01			0.313748	0.828218	0.719606	0.995919	0.994814	0.999991	10.07	4.27			0.63	0.36	2.45	0.13	0.36	CPSF4
FALSE	High	Q13596	GN=SNX1 Sorting nexin-1 OS=Homo sapiens PE=1 SV=3	7	4	4	42	0.09	0.22	0.02	0.24	0.3	0.1	0.03	-0.07			0.999995	0.535167	0.331026	0.981515	0.999987	0.996721	12.8	3.94			8.16	11.93	0.87	11.44	5.37	SNX1
FALSE	High	P42167	GN=TMPO Lamina-associated polypeptide 2, isoforms beta/gamma OS=Homo sapiens PE=1 SV=2	39	16	27	487	-0.36	0.38	-1.29	0.19	0.05	0.68	-0.55	0.11			0.0016793	0.914723	0.999908	0.0542585	0.135236	0.993197	12.17	6			10.78	9.47	2.3	18.87	16.54	TMPO
FALSE	High	P04406	GN=GAPDH Glyceraldehyde-3-phosphate dehydrogenase OS=Homo sapiens PE=1 SV=3	52	17	38	563	0.06	0.19	-0.13	-0.24	0.17	-0.02	-0.1	-0.23			0.940107	0.55998	0.834325	0.999992	0.976564	0.578201	3.59	0.56			16.57	1.39	4.79	3.56	15	GAPDH
FALSE	High	P61981	GN=YWHAG 14-3-3 protein gamma OS=Homo sapiens PE=1 SV=2	54	15	28	202	0.04	-0.08	0.03	-0.17	-0.05	-0.09	0.01	-0.08			0.999617	0.382315	0.992666	0.894424	1	0.924362	7.02	5.99			7.6	0.62	3.08	4.87	3.19	YWHAG
FALSE	High	Q9BV79	GN=MECR Trans-2-enoyl-CoA reductase, mitochondrial OS=Homo sapiens PE=1 SV=2	6	2	2	0	0.76	0.51	0.12	0.15	-0.19	-0.13	-0.4	0.03			0.999975	0.999895	0.999685	0.999961	0.981023	1	56.06	21.27			34.25	8.15	9.64	33.79	48.07	MECR
FALSE	High	P63279	GN=UBE2I SUMO-conjugating enzyme UBC9 OS=Homo sapiens PE=1 SV=1	22	4	6	54	-0.31	0	-0.19	-0.2	0.08	-0.11	0.08	-0.14			0.124847	0.104873	0.82582	0.582513	0.803546	0.335711	7.27	0.16			1.39	3.49	0.96	7.03	1.53	UBE2I
FALSE	High	Q8NCG7	GN=DAGLB Sn1-specific diacylglycerol lipase beta OS=Homo sapiens PE=1 SV=2	5	3	3	96	-1.31	0.18	-1.01	0.09	0.38	-0.18	-0.24	-0.32			0.000530757	0.974856	0.10646	0.701791	0.45198	0.201738	11.16	0.31			1.3	14.22	4.44	8.23	4.16	DAGLB
FALSE	High	Q7L2J0	GN=MEPCE 7SK snRNA methylphosphate capping enzyme OS=Homo sapiens PE=1 SV=1	13	6	11	211	-0.03	-0.04	0.18	-0.14	0.22	0.1	0.12	0.03			0.964242	0.987479	0.919072	0.998374	0.994445	0.999998	18.51	9.44			6.79	5.57	9.04	2.82	27.43	MEPCE
FALSE	High	Q5VZM2	GN=RRAGB Ras-related GTP-binding protein B OS=Homo sapiens PE=1 SV=1	13	5	5	28	-0.39	-0.04	-0.01	-0.06	0.03	-0.01	-0.08	-0.01			0.999999	0.997324	0.999882	1	0.978321	0.999999	2.66	1.37			7.03	6.12	10.83	4.46	11.59	RRAGB
FALSE	High	O75845	GN=SC5D Lathosterol oxidase OS=Homo sapiens PE=1 SV=2	10	4	4	0	-0.97	-0.58	-0.5	0.4	0.24	0.44	-0.09	-0.18			0.468847	0.677715	0.945911	0.573366	0.999666	0.98446	6.48	21.34			15.1	22.25	16.35	14.05	17.22	SC5D
FALSE	High	Q9Y4P1	GN=ATG4B Cysteine protease ATG4B OS=Homo sapiens PE=1 SV=2	8	2	3	26	0.35	-0.15	0.09	-0.28	-0.1	-0.07	-0.26	-0.12			0.973184	0.271219	0.955666	0.991948	0.345155	0.908283	0.38	5.35			10.87	6.76	0.26	12.5	7.58	ATG4B
FALSE	High	Q5T447	GN=HECTD3 E3 ubiquitin-protein ligase HECTD3 OS=Homo sapiens PE=1 SV=1	3	2	2	34																										HECTD3
FALSE	High	O43823	GN=AKAP8 A-kinase anchor protein 8 OS=Homo sapiens PE=1 SV=1	8	5	7	95	-0.13	0.17	0.08	0.28	0.01	0.07	0.23	0.12			0.994471	0.427772	1	0.997799	0.605014	0.961237	4.77	11.8			12.11	13.06	7.26	5.32	1.23	AKAP8
FALSE	High	P26639	GN=TARS Threonine--tRNA ligase, cytoplasmic OS=Homo sapiens PE=1 SV=3	28	19	28	201	0.28	0.14	0.02	-0.21	-0.18	-0.06	0.04	-0.22			0.999988	0.599886	0.741308	0.99852	0.999707	0.552358	4.52	6.2			10.59	2.79	9.55	1.86	14.63	TARS
FALSE	High	O14880	GN=MGST3 Microsomal glutathione S-transferase 3 OS=Homo sapiens PE=1 SV=1	24	4	11	241	-1.36	-0.2	-0.82	0.3	0.33	0.41	0.21	-0.16			0.115781	0.873716	0.823491	0.672396	0.973067	0.992354	6.18	2.05			16.43	11.84	14.05	14.84	34.37	MGST3
FALSE	High	O75467	GN=ZNF324 Zinc finger protein 324A OS=Homo sapiens PE=2 SV=1	5	2	2	38																										ZNF324
FALSE	High	O00425	GN=IGF2BP3 Insulin-like growth factor 2 mRNA-binding protein 3 OS=Homo sapiens PE=1 SV=2	32	16	22	106	0.02	0.16	-0.03	-0.02	0.02	-0.02	0.09	-0.06			0.998979	0.99987	0.999849	0.999951	0.79015	0.96354	0.9	8.38			5.24	0.3	6.45	1.12	3.56	IGF2BP3
FALSE	High	Q8NFQ8	GN=TOR1AIP2 Torsin-1A-interacting protein 2 OS=Homo sapiens PE=1 SV=1	16	5	5	80	-0.07	0	-0.32	-0.17	-0.22	-0.17	-0.04	-0.23			0.42134	0.897607	0.753234	0.901272	0.999941	0.712654	4.95	16.33			1.4	2.44	15.54	7.51	11.28	TOR1AIP2
FALSE	High	Q9NRR5	GN=UBQLN4 Ubiquilin-4 OS=Homo sapiens PE=1 SV=2	7	2	2	57	-0.51	-0.22	-0.61	0.02	0.34	-0.11	0.1	-0.64			0.355054	1	0.838976	0.99929	0.999537	0.321348	42.14	13.84			1.63	4.95	10.86	0.11	12.38	UBQLN4
FALSE	High	O00193	GN=SMAP Small acidic protein OS=Homo sapiens PE=1 SV=1	17	3	4	31	-0.27	-0.22	-0.9	0.32	-0.19	-0.05	-0.63	0.08			0.695242	0.995967	0.999777	1	0.904783	0.999998	42.12	14.16			43.39	33.64	5.02	46.15	53.42	SMAP
FALSE	High	Q9Y6A1	GN=POMT1 Protein O-mannosyl-transferase 1 OS=Homo sapiens PE=1 SV=3	7	4	4	64	0.24	-0.2	-0.92	0.45	-0.4	0.12	-0.63	0.04			0.47001	0.93848	0.965264	0.999952	0.788824	1	39.4	12.73			45.02	6.33	5.02	48.22	18.1	POMT1
FALSE	High	Q92530	GN=PSMF1 Proteasome inhibitor PI31 subunit OS=Homo sapiens PE=1 SV=2	10	2	2	0	0.37	0.23	0	-0.41	-0.08	-0.11	0.04	-0.16			1	0.353507	0.998855	0.993129	0.999957	0.958186	12.61	3.37			14.32	9.94	22.7	4.86	5.69	PSMF1
FALSE	High	Q9UBB4	GN=ATXN10 Ataxin-10 OS=Homo sapiens PE=1 SV=1	13	5	8	107	-0.27	-0.16	-0.07	0.02	0.26	0.16	0.1	-0.22			0.999011	0.999999	0.662893	0.938399	0.993721	0.793638	16.63	5.93			4.81	2.52	4.3	1.91	21.69	ATXN10
FALSE	High	Q12857	GN=NFIA Nuclear factor 1 A-type OS=Homo sapiens PE=1 SV=2	5	2	2	37	-0.49	-0.14	-0.31	0	0.37	0.01	0.25	-0.13			0.461378	1	0.290658	1	0.65592	0.961455	14.41	2.73			2.2	8.95	14.92	1.86	14.69	NFIA
FALSE	High	Q5T3I0	GN=GPATCH4 G patch domain-containing protein 4 OS=Homo sapiens PE=1 SV=2	18	7	9	145	0.33	-0.14	0.3	-0.15	-0.04	-0.11	-0.07	0.3			0.086239	0.629016	0.999249	0.859169	0.966847	0.0947168	3.2	5.19			2.63	4.05	13.23	1.4	3.37	GPATCH4
FALSE	High	Q96DB5	GN=RMDN1 Regulator of microtubule dynamics protein 1 OS=Homo sapiens PE=1 SV=1	14	5	5	67	-0.2	0.05	-0.09	0.05	0.21	0.26	0.03	-0.04			0.990177	0.999628	0.727084	0.526736	0.999989	0.999942	4.52	0.61			12.22	5.38	5.67	13.94	14.3	RMDN1
FALSE	High	Q9Y4C1	GN=KDM3A Lysine-specific demethylase 3A OS=Homo sapiens PE=1 SV=4	2	2	2	21																										KDM3A
FALSE	High	Q6PKG0	GN=LARP1 La-related protein 1 OS=Homo sapiens PE=1 SV=2	10	10	10	89	0.12	-0.09	0.28	0.07	0.06	0.12	0.11	-0.14			0.0525173	0.94238	0.966841	0.609875	0.706011	0.505692	3.68	4.97			4.43	3.12	0.36	9.89	1.9	LARP1
FALSE	High	Q12874	GN=SF3A3 Splicing factor 3A subunit 3 OS=Homo sapiens PE=1 SV=1	15	7	7	71	-0.23	-0.11	-0.06	0.03	0.11	0	0.1	0.11			0.898534	0.997964	0.457577	1	0.595191	0.45005	0.52	1.61			7.11	3.44	2.64	5	1.38	SF3A3
FALSE	High	Q8N6L1	GN=KRTCAP2 Keratinocyte-associated protein 2 OS=Homo sapiens PE=1 SV=2	13	1	2	123	-0.21	0.66	-1.2	0.13	0.1	0	0.04	0.1			0.21792	0.999897	0.999977	1	1	0.999982	18.19	12.02			36.65	36.19	16.68	36.28	38.8	KRTCAP2
FALSE	High	P38398	GN=BRCA1 Breast cancer type 1 susceptibility protein OS=Homo sapiens PE=1 SV=2	1	2	2	0																										BRCA1
FALSE	High	Q10713	GN=PMPCA Mitochondrial-processing peptidase subunit alpha OS=Homo sapiens PE=1 SV=2	12	6	7	39	-0.81	0.32	0.14	0.16	0.15	0.15	0.08	0.09			0.813433	0.689527	0.768254	0.757409	0.983925	0.960546	13.8	3.94			2.81	1.92	3.06	3.97	10.23	PMPCA
FALSE	High	Q96J84	GN=KIRREL Kin of IRRE-like protein 1 OS=Homo sapiens PE=1 SV=2	3	2	2	45	0.3	-0.14	0.27	0.18	-0.1	-0.1	0.1	0.15			0.875388	0.976905	0.998819	0.998546	0.99857	0.990101	21.46	23.21			11.72	18.51	10.67	6.14	2.45	KIRREL
FALSE	High	Q9H082	GN=RAB33B Ras-related protein Rab-33B OS=Homo sapiens PE=1 SV=1	9	2	2	0	-1.77	-1.05	-0.21	0.81	0.35	0.72	-0.01	-0.14			0.999806	0.832606	0.996492	0.893194	1	0.999981	67.82	31.3			13.67	52.62	32.18	34.71	32.74	RAB33B
FALSE	High	Q9UI10	GN=EIF2B4 Translation initiation factor eIF-2B subunit delta OS=Homo sapiens PE=1 SV=2	16	7	7	32	0.12	-0.12	0.02	-0.14	-0.2	-0.06	-0.14	0.02			0.999993	0.913438	0.719482	0.998681	0.917752	0.999999	18.96	0.87			6.03	8	3.37	8.17	3.97	EIF2B4
FALSE	High	Q9NVV4	GN=MTPAP Poly(A) RNA polymerase, mitochondrial OS=Homo sapiens PE=1 SV=1	17	8	8	83	0.26	-0.01	0.31	0.05	-0.01	-0.02	0.05	0.07			0.0625391	0.992343	0.999996	0.99993	0.995579	0.975237	9.96	9.92			2.87	0.72	2.73	1.06	4.09	MTPAP
FALSE	High	P40939	GN=HADHA Trifunctional enzyme subunit alpha, mitochondrial OS=Homo sapiens PE=1 SV=2	37	27	57	441	-0.95	0.19	-0.66	0.11	0.33	0.16	-0.12	-0.04			0.000350459	0.73995	0.0214789	0.389424	0.649793	0.99491	1.09	3.69			3.95	8.64	0.59	1.56	7.63	HADHA
FALSE	High	Q643R3	GN=LPCAT4 Lysophospholipid acyltransferase LPCAT4 OS=Homo sapiens PE=1 SV=1	6	2	2	68	-0.17	-0.11	-0.59	0.02	0.02	0.08	-0.04	0.03			0.177821	1	1	0.999575	0.999989	0.999998	23.99	6.94			3.95	15.17	7.79	13.73	16.67	LPCAT4
FALSE	High	P67809	GN=YBX1 Nuclease-sensitive element-binding protein 1 OS=Homo sapiens PE=1 SV=3	18	3	6	195	0.79	0.46	0.28	-0.72	0.14	-0.26	-0.06	0.24			0.991698	0.649013	0.999785	0.994416	0.999998	0.996488	52.55	8.1			14.15	5.63	2.27	29.99	41.98	YBX1
FALSE	High	P02545	GN=LMNA Prelamin-A/C OS=Homo sapiens PE=1 SV=1	38	23	30	412	-0.14	0.21	0.03	0.78	0.05	0.32	-0.05	0.14			0.999986	0.0119397	0.999809	0.402381	0.999825	0.949161	19.68	1.31			10.58	3.52	9.61	7.58	7.98	LMNA
FALSE	High	Q9H8Y8	GN=GORASP2 Golgi reassembly-stacking protein 2 OS=Homo sapiens PE=1 SV=3	6	2	3	52	-0.12	-0.04	-0.32	0.11	0.19	0.46	-0.01	-0.27			0.455519	0.984734	0.868278	0.159772	1	0.601823	21.3	14.96			8.06	7.11	1.02	2.11	0.68	GORASP2
FALSE	High	Q96Q45	GN=TMEM237 Transmembrane protein 237 OS=Homo sapiens PE=1 SV=2	7	2	2	0	0.17	0.53	-0.53	-0.29	0.18	0.27	-0.02	0.06			0.615446	0.95105	0.995262	0.961731	1	0.999994	46.31	24.64			3.89	10.18	6.62	2.33	1.23	TMEM237
FALSE	High	Q8TB36	GN=GDAP1 Ganglioside-induced differentiation-associated protein 1 OS=Homo sapiens PE=1 SV=3	6	2	2	0	0.02	0.07	-0.22	0.22	0.37	0.28	-0.05	0.04			0.350515	0.347763	0.0507738	0.159609	0.998019	0.998682	5.6	0.69			3.15	7.43	4.09	6.12	12	GDAP1
FALSE	High	P61221	GN=ABCE1 ATP-binding cassette sub-family E member 1 OS=Homo sapiens PE=1 SV=1	24	12	13	165	-0.06	-0.11	-0.1	-0.15	-0.06	-0.11	-0.03	-0.17			0.436818	0.119897	0.871045	0.292458	0.985469	0.0698938	4.23	5.15			1.27	0.27	4.35	1.18	1.83	ABCE1
FALSE	High	O14867	GN=BACH1 Transcription regulator protein BACH1 OS=Homo sapiens PE=1 SV=2	3	2	2	23																										BACH1
FALSE	High	Q15365	GN=PCBP1 Poly(rC)-binding protein 1 OS=Homo sapiens PE=1 SV=2	21	6	11	194	-0.26	0.23	-0.32	0.12	0.13	0.12	0.03	0			0.19005	0.931391	0.903914	0.933418	0.9999	1	7.9	11.92			1.66	13.22	5.49	0.87	4.28	PCBP1
FALSE	High	Q8NEJ9	GN=NGDN Neuroguidin OS=Homo sapiens PE=1 SV=1	7	2	2	22	0.52	0.37	0.36	-0.31	0.02	-0.19	0.03	0.17			0.378117	0.504022	1	0.876681	0.999986	0.912791	14.78	10.25			11.39	3.14	5.73	2.2	18.94	NGDN
FALSE	High	Q9Y2R9	GN=MRPS7 28S ribosomal protein S7, mitochondrial OS=Homo sapiens PE=1 SV=2	35	8	8	70	0.27	-0.05	0.06	-0.03	-0.07	-0.02	-0.16	0.19			0.990765	0.99973	0.98249	0.999987	0.641019	0.477863	4.81	2.95			0.02	10.8	5.83	1.05	10.55	MRPS7
FALSE	High	Q92793	GN=CREBBP CREB-binding protein OS=Homo sapiens PE=1 SV=3	4	9	9	72	0.2	-0.06	0.44	-0.03	0.2	0.05	0.17	0.22			0.713739	1	0.98758	0.999995	0.994153	0.978342	37.13	0.85			14.69	0.32	3.8	21.81	22.97	CREBBP
FALSE	High	Q6NT16	GN=SLC18B1 MFS-type transporter SLC18B1 OS=Homo sapiens PE=1 SV=1	7	2	2	52	-1.22	0.54	-0.6	-0.6	0.11	-0.2	-0.01	0.04			0.0703088	0.0730374	0.990804	0.861073	1	0.999969	3.85	19.61			2.02	3.29	3.66	2.4	21.47	SLC18B1
FALSE	High	Q86T24	GN=ZBTB33 Transcriptional regulator Kaiso OS=Homo sapiens PE=1 SV=2	5	3	4	74	-0.14	-0.15	-0.23	0.03	0.03	-0.14	0.1	0.14			0.320728	0.999762	0.999846	0.750665	0.916106	0.760302	3.47	6.4			5.16	8.22	6.27	3.91	10.73	ZBTB33
FALSE	High	Q05513	GN=PRKCZ Protein kinase C zeta type OS=Homo sapiens PE=1 SV=4	3	2	2	17																										PRKCZ
FALSE	High	Q9BV81	GN=EMC6 ER membrane protein complex subunit 6 OS=Homo sapiens PE=1 SV=1	21	3	6	34	-0.37	-0.52	0.03	0.07	0.17	-0.03	0.07	-0.05			0.999997	0.999288	0.924152	0.999997	0.99894	0.999888	23.77	10.11			0.7	2.1	14.09	3.28	4.78	EMC6
FALSE	High	P25490	GN=YY1 Transcriptional repressor protein YY1 OS=Homo sapiens PE=1 SV=2	16	6	6	187	0.12	-0.21	0.36	0.09	0.08	0.05	0.06	0.02			0.387921	0.997099	0.997601	0.99989	0.999618	0.999999	24.35	4.16			11.37	3.72	5.61	7.54	6.22	YY1
FALSE	High	Q96GQ5	GN=C16orf58 RUS1 family protein C16orf58 OS=Homo sapiens PE=1 SV=2	12	7	8	64	-1.71	0.07	-1.18	-0.13	0.22	-0.08	-0.26	-0.07			0.000118123	0.845529	0.443235	0.979562	0.311756	0.991271	5.92	2.76			12.24	6.93	1.98	3.38	10.91	C16orf58
FALSE	High	Q15361	GN=TTF1 Transcription termination factor 1 OS=Homo sapiens PE=1 SV=3	5	4	5	48	0.41	0.06	0.13	-0.13	0.13	-0.2	0	-0.12			0.814223	0.849289	0.815983	0.46505	1	0.858371	6.64	7.24			7	9.42	8.46	4.92	0.46	TTF1
FALSE	High	Q6RW13	GN=AGTRAP Type-1 angiotensin II receptor-associated protein OS=Homo sapiens PE=1 SV=1	30	3	4	29	-0.31	-0.26	-0.3	0.24	-0.06	0.06	-0.08	0.07			0.176256	0.350475	0.994162	0.995747	0.981782	0.991543	13.53	8.72			2.28	6.56	1.66	7.1	1.45	AGTRAP
FALSE	High	Q01518	GN=CAP1 Adenylyl cyclase-associated protein 1 OS=Homo sapiens PE=1 SV=5	23	10	12	73	0.15	0.42	0.02	-0.07	-0.01	-0.05	0.09	-0.31			0.999999	0.993156	0.999999	0.999212	0.981058	0.209919	5.91	5.45			12.38	2.45	13.46	0.65	5.23	CAP1
FALSE	High	Q9NYK5	GN=MRPL39 39S ribosomal protein L39, mitochondrial OS=Homo sapiens PE=1 SV=3	17	6	6	34	0.42	0.14	0.26	-0.02	0.04	0.01	0.02	0.09			0.226431	0.999985	0.998807	0.999999	0.999965	0.955846	9.64	10.46			7.37	0.53	0.69	4.53	6.34	MRPL39
FALSE	High	Q14669	GN=TRIP12 E3 ubiquitin-protein ligase TRIP12 OS=Homo sapiens PE=1 SV=1	12	18	19	318	0.5	-0.12	0.46	0.05	-0.17	-0.12	-0.01	0.09			0.00020251	0.919384	0.0583831	0.240389	0.999889	0.531223	1	2.61			7.1	1.63	1.93	1.58	0.4	TRIP12
FALSE	High	Q9BRA2	GN=TXNDC17 Thioredoxin domain-containing protein 17 OS=Homo sapiens PE=1 SV=1	20	2	2	49	0.03	0.15	-0.17	-0.2	0.2	0.03	-0.12	-0.15			0.93771	0.880782	0.881138	0.999986	0.987567	0.957064	5.24	5.64			10.09	14.15	6	3.12	22.53	TXNDC17
FALSE	High	Q96AN5	GN=TMEM143 Transmembrane protein 143 OS=Homo sapiens PE=2 SV=1	6	2	2	29																										TMEM143
FALSE	High	Q13247	GN=SRSF6 Serine/arginine-rich splicing factor 6 OS=Homo sapiens PE=1 SV=2	22	8	9	85	-0.1	-0.07	-0.01	-0.15	0.08	-0.23	0.17	0.18			1	0.791326	0.986266	0.435415	0.72427	0.677008	3.71	0.14			10.78	2.74	1.64	7.67	14.25	SRSF6
FALSE	High	P63208	GN=SKP1 S-phase kinase-associated protein 1 OS=Homo sapiens PE=1 SV=2	34	6	8	55	-0.06	-0.24	0.02	-0.07	0.06	-0.04	0	0.19			0.999902	0.974333	0.979247	0.997564	1	0.314533	6.76	4.94			6.71	6.25	5.11	5.1	2.38	SKP1
FALSE	High	Q8WUA4	GN=GTF3C2 General transcription factor 3C polypeptide 2 OS=Homo sapiens PE=1 SV=2	14	12	13	99	-0.1	-0.15	-0.01	0.6	-0.14	-0.16	0.18	-0.12			1	0.571129	0.999209	0.998117	0.997099	0.999707	3.67	53.89			0.88	6.77	7.31	12.76	12.47	GTF3C2
FALSE	High	Q15907	GN=RAB11B Ras-related protein Rab-11B OS=Homo sapiens PE=1 SV=4	33	8	12	58	-0.41	0.25	-0.39	0.23	0.42	0.32	-0.04	-0.07			0.0832874	0.434748	0.0637724	0.189455	0.99938	0.992941	9.27	12.33			2.81	4.65	2.08	0.73	11.94	RAB11B
FALSE	High	Q9H267	GN=VPS33B Vacuolar protein sorting-associated protein 33B OS=Homo sapiens PE=1 SV=2	5	3	3	30	0.27	0.28	-0.17	-0.2	-0.19	-0.13	-0.05	-0.14			0.894001	0.788971	0.816305	0.954396	0.999641	0.953808	5.42	4.08			6.4	3.94	6.28	0.91	23.41	VPS33B
FALSE	High	Q9P032	GN=NDUFAF4 NADH dehydrogenase [ubiquinone] 1 alpha subcomplex assembly factor 4 OS=Homo sapiens PE=1 SV=1	22	4	4	33	-0.23	0	-0.66	0.05	0.06	0.32	0.02	0.15			0.0345222	0.999865	0.999329	0.44592	1	0.940578	16.67	6.58			19.67	6.34	4.9	2.68	1.38	NDUFAF4
FALSE	High	Q9BTY2	GN=FUCA2 Plasma alpha-L-fucosidase OS=Homo sapiens PE=1 SV=2	8	4	4	0	0.41	0.18	0.39	-0.06	-0.01	-0.07	0.07	-0.04			0.0432167	0.994964	1	0.988652	0.987589	0.999489	0.31	13.04			4.92	2.27	8.53	4.63	1.91	FUCA2
FALSE	High	Q9NQW6	GN=ANLN Actin-binding protein anillin OS=Homo sapiens PE=1 SV=2	9	10	10	77	0.33	-0.03	0.3	-0.16	-0.01	-0.14	0.06	-0.04			0.0610684	0.468864	0.999995	0.614792	0.987548	0.998632	8.14	3.38			2.71	6.16	6.6	2.28	6.53	ANLN
FALSE	High	Q9H4I3	GN=TRABD TraB domain-containing protein OS=Homo sapiens PE=1 SV=1	12	4	5	64	-1.52	0.02	-0.85	0.3	0.12	0.53	-0.13	-0.19			0.0491169	0.779021	0.995334	0.283798	0.99307	0.960611	25.15	16.73			8.69	6.28	10.48	0.02	19.29	TRABD
FALSE	High	Q9NPH2	GN=ISYNA1 Inositol-3-phosphate synthase 1 OS=Homo sapiens PE=1 SV=1	11	6	7	61	0.53	0.2	0.2	-0.24	-0.09	-0.2	-0.08	-0.06			0.726559	0.550028	0.99123	0.70125	0.994352	0.998414	0.82	15.35			15.3	5.76	1.49	4.92	5.12	ISYNA1
FALSE	High	Q9BPX6	GN=MICU1 Calcium uptake protein 1, mitochondrial OS=Homo sapiens PE=1 SV=1	3	2	2	0	-0.47	0.15	-0.51	0.02	0.18	0.03	-0.05	-0.02			0.0690432	1	0.832388	0.999989	0.999702	0.999998	17.62	10.97			2.32	7.55	5.95	3.64	9.25	MICU1
FALSE	High	O60331	GN=PIP5K1C Phosphatidylinositol 4-phosphate 5-kinase type-1 gamma OS=Homo sapiens PE=1 SV=2	7	4	4	59	-0.61	-0.19	-0.44	-0.13	-0.06	0.08	-0.02	-0.21			0.526696	0.996273	0.999925	0.999785	1	0.95714	9.35	11.29			28.47	10.56	19.32	5.32	13.42	PIP5K1C
FALSE	High	O43708	GN=GSTZ1 Maleylacetoacetate isomerase OS=Homo sapiens PE=1 SV=3	6	1	2	34	1.63	0.99	0.99	-0.55	0.06	-0.19	-0.06	0.78			0.49847	0.912993	0.999999	0.999633	1	0.713521	68.79	5.5			20.3	12.98	27.29	4.94	37.34	GSTZ1
FALSE	High	Q92841	GN=DDX17 Probable ATP-dependent RNA helicase DDX17 OS=Homo sapiens PE=1 SV=2	41	28	52	639	0.15	-0.05	0.34	0.11	0.05	0.06	0.01	0.11			0.00354208	0.433338	0.965033	0.877841	0.999917	0.451739	2.47	2.89			2.8	5.55	5.07	0.97	3.36	DDX17
FALSE	High	O95248	GN=SBF1 Myotubularin-related protein 5 OS=Homo sapiens PE=1 SV=3	5	7	7	101	0.02	0.04	0.02	-0.13	0.07	-0.05	0.07	-0.1			0.999967	0.567784	0.946073	0.989555	0.930559	0.738948	1.43	2.9			6.88	8.11	3.2	0.26	5.47	SBF1
FALSE	High	Q96F86	GN=EDC3 Enhancer of mRNA-decapping protein 3 OS=Homo sapiens PE=1 SV=1	8	3	3	45	-0.19	-0.05	-0.27	-0.15	0.12	-0.03	-0.08	-0.27			0.413919	0.880307	0.948992	0.999979	0.992456	0.429555	3.24	4.61			19.94	0.85	5.34	7.55	3.71	EDC3
FALSE	High	Q14542	GN=SLC29A2 Equilibrative nucleoside transporter 2 OS=Homo sapiens PE=1 SV=3	3	1	2	47	-1.38	0.49	-0.94	-0.5	0.07	-0.06	0.01	0.01			0.762712	0.981621	1	1	1	1	12.42	13.15			47.78	45.21	65.84	56.09	23.71	SLC29A2
FALSE	High	P23246	GN=SFPQ Splicing factor, proline- and glutamine-rich OS=Homo sapiens PE=1 SV=2	27	19	34	132	0.02	0.18	0.17	0.1	0.05	0.06	0.06	0.07			0.107074	0.489446	0.948267	0.877846	0.87287	0.783913	2.13	5.62			0.27	3.05	0.09	3.52	5.83	SFPQ
FALSE	High	Q8NBN7	GN=RDH13 Retinol dehydrogenase 13 OS=Homo sapiens PE=1 SV=2	14	4	5	36	-0.21	0.21	-0.15	0.19	0.24	0.22	-0.07	0.02			0.588753	0.385974	0.186636	0.258029	0.963675	0.999942	1.54	8.7			0.73	6.05	8.66	3.56	6.05	RDH13
FALSE	High	Q8TD30	GN=GPT2 Alanine aminotransferase 2 OS=Homo sapiens PE=1 SV=1	10	4	4	75	0.27	0.04	0.38	0.17	0.06	0.11	0.03	0.12			0.0276711	0.491086	0.989858	0.823263	0.999825	0.790161	3.04	7.09			8.59	0.26	7.28	0.76	7.43	GPT2
FALSE	High	P07741	GN=APRT Adenine phosphoribosyltransferase OS=Homo sapiens PE=1 SV=2	21	4	6	37	0.21	0.11	0.05	-0.31	0.11	-0.2	-0.06	-0.12			0.999509	0.28699	0.969939	0.705291	0.997604	0.946583	7	6.29			13.12	7.71	10.84	9.23	1.07	APRT
FALSE	High	O14966	GN=RAB29 Ras-related protein Rab-7L1 OS=Homo sapiens PE=1 SV=1	11	2	2	46	0.4	-0.07	0.79	0.52	0.17	0.27	0.35	-0.26			0.0625222	0.284189	0.976717	0.845971	0.640777	0.856291	20.98	10.53			12.03	10.3	8.69	20.92	11.54	RAB29
FALSE	High	P24752	GN=ACAT1 Acetyl-CoA acetyltransferase, mitochondrial OS=Homo sapiens PE=1 SV=1	34	13	19	410	-0.18	0.15	0.03	0.23	0.09	0.12	0.18	-0.04			0.999085	0.0958531	0.824865	0.612729	0.24554	0.99499	6.94	8.29			2.55	1.81	1.88	4.43	2.36	ACAT1
FALSE	High	P53396	GN=ACLY ATP-citrate synthase OS=Homo sapiens PE=1 SV=3	27	26	41	329	0.03	0.01	-0.08	-0.22	-0.17	-0.13	-0.03	-0.11			0.751051	0.0431025	0.144732	0.34605	0.995734	0.467391	5.31	2.94			2.88	2.68	6.89	0	0.09	ACLY
FALSE	High	Q9P015	GN=MRPL15 39S ribosomal protein L15, mitochondrial OS=Homo sapiens PE=1 SV=1	24	6	7	55	-0.1	-0.26	0.04	-0.03	-0.08	-0.01	0.02	0.2			0.999825	0.999938	0.989491	1	0.999999	0.594298	6.16	1.43			6.67	6.24	9.52	5.05	14.07	MRPL15
FALSE	High	Q9UBX3	GN=SLC25A10 Mitochondrial dicarboxylate carrier OS=Homo sapiens PE=1 SV=2	20	6	7	102	-2.12	0.45	-1.26	0.2	0.63	0.54	-0.18	0.06			1.56268e-05	0.308801	0.00144387	0.00364798	0.420268	0.986355	0.69	5.11			11.27	0.37	5.69	2.66	6.31	SLC25A10
FALSE	High	Q13501	GN=SQSTM1 Sequestosome-1 OS=Homo sapiens PE=1 SV=1	26	7	8	145	-0.01	-0.2	0.02	0.18	-0.06	0.09	0.02	-0.13			0.999935	0.409153	0.989216	0.8963	0.999888	0.664219	2.51	4.36			8.48	2.76	0.16	6.12	9.13	SQSTM1
FALSE	High	O43776	GN=NARS Asparagine--tRNA ligase, cytoplasmic OS=Homo sapiens PE=1 SV=1	31	16	17	91	0.18	0.09	-0.05	-0.27	-0.25	-0.27	-0.09	-0.22			0.974024	0.0479263	0.0676835	0.0461898	0.833393	0.101306	8.68	0.97			3.89	5.23	5.13	1.42	0.6	NARS
FALSE	High	Q96SB3	GN=PPP1R9B Neurabin-2 OS=Homo sapiens PE=1 SV=2	9	7	10	41	-0.1	-0.1	-0.05	0.01	-0.14	-0.12	-0.05	0.4			0.99824	1	0.817309	0.88508	0.998914	0.0573996	4	3.78			10.01	8.36	7.37	4.44	9.63	PPP1R9B
FALSE	High	Q15475	GN=SIX1 Homeobox protein SIX1 OS=Homo sapiens PE=1 SV=1	5	2	3	51	0.29	-0.35	0.12	-0.31	0.05	-0.25	-0.1	0.37			0.998866	0.865361	0.999995	0.948422	0.999434	0.767641	40.7	6.34			8.71	3.64	15.21	10.06	2.9	SIX1
FALSE	High	Q92794	GN=KAT6A Histone acetyltransferase KAT6A OS=Homo sapiens PE=1 SV=2	4	6	6	64	0.18	-0.14	0.2	-0.05	-0.1	-0.16	-0.07	-0.06			0.377624	0.996185	0.910709	0.605288	0.974957	0.989785	13.94	2			7.36	0.24	3.29	3.5	1.5	KAT6A
FALSE	High	P84157	GN=MXRA7 Matrix-remodeling-associated protein 7 OS=Homo sapiens PE=1 SV=1	20	4	4	29	-0.83	0.01	-1.21	0.48	0.22	0.91	-0.37	-0.04			0.0130446	0.455338	0.948168	0.0534101	0.691666	0.999998	13.06	17.59			12.23	24.32	15.3	9.83	16.15	MXRA7
FALSE	High	Q9HBK9	GN=AS3MT Arsenite methyltransferase OS=Homo sapiens PE=1 SV=3	6	2	2	35	-0.03	0.05	-0.26	-0.14	0	0	0.03	-0.56			0.768491	0.976194	1	1	0.999999	0.13508	13.98	17.67			8.66	9.07	7.45	17.86	3.29	AS3MT
FALSE	High	P09417	GN=QDPR Dihydropteridine reductase OS=Homo sapiens PE=1 SV=2	12	2	3	33	0.22	0.55	-0.16	0.1	0.12	-0.11	-0.09	-0.48			0.997449	0.999844	0.999528	0.999668	0.999896	0.699207	45.03	0.65			8.8	18.94	6.88	2.13	21.11	QDPR
FALSE	High	Q8N720	GN=ZNF655 Zinc finger protein 655 OS=Homo sapiens PE=1 SV=3	3	2	2	0																										ZNF655
FALSE	High	P49674	GN=CSNK1E Casein kinase I isoform epsilon OS=Homo sapiens PE=1 SV=1	6	2	2	39	0.32	-0.32	-0.1	-0.23	-0.32	-0.32	-0.16	0.2			0.998442	0.911304	0.73089	0.726949	0.982725	0.953223	28.03	4.1			2.45	21.42	3.29	0.62	12.19	CSNK1E
FALSE	High	O60762	GN=DPM1 Dolichol-phosphate mannosyltransferase subunit 1 OS=Homo sapiens PE=1 SV=1	10	2	2	57	0.47	-0.12	0.5	0.09	0.35	0.05	-0.03	0.36			0.502877	0.999655	0.806834	0.999989	0.999999	0.776789	6.94	12.21			15.37	10.42	3.37	1	39.33	DPM1
FALSE	High	P28070	GN=PSMB4 Proteasome subunit beta type-4 OS=Homo sapiens PE=1 SV=4	12	4	4	44	-0.34	-0.52	0.09	-0.06	0.04	-0.1	-0.05	-0.18			0.990538	0.998555	0.999894	0.980682	0.999665	0.809877	2.71	21.08			5.03	1.63	7.2	3.56	4.83	PSMB4
FALSE	High	P17858	GN=PFKL ATP-dependent 6-phosphofructokinase, liver type OS=Homo sapiens PE=1 SV=6	17	13	15	216	-0.42	-0.06	-0.15	-0.23	-0.04	-0.05	0.06	-0.23			0.271504	0.0509528	0.984108	0.969979	0.949468	0.0529116	0.26	4.96			4.85	0.58	7.67	2.42	2.18	PFKL
FALSE	High	Q14119	GN=VEZF1 Vascular endothelial zinc finger 1 OS=Homo sapiens PE=1 SV=2	7	3	4	19	-0.23	-0.57	0.25	0.12	-0.09	0.09	-0.03	-0.21			0.879052	0.995864	0.999383	0.999168	0.999998	0.942905	4.92	4.85			10.89	10.7	12.84	11.95	29.96	VEZF1
FALSE	High	Q2PZI1	GN=DPY19L1 Probable C-mannosyltransferase DPY19L1 OS=Homo sapiens PE=2 SV=1	11	6	10	114	0.08	0.01	-0.74	0.15	0.28	0.29	-0.28	0.12			0.0688573	0.984856	0.790105	0.765743	0.790715	0.994391	18.56	2.08			12.16	3.37	3.66	15.92	23.6	DPY19L1
FALSE	High	Q16739	GN=UGCG Ceramide glucosyltransferase OS=Homo sapiens PE=1 SV=1	9	3	4	29																										UGCG
FALSE	High	P55735	GN=SEC13 Protein SEC13 homolog OS=Homo sapiens PE=1 SV=3	29	7	10	158	0.16	0.03	-0.22	-0.47	-0.1	-0.31	-0.06	-0.09			0.0691849	0.00117917	0.647623	0.0143151	0.952023	0.713415	0.92	8.7			3.3	2.34	4.78	1.9	2.05	SEC13
FALSE	High	P19784	GN=CSNK2A2 Casein kinase II subunit alpha' OS=Homo sapiens PE=1 SV=1	17	5	5	101	-0.22	-0.09	0.04	0.22	0.29	0.13	0.02	-0.13			0.999812	0.646093	0.364922	0.926879	0.999992	0.939365	5.42	4.67			0.84	6.53	18.81	8.01	5.81	CSNK2A2
FALSE	High	Q9Y2I1	GN=NISCH Nischarin OS=Homo sapiens PE=1 SV=3	4	5	5	23	0.01	-0.2	0.21	-0.22	-0.07	-0.21	0.02	-0.05			0.696014	0.686401	0.996461	0.709169	0.999999	0.999403	1.04	11.5			13.82	1.07	8.91	11.95	7.56	NISCH
FALSE	High	Q9BRJ2	GN=MRPL45 39S ribosomal protein L45, mitochondrial OS=Homo sapiens PE=1 SV=2	18	6	6	53	-0.07	0.09	-0.11	-0.23	0.06	-0.08	-0.05	0.09			0.842292	0.230562	0.98384	0.942888	0.993599	0.925053	3.61	0.6			2.2	8.33	6.5	2.36	10.6	MRPL45
FALSE	High	P13073	GN=COX4I1 Cytochrome c oxidase subunit 4 isoform 1, mitochondrial OS=Homo sapiens PE=1 SV=1	19	3	4	57	-0.17	0.31	-0.34	0.09	0.27	0.64	-0.34	0.51			0.818599	0.999678	0.92698	0.292606	0.823985	0.489917	7.02	11.7			0.53	33.14	13.27	3.84	26.19	COX4I1
FALSE	High	P18621	GN=RPL17 60S ribosomal protein L17 OS=Homo sapiens PE=1 SV=3	34	7	8	51	0.03	-0.23	-0.21	-0.03	-0.3	-0.17	-0.07	-0.15			0.731224	0.999964	0.404097	0.853448	0.997563	0.913321	0.33	5.2			12.85	8.27	2.92	7.95	17.71	RPL17
FALSE	High	Q86WJ1	GN=CHD1L Chromodomain-helicase-DNA-binding protein 1-like OS=Homo sapiens PE=1 SV=2	15	12	14	130	0.18	0.01	0.14	-0.14	0.02	-0.16	0.02	0.01			0.134532	0.135418	0.997155	0.0850788	0.999209	0.999959	1.17	1.63			2.8	4.66	0.19	4.12	4.19	CHD1L
FALSE	High	Q9Y4F1	GN=FARP1 FERM, RhoGEF and pleckstrin domain-containing protein 1 OS=Homo sapiens PE=1 SV=1	13	11	12	100	-0.02	-0.09	-0.06	-0.1	-0.28	-0.17	0.01	0.06			0.979657	0.846418	0.0771565	0.41031	0.999994	0.976703	3.33	7.96			7.46	0.78	4.34	2.49	6.61	FARP1
FALSE	High	Q8WXA9	GN=SREK1 Splicing regulatory glutamine/lysine-rich protein 1 OS=Homo sapiens PE=1 SV=1	6	2	2	26	0.74	0.28	0.31	-0.23	-0.2	-0.07	0.1	-0.02			0.89194	0.967805	0.984626	0.999944	0.999673	1	16.41	22.97			12	15.43	20.78	22.99	13.88	SREK1
FALSE	High	P07197	GN=NEFM Neurofilament medium polypeptide OS=Homo sapiens PE=1 SV=3	9	7	8	56	-0.37	0.16	0.22	-0.2	0.13	-0.07	-0.16	0.26			0.773313	0.812507	0.96678	0.998695	0.916089	0.635103	6.78	2.93			14.98	7.36	15.13	12.68	7.13	NEFM
FALSE	High	Q96I99	GN=SUCLG2 Succinyl-CoA ligase [GDP-forming] subunit beta, mitochondrial OS=Homo sapiens PE=1 SV=2	13	5	6	72	0.16	0.19	0.18	0.24	0.1	0.13	0.09	-0.05			0.263127	0.0894683	0.743522	0.564591	0.802824	0.986567	6.24	7.8			1.19	0.45	5.11	1.5	5.51	SUCLG2
FALSE	High	Q8WWI5	GN=SLC44A1 Choline transporter-like protein 1 OS=Homo sapiens PE=1 SV=1	7	4	4	37	-0.67	0.14	-1.46	-0.09	-0.3	0.42	-0.15	-0.26			0.00275793	0.999432	0.784843	0.50931	0.987579	0.872484	5.99	0.2			10.94	17.89	4.22	28.93	14.41	SLC44A1
FALSE	High	P35573	GN=AGL Glycogen debranching enzyme OS=Homo sapiens PE=1 SV=3	16	23	25	170	-0.22	-0.01	0.12	-0.12	-0.14	-0.16	0.02	-0.1			0.249201	0.267415	0.152217	0.097922	0.999197	0.428825	1.27	1.53			0.94	1.6	2.68	7.78	0.7	AGL
FALSE	High	Q9UNK0	GN=STX8 Syntaxin-8 OS=Homo sapiens PE=1 SV=2	14	3	3	60	0.14	-0.1	-0.36	0	-0.05	-0.17	-0.35	0.39			0.381061	1	0.999871	0.912634	0.410528	0.30677	9.92	7.45			6.47	2.77	21.71	2.01	13.17	STX8
FALSE	High	Q02127	GN=DHODH Dihydroorotate dehydrogenase (quinone), mitochondrial OS=Homo sapiens PE=1 SV=3	8	2	2	28	0.23	0.02	0.29	0.29	0.1	0.03	0	0.18			0.440314	0.433405	0.986073	0.999962	1	0.821863	5.73	2.01			6.75	3.03	5.78	18.8	12.39	DHODH
FALSE	High	Q14139	GN=UBE4A Ubiquitin conjugation factor E4 A OS=Homo sapiens PE=1 SV=2	14	14	14	118	-0.37	-0.36	-0.12	-0.07	-0.06	-0.07	0.05	0			0.988227	0.999432	0.999784	0.999517	0.999899	1	20.36	1.78			18.49	11.83	7.65	8	5.24	UBE4A
FALSE	High	Q709C8	GN=VPS13C Vacuolar protein sorting-associated protein 13C OS=Homo sapiens PE=1 SV=1	7	23	25	250	-0.08	0.05	-0.18	0.16	0.27	0.05	0.19	-0.1			0.479107	0.571028	0.155387	0.996047	0.423436	0.917348	4.34	8.35			2.77	1.76	10.03	0.4	8.17	VPS13C
FALSE	High	Q07021	GN=C1QBP Complement component 1 Q subcomponent-binding protein, mitochondrial OS=Homo sapiens PE=1 SV=1	16	2	2	0	0.45	-0.04	0.54	0.13	0.06	0.13	-0.06	0.09			0.22326	0.99111	0.999923	0.990425	0.999885	0.999106	11.33	11.89			3.77	5.01	10.81	18.48	23.89	C1QBP
FALSE	High	O14967	GN=CLGN Calmegin OS=Homo sapiens PE=1 SV=1	18	12	13	51	-0.4	-0.07	-1.04	-0.16	-0.13	0.14	-0.26	0			0.00406997	0.943901	0.975117	0.97198	0.698676	1	0.19	1.19			18.46	3.19	2.69	2.9	22.8	CLGN
FALSE	High	P06730	GN=EIF4E Eukaryotic translation initiation factor 4E OS=Homo sapiens PE=1 SV=2	23	5	6	66	-0.19	-0.3	0.03	0.02	0.03	0.19	0.26	-0.18			0.999646	0.9999	0.999362	0.356575	0.126757	0.408786	7.75	1.94			7.6	6.92	1.32	4.78	5.55	EIF4E
FALSE	High	Q96Q89	GN=KIF20B Kinesin-like protein KIF20B OS=Homo sapiens PE=1 SV=3	3	4	4	56	0.16	0.22	0.18	-0.05	-0.09	-0.24	-0.08	0.1			0.639314	0.998963	0.962093	0.330639	0.982997	0.94518	1.42	7.94			3.1	8.62	7.41	7.97	9.57	KIF20B
FALSE	High	O95487	GN=SEC24B Protein transport protein Sec24B OS=Homo sapiens PE=1 SV=2	3	3	3	19	-0.04	-0.02	-0.26	0.13	0.03	0.21	0.14	-0.48			0.263483	0.85511	0.999858	0.464053	0.802889	0.0216212	7.17	3.04			0.69	2.08	0.69	11.53	12.26	SEC24B
FALSE	High	Q9NV70	GN=EXOC1 Exocyst complex component 1 OS=Homo sapiens PE=1 SV=4	7	6	6	60	-0.03	0.09	0.05	0.03	0	0.04	0.09	-0.03			0.998412	0.999971	1	0.999593	0.980203	0.999955	12.03	3.44			6.88	0.16	7.21	0.2	12.9	EXOC1
FALSE	High	Q14004	GN=CDK13 Cyclin-dependent kinase 13 OS=Homo sapiens PE=1 SV=2	1	2	2	0	1.3	0.28	0.74	-0.3	-0.03	-0.27	-0.12	0.51			0.0643366	0.724835	0.999997	0.804585	0.993578	0.252943	33.52	3.77			1.33	2.43	6.85	8.15	2.01	CDK13
FALSE	High	Q5C9Z4	GN=NOM1 Nucleolar MIF4G domain-containing protein 1 OS=Homo sapiens PE=1 SV=1	11	9	9	81	-0.06	-0.34	0.19	0.11	0.08	0.02	0	0.23			0.76239	0.970978	0.991866	0.999996	1	0.580219	4.65	6.5			10.45	4.57	18.2	4.41	3.98	NOM1
FALSE	High	P36639	GN=NUDT1 7,8-dihydro-8-oxoguanine triphosphatase OS=Homo sapiens PE=1 SV=3	10	2	2	28	0.21	-0.12	0.01	-0.67	-0.3	-0.27	-0.4	0.33			1	0.176342	0.839227	0.888362	0.622371	0.779612	5.55	14.84			8.42	17.68	5.78	9.5	31.21	NUDT1
FALSE	High	O00622	GN=CYR61 Protein CYR61 OS=Homo sapiens PE=1 SV=1	15	6	6	32	-0.3	-1.01	-0.35	0.05	-0.06	-0.07	0.15	0			0.83084	0.999989	0.999987	0.999936	0.996454	1	18.3	19.61			16.58	11.07	15.98	15.85	27.14	CYR61
FALSE	High	P62937	GN=PPIA Peptidyl-prolyl cis-trans isomerase A OS=Homo sapiens PE=1 SV=2	70	14	28	144	0.22	0.16	0.1	-0.18	-0.03	-0.15	0.04	-0.2			0.769917	0.2787	0.998336	0.398341	0.996397	0.207808	0.13	0.58			7.39	8.24	4.07	2.7	4.48	PPIA
FALSE	High	Q69YN2	GN=CWF19L1 CWF19-like protein 1 OS=Homo sapiens PE=1 SV=2	15	7	7	99	-0.03	-0.02	0.12	-0.1	0.11	-0.02	-0.02	-0.01			0.640838	0.812926	0.697848	0.999768	0.999976	0.999999	6.42	4.72			7.51	0.48	3.81	1.38	6.41	CWF19L1
FALSE	High	Q9BTW9	GN=TBCD Tubulin-specific chaperone D OS=Homo sapiens PE=1 SV=2	10	10	10	104	0.15	0	0.04	-0.08	-0.19	-0.14	0.02	-0.04			0.996752	0.911493	0.25189	0.508736	0.999943	0.99611	3.81	1.69			9.68	1.75	0.27	7.81	2.72	TBCD
FALSE	High	Q9NPL8	GN=TIMMDC1 Complex I assembly factor TIMMDC1, mitochondrial OS=Homo sapiens PE=1 SV=2	26	6	6	71	-0.04	-0.11	-0.53	-0.23	0	-0.23	-0.37	0.11			0.0605957	0.648666	1	0.654315	0.247365	0.97519	19.24	1.63			1.19	2.52	13.36	7.34	6.36	TIMMDC1
FALSE	High	P46778	GN=RPL21 60S ribosomal protein L21 OS=Homo sapiens PE=1 SV=2	32	8	14	48	0.03	-0.1	-0.08	-0.16	-0.15	-0.08	-0.08	0.05			0.60337	0.078213	0.10709	0.631915	0.61687	0.875629	3.26	3.84			4.63	2.93	1.8	2.98	0.81	RPL21
FALSE	High	P35268	GN=RPL22 60S ribosomal protein L22 OS=Homo sapiens PE=1 SV=2	21	3	15	381	-0.6	-0.27	-0.44	-0.19	-0.04	0	-0.04	-0.09			0.181273	0.85212	0.999945	1	0.999915	0.995468	3.14	14.72			7.78	9.72	10.99	0.4	16.81	RPL22
FALSE	High	O00743	GN=PPP6C Serine/threonine-protein phosphatase 6 catalytic subunit OS=Homo sapiens PE=1 SV=1	20	5	5	71	0.22	-0.11	0.11	-0.18	-0.11	-0.09	-0.22	-0.04			0.508812	0.134666	0.540378	0.73631	0.057554	0.983028	4.3	1.78			8.76	2.17	1.5	1.75	1.04	PPP6C
FALSE	High	P41240	GN=CSK Tyrosine-protein kinase CSK OS=Homo sapiens PE=1 SV=1	8	3	3	53	0.2	0.16	-0.02	-0.17	0.02	-0.08	-0.03	-0.32			0.999716	0.294395	0.999935	0.880261	0.998793	0.026644	7.47	6.32			0.81	4.38	5.89	3.98	0.08	CSK
FALSE	High	A6NIH7	GN=UNC119B Protein unc-119 homolog B OS=Homo sapiens PE=1 SV=1	15	3	3	32	-0.98	0.77	0.5	-0.34	-0.12	-0.13	0.21	-0.1			0.329565	0.684481	0.99507	0.994421	0.942699	0.998177	21.19	16.21			12.9	20.96	9.28	1.98	8.35	UNC119B
FALSE	High	Q9H074	GN=PAIP1 Polyadenylate-binding protein-interacting protein 1 OS=Homo sapiens PE=1 SV=1	5	2	2	48	-0.15	-0.03	0.05	0.23	0.07	0.02	0.12	-0.24			0.99296	0.155828	0.963242	0.999988	0.715241	0.130229	3.24	3.07			7.55	5.74	3.7	8.07	3.52	PAIP1
FALSE	High	Q02318	GN=CYP27A1 Sterol 26-hydroxylase, mitochondrial OS=Homo sapiens PE=1 SV=1	2	1	2	32																										CYP27A1
FALSE	High	Q9BRQ8	GN=AIFM2 Apoptosis-inducing factor 2 OS=Homo sapiens PE=1 SV=1	7	2	2	43	1.02	0.55	0.23	0.01	-0.29	-0.07	-0.84	-0.11			0.999497	1	0.997926	1	0.761364	0.999992	59.27	9.81			41.08	1.39	15.04	54.99	41.06	AIFM2
FALSE	High	P08134	GN=RHOC Rho-related GTP-binding protein RhoC OS=Homo sapiens PE=1 SV=1	29	6	7	109	-0.35	-0.17	-0.3	-0.14	0.1	0.05	-0.04	-0.05			0.0653213	0.609472	0.871993	0.992411	0.998468	0.994222	2.22	6.51			6.85	1.17	5.69	2.68	8.98	RHOC
FALSE	High	P35269	GN=GTF2F1 General transcription factor IIF subunit 1 OS=Homo sapiens PE=1 SV=2	11	4	4	58	-0.49	-1.24	0.87	-0.99	0.11	-0.29	0.69	-0.22			0.868484	0.795492	0.999997	0.999297	0.94729	0.999873	19.18	49.63			44.82	2.56	57.16	31.72	75.72	GTF2F1
FALSE	High	Q5TAQ9	GN=DCAF8 DDB1- and CUL4-associated factor 8 OS=Homo sapiens PE=1 SV=1	4	2	2	28	0.58	0.93	-0.06	0.25	0.42	0.06	0.52	-0.08			1	0.997555	0.964126	0.999999	0.908674	0.999996	36.02	17.4			16.78	39.17	28.57	1.98	53.29	DCAF8
FALSE	High	Q7Z5K2	GN=WAPL Wings apart-like protein homolog OS=Homo sapiens PE=1 SV=1	6	7	7	45	-0.04	0.21	0.15	0.07	0.06	0.09	0.11	0.03			0.707834	0.980089	0.993652	0.945061	0.887847	0.999878	5.97	9.38			4.51	1.56	4.28	1.93	11.1	WAPL
FALSE	High	Q9UHW9	GN=SLC12A6 Solute carrier family 12 member 6 OS=Homo sapiens PE=1 SV=2	7	8	8	67	0.05	-0.08	-0.24	0.05	0.02	0.01	0.02	0.24			0.233818	0.993793	0.999988	1	0.999925	0.233836	5.1	8.07			10.11	0.25	8.12	1.32	2.01	SLC12A6
FALSE	High	P27544	GN=CERS1 Ceramide synthase 1 OS=Homo sapiens PE=1 SV=1	12	4	6	43	-0.96	0.31	-1.3	0.15	0.27	-0.05	-0.17	0.05			0.000377062	0.916569	0.531013	0.999729	0.878193	0.999632	21.79	8.21			1.12	2.97	7.75	4.35	4	CERS1
FALSE	High	P52597	GN=HNRNPF Heterogeneous nuclear ribonucleoprotein F OS=Homo sapiens PE=1 SV=3	20	7	14	250	0.39	0.15	0.3	0.2	-0.13	-0.02	-0.08	0.21			0.760842	0.950363	0.992675	1	0.999563	0.940002	27.3	5.34			21.52	3.15	4.66	4.33	12.61	HNRNPF
FALSE	High	Q96NW4	GN=ANKRD27 Ankyrin repeat domain-containing protein 27 OS=Homo sapiens PE=1 SV=2	3	2	2	17																										ANKRD27
FALSE	High	P18074	GN=ERCC2 TFIIH basal transcription factor complex helicase XPD subunit OS=Homo sapiens PE=1 SV=1	5	4	4	51	0.04	0.01	0.04	-0.19	0.01	-0.28	0.05	0.09			0.999917	0.769676	1	0.427655	0.999651	0.988767	10.51	6.68			0.22	9.73	5.37	17.01	0.06	ERCC2
FALSE	High	Q9Y262	GN=EIF3L Eukaryotic translation initiation factor 3 subunit L OS=Homo sapiens PE=1 SV=1	26	13	18	152	0.15	-0.01	-0.05	-0.37	-0.23	-0.1	-0.08	-0.04			0.968089	0.00295454	0.041712	0.582492	0.744876	0.981783	8.27	2.36			1.38	0.11	4.83	0.01	1.22	EIF3L
FALSE	High	O15397	GN=IPO8 Importin-8 OS=Homo sapiens PE=1 SV=2	7	6	6	112	-0.12	-0.25	0.05	-0.19	-0.08	-0.18	0	-0.1			0.984877	0.143265	0.842252	0.191551	1	0.716315	0.16	4.12			3.05	0.41	0.79	10.03	0.81	IPO8
FALSE	High	Q13370	GN=PDE3B cGMP-inhibited 3',5'-cyclic phosphodiesterase B OS=Homo sapiens PE=1 SV=2	2	2	2	29	-0.47	-0.05	-1.06	0.1	-0.04	-0.23	-0.07	-0.13			0.00783284	0.996814	0.999993	0.873234	0.999685	0.989749	14.77	15.78			14.14	1.33	4.53	10.58	19.18	PDE3B
FALSE	High	Q6YN16	GN=HSDL2 Hydroxysteroid dehydrogenase-like protein 2 OS=Homo sapiens PE=1 SV=1	23	9	10	93	0.12	0.03	0.24	0.05	0.18	0.07	0.14	0.06			0.376386	0.998894	0.613401	0.989066	0.834958	0.995191	6.27	4.1			3.74	3.73	4.04	4.72	15.89	HSDL2
FALSE	High	P78347	GN=GTF2I General transcription factor II-I OS=Homo sapiens PE=1 SV=2	25	27	29	136	0.02	-0.06	0.15	0.05	0.07	-0.05	0.12	0.16			0.53461	0.990833	0.956241	0.990538	0.75767	0.479817	3.7	5.15			7.63	0.29	4.97	7.89	4.98	GTF2I
FALSE	High	Q53FT3	GN=C11orf73 Protein Hikeshi OS=Homo sapiens PE=1 SV=2	11	2	2	25	0	0.27	0.01	-0.3	0.04	-0.07	0.01	-0.02			1	0.200575	0.999303	0.993501	1	0.999989	6.98	3.08			0.29	6.74	2.08	11.48	12.17	C11orf73
FALSE	High	Q15418	GN=RPS6KA1 Ribosomal protein S6 kinase alpha-1 OS=Homo sapiens PE=1 SV=2	11	7	7	52	-0.52	0.21	-0.14	0.05	0.18	0.11	0.02	-0.34			0.638126	0.996645	0.440775	0.845333	0.999918	0.0490678	2.25	6.28			5.23	2.52	5.25	6.47	9.55	RPS6KA1
FALSE	High	P53992	GN=SEC24C Protein transport protein Sec24C OS=Homo sapiens PE=1 SV=3	10	9	9	118	-0.08	-0.09	0.02	0.32	-0.05	0.3	0.02	0.01			0.999977	0.0808384	0.99682	0.106284	0.999952	1	10.5	1.39			0.87	5.85	9.33	0.58	6.53	SEC24C
FALSE	High	P12956	GN=XRCC6 X-ray repair cross-complementing protein 6 OS=Homo sapiens PE=1 SV=2	40	28	51	406	-0.26	0.25	0.17	-0.05	0.09	0.01	0.05	-0.08			0.106198	0.942447	0.605848	0.999976	0.947145	0.724662	4.38	4.02			5.89	1.16	1.37	2.47	2.35	XRCC6
FALSE	High	P28715	GN=ERCC5 DNA repair protein complementing XP-G cells OS=Homo sapiens PE=1 SV=3	3	3	3	24	0.06	-0.19	0.22	0	0.05	0.05	0.24	0.03			0.891607	1	0.999967	0.999941	0.845198	0.999998	5.86	5.98			4.08	4.77	6.55	21.65	23.48	ERCC5
FALSE	High	Q9NYU1	GN=UGGT2 UDP-glucose:glycoprotein glucosyltransferase 2 OS=Homo sapiens PE=1 SV=4	4	6	6	56	0.12	-0.05	0.18	0.09	0.27	0.1	0.16	-0.04			0.417642	0.929468	0.132528	0.8947	0.549282	0.998557	0.4	3.75			5.45	2.05	8.21	0.43	11.06	UGGT2
FALSE	High	Q9P0K7	GN=RAI14 Ankycorbin OS=Homo sapiens PE=1 SV=2	3	3	3	44	0.53	0.25	0.06	0.04	-0.32	-0.14	-0.01	-0.03			0.999853	0.999974	0.574702	0.979057	1	0.999997	1.63	18.08			15.46	4.56	4.34	10.95	18.05	RAI14
FALSE	High	O95218	GN=ZRANB2 Zinc finger Ran-binding domain-containing protein 2 OS=Homo sapiens PE=1 SV=2	13	4	6	86	-0.52	-0.44	-0.38	-0.19	0.13	-0.14	-0.15	0.15			0.750577	0.982932	0.998041	0.996681	0.994968	0.994507	23.36	18.11			3.71	9.76	13.52	2.01	31.58	ZRANB2
FALSE	High	P36871	GN=PGM1 Phosphoglucomutase-1 OS=Homo sapiens PE=1 SV=3	29	16	19	174	-0.2	0.16	-0.06	-0.13	0.23	0.06	0.15	-0.23			0.998403	0.930224	0.544761	0.998587	0.852949	0.525892	11.27	1.9			0.59	2.82	5.96	13.43	11.69	PGM1
FALSE	High	P62910	GN=RPL32 60S ribosomal protein L32 OS=Homo sapiens PE=1 SV=2	30	5	17	171	-0.15	-0.55	-0.53	-0.18	-0.47	0	-0.39	-0.08			0.107363	0.909351	0.171304	1	0.294453	0.997155	11.15	10.99			12.06	3.1	8.54	16.98	9.38	RPL32
FALSE	High	Q70HW3	GN=SLC25A26 S-adenosylmethionine mitochondrial carrier protein OS=Homo sapiens PE=2 SV=1	14	3	4	51	-0.96	-0.17	-1.11	0.03	0.37	0.38	-0.5	-0.06			0.0359086	1	0.786852	0.770273	0.522365	0.99998	19.85	22.35			15.61	19.23	13.83	1.72	24.08	SLC25A26
FALSE	High	Q9Y2Z0	GN=SUGT1 Protein SGT1 homolog OS=Homo sapiens PE=1 SV=3	19	6	7	56	0.42	0.12	0	-0.24	0	-0.19	-0.11	-0.13			1	0.45027	1	0.674123	0.946283	0.904167	10.53	8.69			11.53	3.7	3.87	9.29	5.03	SUGT1
FALSE	High	Q9Y6I9	GN=TEX264 Testis-expressed sequence 264 protein OS=Homo sapiens PE=1 SV=1	25	7	7	67	-0.17	0.04	-0.66	0.03	0.06	0.14	-0.17	0.07			0.000262833	0.999097	0.966768	0.430345	0.260179	0.904985	2.24	2.77			7.01	4.11	4.77	3.66	5.97	TEX264
FALSE	High	P08243	GN=ASNS Asparagine synthetase [glutamine-hydrolyzing] OS=Homo sapiens PE=1 SV=4	27	13	17	107	0.15	-0.04	-0.08	-0.21	-0.06	-0.06	-0.05	-0.23			0.933126	0.206999	0.970222	0.974116	0.994323	0.1474	9.37	2.1			3.26	3.35	1.88	1.03	8.54	ASNS
FALSE	High	Q9BSU1	GN=C16orf70 UPF0183 protein C16orf70 OS=Homo sapiens PE=1 SV=1	7	2	2	0	0.36	0.19	0.31	-0.18	0.21	0.03	0.03	0.02			0.206379	0.662384	0.545198	0.99997	0.999956	0.999998	10.77	0.55			3.01	4.53	9.38	13.28	1.49	C16orf70
FALSE	High	Q9UJA5	GN=TRMT6 tRNA (adenine(58)-N(1))-methyltransferase non-catalytic subunit TRM6 OS=Homo sapiens PE=1 SV=1	17	8	8	75	0.26	0.09	0.04	-0.18	0.07	0.05	0.03	0.13			0.996667	0.341469	0.970158	0.992821	0.999208	0.646623	3.55	7.55			4.08	10.36	1.73	1.41	1.68	TRMT6
FALSE	High	Q9NPA0	GN=EMC7 ER membrane protein complex subunit 7 OS=Homo sapiens PE=1 SV=1	14	3	3	0	-0.67	0.25	-1.13	0.65	0.27	1.1	-0.33	-0.1			0.00317945	0.0599645	0.689593	0.00369378	0.507539	0.995981	21.75	1.8			3.35	13.76	8.44	14.03	4.39	EMC7
FALSE	High	Q567V2	GN=MPV17L2 Mpv17-like protein 2 OS=Homo sapiens PE=1 SV=2	17	3	3	33	-0.48	0.11	0.32	0.01	0.18	0.24	0.1	0.21			0.441451	1	0.892713	0.713016	0.993513	0.79787	9.65	6.07			0.69	10.76	0.74	10.89	20.71	MPV17L2
FALSE	High	Q14534	GN=SQLE Squalene monooxygenase OS=Homo sapiens PE=1 SV=3	17	8	10	91	-0.71	0.43	-0.79	0.28	0.03	0.23	0.08	-0.32			0.00633442	0.438491	0.999967	0.644206	0.995563	0.321255	9.57	2.74			9	6.94	0.8	0.59	19.43	SQLE
FALSE	High	P15559	GN=NQO1 NAD(P)H dehydrogenase [quinone] 1 OS=Homo sapiens PE=1 SV=1	19	6	7	43	0.02	0.43	-0.19	0.25	-0.36	-0.26	0.08	-0.25			0.992341	0.972942	0.867375	0.967621	0.999935	0.97016	28.01	2.01			18.04	5.21	24.88	14.61	30.79	NQO1
FALSE	High	Q5VV42	GN=CDKAL1 Threonylcarbamoyladenosine tRNA methylthiotransferase OS=Homo sapiens PE=1 SV=1	22	10	14	112	-0.44	0.07	-0.64	0.01	-0.03	-0.13	-0.3	-0.08			0.0399584	1	0.999987	0.966392	0.504962	0.996902	4.24	13.59			13.33	3.18	6.61	10.13	16.01	CDKAL1
FALSE	High	Q8N2W9	GN=PIAS4 E3 SUMO-protein ligase PIAS4 OS=Homo sapiens PE=1 SV=1	4	2	2	31	-0.15	-0.25	0.17	0	0.04	0.01	0.07	-0.1			0.992266	1	0.999997	1	0.999933	0.999601	19.55	1.1			27.51	7.43	28.29	10.92	7.45	PIAS4
FALSE	High	Q9BVM2	GN=DPCD Protein DPCD OS=Homo sapiens PE=1 SV=2	14	3	3	34	-0.02	0.23	-0.25	-0.25	-0.03	-0.09	0.04	-0.19			0.265255	0.2542	0.999843	0.95708	0.999568	0.495022	2.08	0.72			1.57	2.45	6.47	10.22	12.52	DPCD
FALSE	High	Q49A26	GN=GLYR1 Putative oxidoreductase GLYR1 OS=Homo sapiens PE=1 SV=3	18	8	8	45	0.21	-0.18	0.25	0.14	-0.02	0	-0.04	0.09			0.01846	0.217662	0.998348	1	0.990104	0.600681	3.63	5.28			0.54	4.04	3.87	4.12	0.72	GLYR1
FALSE	High	O95433	GN=AHSA1 Activator of 90 kDa heat shock protein ATPase homolog 1 OS=Homo sapiens PE=1 SV=1	24	8	10	104	-0.09	0.18	-0.33	-0.37	-0.05	-0.18	-0.12	-0.43			0.113294	0.0690164	0.998251	0.562538	0.862654	0.0348842	3.33	5.18			3.49	12.62	7.84	4.72	6.46	AHSA1
FALSE	High	Q12770	GN=SCAP Sterol regulatory element-binding protein cleavage-activating protein OS=Homo sapiens PE=1 SV=4	6	7	8	28	-0.06	-0.03	-0.71	-0.03	0.12	0.23	0.07	0.3			0.128253	0.999998	0.996461	0.932242	0.999866	0.813801	8.78	24.29			21.4	11.51	2.65	7.22	19.04	SCAP
FALSE	High	Q9UMY1	GN=NOL7 Nucleolar protein 7 OS=Homo sapiens PE=1 SV=2	13	5	5	31	-0.01	-0.03	0.2	-0.05	0.2	0.11	0.02	0.15			0.961035	0.999976	0.965322	0.998443	1	0.991148	15.27	2.17			8.53	9.89	16.12	4.12	31.26	NOL7
FALSE	High	Q9UBW7	GN=ZMYM2 Zinc finger MYM-type protein 2 OS=Homo sapiens PE=1 SV=1	4	4	4	29	-0.14	-0.26	0.32	0.15	-0.01	-0.01	0.08	0.31			0.720326	0.987099	1	1	0.99932	0.73379	6.13	5.2			18.01	4.42	17.81	21.14	15.36	ZMYM2
FALSE	High	P51790	GN=CLCN3 H(+)/Cl(-) exchange transporter 3 OS=Homo sapiens PE=1 SV=2	10	8	8	105	-0.49	-0.03	-0.59	-0.12	0.11	0.07	0.01	-0.09			0.28641	0.998111	0.99885	0.999909	1	0.99957	16.88	2.06			20.5	16.98	3.07	15.95	24.53	CLCN3
FALSE	High	Q8IYB8	GN=SUPV3L1 ATP-dependent RNA helicase SUPV3L1, mitochondrial OS=Homo sapiens PE=1 SV=1	19	13	13	47	0.03	-0.05	0.18	-0.11	-0.05	-0.08	-0.02	-0.03			0.745105	0.95373	0.999404	0.98968	0.999994	0.999977	6.84	3.44			11.54	1.08	6.23	6.24	14.67	SUPV3L1
FALSE	High	Q02241	GN=KIF23 Kinesin-like protein KIF23 OS=Homo sapiens PE=1 SV=3	11	10	11	92	0.27	-0.02	0.41	0.04	-0.04	-0.07	0.06	0.17			0.000983639	0.987851	0.976634	0.798551	0.848009	0.10227	0.38	6.1			1.23	2.83	1.64	4.49	4.16	KIF23
FALSE	High	Q16352	GN=INA Alpha-internexin OS=Homo sapiens PE=1 SV=2	13	7	7	41	-0.28	0.27	0.05	0.03	0.08	0.09	0.24	0.2			0.999633	0.999993	0.995862	0.992146	0.672929	0.820867	5.38	21.78			3.82	1.78	0.11	10.55	9.22	INA
FALSE	High	O75396	GN=SEC22B Vesicle-trafficking protein SEC22b OS=Homo sapiens PE=1 SV=4	39	7	12	238	-0.11	0.14	-0.27	0.13	0.27	0.42	-0.05	0.19			0.323591	0.89185	0.326383	0.0702826	0.99841	0.663959	13.42	4.95			0.57	6.17	2.34	10.38	8.77	SEC22B
FALSE	High	Q9UG01	GN=IFT172 Intraflagellar transport protein 172 homolog OS=Homo sapiens PE=1 SV=2	3	4	4	38	0.47	-0.4	0.32	0	-0.05	-0.4	-0.09	-0.13			0.04027	1	0.991357	0.0134197	0.89656	0.653606	2.2	1.8			1.17	7.78	8.38	7.95	0.95	IFT172
FALSE	High	Q13162	GN=PRDX4 Peroxiredoxin-4 OS=Homo sapiens PE=1 SV=1	28	6	14	184	0.67	0.12	0.38	-0.32	0.03	-0.23	-0.16	0.15			0.023105	0.0479033	0.999786	0.196087	0.512009	0.555422	6.16	3.07			8.68	2.33	4.82	5.91	5.74	PRDX4
FALSE	High	Q9NZT1	GN=CALML5 Calmodulin-like protein 5 OS=Homo sapiens PE=1 SV=2	13	2	2	29	1.35	0.97	0.6	-0.17	0.36	-0.33	-0.47	-0.31			0.97417	0.999973	0.998121	0.998775	0.992194	0.999126	9.76	18.76			6.24	18.24	23.27	31.44	99.27	CALML5
FALSE	High	Q9Y282	GN=ERGIC3 Endoplasmic reticulum-Golgi intermediate compartment protein 3 OS=Homo sapiens PE=1 SV=1	14	5	5	32	-1.37	0.16	-1.8	-0.05	0.27	0.72	-0.36	0.11			1.89081e-05	0.999293	0.380133	0.00650437	0.166787	0.959424	8.72	0.83			14.75	12.65	2.48	5.12	4.04	ERGIC3
FALSE	High	P14678	GN=SNRPB Small nuclear ribonucleoprotein-associated proteins B and B' OS=Homo sapiens PE=1 SV=2	21	6	14	142	-0.35	-0.16	-0.14	-0.1	0.07	0.03	-0.02	0.01			0.881738	0.967642	0.994024	0.999938	0.999998	1	8.64	1.54			5.04	0.44	8.16	0.08	17.64	SNRPB
FALSE	High	P62888	GN=RPL30 60S ribosomal protein L30 OS=Homo sapiens PE=1 SV=2	67	8	16	136	0.16	-0.02	-0.26	-0.32	-0.32	-0.08	-0.22	-0.07			0.411805	0.235898	0.23391	0.992413	0.593845	0.996735	5.49	2.06			14.3	5.71	2.61	7.6	12.39	RPL30
FALSE	High	Q9HBE1	GN=PATZ1 POZ-, AT hook-, and zinc finger-containing protein 1 OS=Homo sapiens PE=1 SV=1	4	2	2	30	0	-0.7	0.59	0.4	0.09	0.35	0.39	0.12			0.72961	0.932119	0.999969	0.963142	0.937991	0.999889	24.87	2.74			41.07	25.68	4.75	10.03	42.01	PATZ1
FALSE	High	O94826	GN=TOMM70 Mitochondrial import receptor subunit TOM70 OS=Homo sapiens PE=1 SV=1	17	11	12	70	-0.24	0.05	0	0.1	0.24	0.13	0.14	0.06			1	0.987006	0.650827	0.966648	0.946503	0.999412	15.45	8.74			8.85	8.33	4.83	11.9	8.63	TOMM70
FALSE	High	P62424	GN=RPL7A 60S ribosomal protein L7a OS=Homo sapiens PE=1 SV=2	47	18	36	617	-0.29	-0.36	-0.39	-0.16	-0.15	0.05	-0.15	0.06			0.548607	0.983569	0.984767	0.999976	0.988525	0.999904	33.49	5.35			9	6.82	6.24	6.61	8.56	RPL7A
FALSE	High	Q8WWY3	GN=PRPF31 U4/U6 small nuclear ribonucleoprotein Prp31 OS=Homo sapiens PE=1 SV=2	7	4	6	37	0.49	0.33	0.25	-0.06	0.07	-0.12	0.17	-0.07			0.907361	0.999934	0.999881	0.996287	0.982376	0.999819	4.74	11.26			22.79	19.58	6	13.58	19.22	PRPF31
FALSE	High	P98175	GN=RBM10 RNA-binding protein 10 OS=Homo sapiens PE=1 SV=3	9	8	8	51	0.05	0.11	0.39	0.13	-0.04	-0.17	0.05	0.34			0.0140032	0.610699	0.996849	0.411062	0.991529	0.0294009	5.19	4.4			1.36	8.86	3.78	7.14	2.29	RBM10
FALSE	High	P00156	GN=MT-CYB Cytochrome b OS=Homo sapiens PE=1 SV=2	5	2	2	26	0.23	-0.15	0.1	0.03	0.06	-0.04	-0.17	0.12			0.998139	0.999997	0.999893	0.99999	0.979938	0.995629	27.8	3.48			0.22	6.62	7.63	19.68	14.64	MT-CYB
FALSE	High	Q96SL1	GN=DIRC2 Disrupted in renal carcinoma protein 2 OS=Homo sapiens PE=1 SV=1	5	2	2	56	-0.3	0.1	-0.19	0.06	0.2	-0.03	0.04	0.14			0.99119	0.999986	0.988289	1	0.999999	0.998322	20.81	16.42			5.78	5	25.66	6.91	33.48	DIRC2
FALSE	High	Q9UPT9	GN=USP22 Ubiquitin carboxyl-terminal hydrolase 22 OS=Homo sapiens PE=1 SV=2	7	3	3	19	0.58	0.21	-0.1	0.19	-0.16	0.01	-0.57	0.01			0.999977	0.999047	0.999703	1	0.842576	1	34.86	1.88			36.23	11.26	13.34	34.28	47.43	USP22
FALSE	High	A0A0A6YYL4	GN=CORO7-PAM16 Coronin OS=Homo sapiens PE=3 SV=1	7	7	7	69	-0.15	0.15	-0.4	0.19	0.77	0.43	-0.06	-0.12			0.0464048	0.512471	0.00121179	0.0336986	0.993421	0.857042	4.21	8.3			2.52	12.33	0.3	5.62	7.08	CORO7-PAM16
FALSE	High	P84090	GN=ERH Enhancer of rudimentary homolog OS=Homo sapiens PE=1 SV=1	46	7	17	99	0.12	-0.05	0.23	-0.07	0.12	0	-0.04	0.01			0.918308	0.999704	0.996108	1	0.999995	1	17.69	5.84			10.93	13.36	18.56	11.04	19.01	ERH
FALSE	High	Q9H488	GN=POFUT1 GDP-fucose protein O-fucosyltransferase 1 OS=Homo sapiens PE=1 SV=1	7	2	2	42	0.24	0.1	0.32	0.17	0.03	0.11	0.1	0.24			0.484289	0.920095	0.999991	0.987829	0.991708	0.731729	25.98	3.21			1.29	9.07	4.71	2.38	7.17	POFUT1
FALSE	High	Q6Q0C0	GN=TRAF7 E3 ubiquitin-protein ligase TRAF7 OS=Homo sapiens PE=1 SV=1	4	3	3	31	-0.19	-0.22	-0.15	-0.06	-0.17	-0.01	-0.26	0.05			0.996951	0.99998	0.994222	1	0.95626	0.999991	30.58	4.7			8.38	16.78	23.22	5.83	27.07	TRAF7
FALSE	High	O94905	GN=ERLIN2 Erlin-2 OS=Homo sapiens PE=1 SV=1	33	13	19	212	0.08	0.15	-0.34	-0.01	-0.04	0.3	-0.04	-0.04			0.155912	1	0.99952	0.242764	0.999535	0.999861	10.36	2.88			0.08	8.29	9.12	7.64	10.52	ERLIN2
FALSE	High	Q96AA3	GN=RFT1 Protein RFT1 homolog OS=Homo sapiens PE=1 SV=1	7	4	4	73	-0.41	-0.44	-0.95	0.32	-0.16	0.09	-0.61	-0.14			0.129145	0.924101	0.997	0.999883	0.462284	0.998327	25.21	6.86			36.08	10.28	3.23	27.83	7.19	RFT1
FALSE	High	Q9H0E2	GN=TOLLIP Toll-interacting protein OS=Homo sapiens PE=1 SV=1	8	2	2	31	-0.03	0.02	-0.02	-0.09	0.06	-0.02	-0.04	0.11			0.999999	0.995417	0.999467	0.999998	0.999941	0.982751	19.28	3.83			1.23	8.17	1.6	0.25	16.41	TOLLIP
FALSE	High	Q03252	GN=LMNB2 Lamin-B2 OS=Homo sapiens PE=1 SV=4	36	25	30	300	-0.04	0.35	-0.03	0.33	0.07	0.28	-0.02	0.28			0.999798	0.11701	0.988997	0.206372	0.999981	0.21148	8.79	14.63			2.01	2.12	5.57	2.45	1.15	LMNB2
FALSE	High	Q9HCG8	GN=CWC22 Pre-mRNA-splicing factor CWC22 homolog OS=Homo sapiens PE=1 SV=3	9	7	7	132	0.34	-0.13	0.26	-0.13	-0.13	-0.16	-0.03	0.19			0.724776	0.981606	0.981584	0.949928	0.999997	0.914099	19.02	0.72			10.96	11.51	12.29	6.05	13.14	CWC22
FALSE	High	Q9H6U8	GN=ALG9 Alpha-1,2-mannosyltransferase ALG9 OS=Homo sapiens PE=1 SV=2	17	8	17	147	0.1	-0.05	-1.05	0.06	-0.07	0.55	-0.3	0.07			3.79507e-05	0.981012	0.962452	0.00245084	0.0601598	0.962477	8.14	5.83			0.43	5.32	1.89	5.45	7.11	ALG9
FALSE	High	Q9HB71	GN=CACYBP Calcyclin-binding protein OS=Homo sapiens PE=1 SV=2	54	12	15	81	-0.03	0.16	-0.06	-0.27	0.04	-0.07	-0.01	-0.17			0.994907	0.265972	0.999768	0.993175	1	0.681898	4.6	0.07			7.42	6.76	2.69	2.24	15.69	CACYBP
FALSE	High	Q15637	GN=SF1 Splicing factor 1 OS=Homo sapiens PE=1 SV=4	6	4	5	40	0.05	0.24	0.09	0.2	0.24	0.19	0	0.13			0.885052	0.252126	0.137144	0.288426	1	0.634485	12.38	1.25			2.97	2.04	0.92	2.44	4.83	SF1
FALSE	High	O14802	GN=POLR3A DNA-directed RNA polymerase III subunit RPC1 OS=Homo sapiens PE=1 SV=2	7	8	9	86	0	-0.2	0.2	0.05	0	-0.02	0.08	-0.01			0.017601	0.847864	1	0.999526	0.480555	0.99999	3.9	0.14			2.52	3.69	4.53	0.34	0.27	POLR3A
FALSE	High	Q86V85	GN=GPR180 Integral membrane protein GPR180 OS=Homo sapiens PE=2 SV=1	16	6	8	62	-0.08	0.04	-0.64	0.06	0	0.24	-0.26	-0.15			0.00135889	0.987936	1	0.196725	0.147602	0.577542	8.06	3.06			5.58	4.84	4.61	4.29	8.22	GPR180
FALSE	High	Q96KA5	GN=CLPTM1L Cleft lip and palate transmembrane protein 1-like protein OS=Homo sapiens PE=1 SV=1	15	11	25	224	-0.59	0.12	-0.83	0.06	0.02	0.4	-0.03	0.05			0.00212638	0.998495	0.999987	0.0950132	0.999985	0.998602	7.81	0.45			12.01	11.59	4.13	2.11	10.06	CLPTM1L
FALSE	High	Q9Y320	GN=TMX2 Thioredoxin-related transmembrane protein 2 OS=Homo sapiens PE=1 SV=1	24	7	9	219	-0.45	0.07	-1.52	-0.32	0.08	0.2	-0.3	-0.1			5.45187e-07	0.0156501	0.862801	0.144319	0.0218595	0.749964	4.49	6.75			6.94	1.85	2.93	3.02	2.21	TMX2
FALSE	High	P41214	GN=EIF2D Eukaryotic translation initiation factor 2D OS=Homo sapiens PE=1 SV=3	12	6	6	63	0.27	0.3	0.11	-0.25	0.13	-0.04	0.11	0.06			0.983682	0.6148	0.968076	0.999946	0.98221	0.999076	16.41	5.22			1.76	14.1	9.39	9.96	4.84	EIF2D
FALSE	High	P27694	GN=RPA1 Replication protein A 70 kDa DNA-binding subunit OS=Homo sapiens PE=1 SV=2	27	14	15	190	0.02	0.08	-0.05	-0.14	0.11	-0.09	0.02	-0.09			0.989029	0.476043	0.67616	0.870266	0.999901	0.823517	2.64	1.46			10.59	6.51	0.34	1.92	0.14	RPA1
FALSE	High	Q15155	GN=NOMO1 Nodal modulator 1 OS=Homo sapiens PE=1 SV=5	14	12	17	327	-0.55	-0.4	-0.47	-0.09	0	0.02	0	0.05			0.0516437	0.986571	1	0.999996	1	0.999143	0.63	2.77			5.94	7.64	0.81	4.62	18.65	NOMO1
FALSE	High	P16615	GN=ATP2A2 Sarcoplasmic/endoplasmic reticulum calcium ATPase 2 OS=Homo sapiens PE=1 SV=1	31	36	80	1121	-1.1	-0.04	-0.96	0.08	0.21	0.16	0.02	0			0.000232753	0.968493	0.391961	0.629594	0.999994	1	6.99	3.85			13.55	7.14	1.75	1.91	0.31	ATP2A2
FALSE	High	Q96K58	GN=ZNF668 Zinc finger protein 668 OS=Homo sapiens PE=1 SV=3	1	1	2	0																										ZNF668
FALSE	High	Q12933	GN=TRAF2 TNF receptor-associated factor 2 OS=Homo sapiens PE=1 SV=2	4	2	2	0																										TRAF2
FALSE	High	P52735	GN=VAV2 Guanine nucleotide exchange factor VAV2 OS=Homo sapiens PE=1 SV=2	4	3	3	21	-0.15	0.09	-0.12	-0.07	-0.05	-0.2	0.08	-0.28			0.899684	0.993374	0.997902	0.555121	0.986179	0.256101	10.18	5.13			6.79	12.47	0.32	4.08	6.83	VAV2
FALSE	High	Q9P258	GN=RCC2 Protein RCC2 OS=Homo sapiens PE=1 SV=2	38	19	23	183	-0.1	-0.01	-0.37	-0.2	-0.06	-0.28	-0.11	-0.1			0.601995	0.947929	0.999937	0.813684	0.996518	0.998438	13.24	1.79			18.13	4.92	11.69	17.92	20.87	RCC2
FALSE	High	P07737	GN=PFN1 Profilin-1 OS=Homo sapiens PE=1 SV=2	71	10	26	420	-0.3	0.21	-0.49	-0.41	-0.03	-0.29	0.04	-0.28			0.0407844	0.0938015	0.99997	0.29799	0.999814	0.328685	9.89	3.42			8.76	1.78	16.72	0.68	2.1	PFN1
FALSE	High	O95210	GN=STBD1 Starch-binding domain-containing protein 1 OS=Homo sapiens PE=1 SV=1	8	2	2	47	-0.99	-0.16	-0.63	0.36	0.18	0.24	0.17	-0.18			0.336237	0.809167	0.991757	0.959694	0.993287	0.989306	38.45	4.76			15.44	13.18	5.76	7.74	18.4	STBD1
FALSE	High	Q8NDH3	GN=NPEPL1 Probable aminopeptidase NPEPL1 OS=Homo sapiens PE=1 SV=3	7	3	3	56	-0.26	0.06	0.39	-0.03	0.13	0.09	0.48	-0.04			0.891234	1	0.999455	0.99995	0.776926	1	31.91	1.41			26.79	4.96	8.76	27.35	34.29	NPEPL1
FALSE	High	Q6UX07	GN=DHRS13 Dehydrogenase/reductase SDR family member 13 OS=Homo sapiens PE=2 SV=1	16	4	6	97	-0.45	0.28	-0.87	0.23	0.11	0.27	-0.01	-0.22			0.00037896	0.287774	0.866287	0.174455	0.999999	0.33798	5.7	5.54			1.76	1.44	10.91	4.38	9.29	DHRS13
FALSE	High	Q9H8P0	GN=SRD5A3 Polyprenol reductase OS=Homo sapiens PE=1 SV=1	7	2	2	22	-0.33	-0.13	-0.3	0.13	0.28	0.26	0	0.21			0.772249	0.994071	0.814084	0.866015	1	0.934838	3.44	4.05			1.48	5.59	5.56	3.81	36.18	SRD5A3
FALSE	High	O94973	GN=AP2A2 AP-2 complex subunit alpha-2 OS=Homo sapiens PE=1 SV=2	24	21	23	158	0.03	-0.04	0.15	0.25	-0.18	0	0.11	0.03			0.477033	0.108739	0.318726	1	0.717573	0.998651	9.36	8.82			2.83	0.13	1.18	1.37	2.87	AP2A2
FALSE	High	Q5VUD6	GN=FAM69B Protein FAM69B OS=Homo sapiens PE=1 SV=3	5	2	2	47	-0.31	-0.18	-0.31	0.04	0.08	0.06	-0.06	-0.15			0.337576	0.999888	0.995777	0.999004	0.999137	0.913013	19.12	4.65			7.58	8.08	3.78	8.59	1.73	FAM69B
FALSE	High	Q9BRJ7	GN=NUDT16L1 Protein syndesmos OS=Homo sapiens PE=1 SV=1	10	2	2	50	-0.24	-0.04	-0.22	-0.04	0.05	-0.09	-0.03	0			0.293423	0.999273	0.997357	0.93266	0.99949	1	8.72	9.09			5.93	0.12	2.46	8.22	1.49	NUDT16L1
FALSE	High	Q8WVX9	GN=FAR1 Fatty acyl-CoA reductase 1 OS=Homo sapiens PE=1 SV=1	26	11	12	126	-0.05	-0.34	-0.36	-0.03	0.12	0.04	-0.1	0.05			0.000453374	0.989221	0.144506	0.913182	0.253199	0.856007	1.33	3.22			0.85	2.53	3.09	1.39	4.88	FAR1
FALSE	High	Q16854	GN=DGUOK Deoxyguanosine kinase, mitochondrial OS=Homo sapiens PE=1 SV=2	6	3	3	0	-0.15	-0.24	0.09	0.02	0.08	-0.01	0.04	0.04			0.981175	0.999996	0.987438	1	0.999812	0.999608	0.28	3.05			15.44	3.43	6	8.5	10.13	DGUOK
FALSE	High	P49748	GN=ACADVL Very long-chain specific acyl-CoA dehydrogenase, mitochondrial OS=Homo sapiens PE=1 SV=1	25	16	17	156	-0.32	-0.1	-0.09	0.14	0.47	0.2	0.05	0			0.996487	0.962036	0.142243	0.820643	0.999809	1	8.52	3.83			14.78	7.93	6.3	7.71	17.95	ACADVL
FALSE	High	O60216	GN=RAD21 Double-strand-break repair protein rad21 homolog OS=Homo sapiens PE=1 SV=2	14	8	11	105	0.05	0.14	-0.25	-0.18	-0.05	-0.27	0.01	0.03			0.365688	0.661023	0.998267	0.282644	0.999999	0.999865	1.18	16.55			2.99	8.4	0.5	1.28	6.16	RAD21
FALSE	High	Q9Y3A5	GN=SBDS Ribosome maturation protein SBDS OS=Homo sapiens PE=1 SV=4	31	9	9	130	0	0.11	-0.18	-0.26	0.08	-0.13	0	-0.26			0.167767	0.032241	0.815096	0.394612	1	0.0313996	6.12	4.5			0.73	2.34	6.32	2.79	2.71	SBDS
FALSE	High	P15291	GN=B4GALT1 Beta-1,4-galactosyltransferase 1 OS=Homo sapiens PE=1 SV=5	5	2	2	35	0.33	0.08	0.13	0.05	-0.22	-0.02	-0.08	0.04			0.974581	0.999863	0.800179	1	0.998601	0.999982	21.54	9.23			13.66	5.61	3.75	1.35	9.44	B4GALT1
FALSE	High	P45973	GN=CBX5 Chromobox protein homolog 5 OS=Homo sapiens PE=1 SV=1	29	6	6	87	0.61	0.42	0.35	0.24	0.16	0.16	0.05	0.22			0.575228	0.855068	0.96961	0.972248	0.999969	0.894196	9.47	30.8			8.31	5.08	4.89	0.21	7.2	CBX5
FALSE	High	Q12789	GN=GTF3C1 General transcription factor 3C polypeptide 1 OS=Homo sapiens PE=1 SV=4	18	34	36	424	0.25	-0.08	0.22	-0.1	-0.11	-0.15	-0.03	0.14			0.231302	0.879755	0.822143	0.5361	0.999335	0.600257	7.27	2.87			2.37	8.9	2.06	2.36	8.06	GTF3C1
FALSE	High	A6NDG6	GN=PGP Glycerol-3-phosphate phosphatase OS=Homo sapiens PE=1 SV=1	7	2	2	32	0.12	-0.13	0.01	-0.18	0.07	-0.08	-0.04	-0.29			1	0.759465	0.996069	0.993619	0.999809	0.329697	6.64	7.91			0.94	6.89	3.17	13.63	12.14	PGP
FALSE	High	Q96EZ8	GN=MCRS1 Microspherule protein 1 OS=Homo sapiens PE=1 SV=1	5	2	2	42	0.07	-0.08	0.14	0.23	0.03	0.07	0.09	0.01			0.853931	0.44749	0.999878	0.991013	0.972654	1	6.35	2.21			7.21	9.48	11.1	8.42	5.72	MCRS1
FALSE	High	P07099	GN=EPHX1 Epoxide hydrolase 1 OS=Homo sapiens PE=1 SV=1	29	16	29	218	-1.38	0.12	-1.67	-0.06	-0.59	0.11	-0.59	-0.07			4.41847e-07	0.951455	0.000612988	0.655689	0.000610511	0.914884	1.66	3.1			1.38	7.92	2.65	8.51	0.46	EPHX1
FALSE	High	Q9UGP8	GN=SEC63 Translocation protein SEC63 homolog OS=Homo sapiens PE=1 SV=2	29	21	23	252	-0.22	-0.11	-0.53	-0.14	-0.12	-0.06	-0.14	0.11			0.00127344	0.479797	0.584845	0.969598	0.49034	0.71818	1.42	1.68			11.66	0.84	0.26	2.37	3.73	SEC63
FALSE	High	Q9UFC0	GN=LRWD1 Leucine-rich repeat and WD repeat-containing protein 1 OS=Homo sapiens PE=1 SV=2	15	6	6	93	-0.37	-0.06	-0.22	0.03	0.15	0.04	-0.13	-0.04			0.623513	0.999976	0.901593	0.999746	0.930548	0.999802	1.23	5.26			15.4	2.69	16.48	3.79	2.11	LRWD1
FALSE	High	Q9NZM3	GN=ITSN2 Intersectin-2 OS=Homo sapiens PE=1 SV=3	2	2	2	0	0.16	0.24	0.29	0.22	-0.22	0.01	0.14	-0.1			0.484608	0.754116	0.732321	1	0.954699	0.991829	15.78	3.94			13	5.29	7.51	14.13	2.46	ITSN2
FALSE	High	Q13724	GN=MOGS Mannosyl-oligosaccharide glucosidase OS=Homo sapiens PE=1 SV=5	18	11	12	88	0.24	-0.03	0.04	-0.09	0.04	0.07	-0.12	0.11			0.992026	0.80144	0.994196	0.916658	0.59515	0.709944	5.78	8.49			5.52	3.43	2.18	0.98	0.58	MOGS
FALSE	High	P49589	GN=CARS Cysteine--tRNA ligase, cytoplasmic OS=Homo sapiens PE=1 SV=3	7	4	4	39	0.18	0.04	0.22	0.12	-0.09	-0.09	0.02	0.03			0.792693	0.983032	0.996587	0.996607	0.999999	0.999985	22.11	3.62			6.11	1.14	13.74	1.06	11	CARS
FALSE	High	O60547	GN=GMDS GDP-mannose 4,6 dehydratase OS=Homo sapiens PE=1 SV=1	24	7	7	70	0	0.08	0.05	-0.03	0.03	0.04	0.07	-0.19			0.686547	0.937628	0.909749	0.842533	0.342408	0.00452082	0.34	3.5			0.23	0.4	1.23	2.1	3.49	GMDS
FALSE	High	P98155	GN=VLDLR Very low-density lipoprotein receptor OS=Homo sapiens PE=1 SV=1	3	3	3	39	-0.5	-1.08	0.19	0	0.02	-0.04	-0.15	0.53			0.996566	1	1	0.999999	0.99912	0.731771	18.43	12.57			36.87	23.96	31.78	11.9	19.59	VLDLR
FALSE	High	P31323	GN=PRKAR2B cAMP-dependent protein kinase type II-beta regulatory subunit OS=Homo sapiens PE=1 SV=3	17	5	5	111	-0.23	-0.53	-0.08	-0.27	-0.22	-0.27	-0.3	-0.15			0.952176	0.152039	0.316718	0.153571	0.110903	0.677996	5.36	9.05			3.66	0.25	4.95	3.27	10.49	PRKAR2B
FALSE	High	Q9BR76	GN=CORO1B Coronin-1B OS=Homo sapiens PE=1 SV=1	6	3	3	31	-0.36	-0.18	-0.35	0.08	-0.15	-0.14	0.11	-0.38			0.488092	0.998932	0.970252	0.981342	0.994084	0.406066	10.95	0.11			0.79	7.84	11.34	12.1	24.04	CORO1B
FALSE	High	Q9NRG1	GN=PRTFDC1 Phosphoribosyltransferase domain-containing protein 1 OS=Homo sapiens PE=1 SV=1	15	3	3	32	0.46	0.11	0.29	-0.09	0	-0.14	0	0.26			0.750355	0.998838	1	0.985282	1	0.82409	23.29	4.92			14.1	3.6	6.64	1.98	20.93	PRTFDC1
FALSE	High	Q9BWS9	GN=CHID1 Chitinase domain-containing protein 1 OS=Homo sapiens PE=1 SV=1	8	4	4	20	0.36	0.15	-0.17	-0.06	-0.18	-0.01	-0.18	0.17			0.979353	0.999933	0.972297	1	0.978227	0.979203	13.25	11.42			4.19	19.43	6.61	3.33	29.26	CHID1
FALSE	High	Q9NPI1	GN=BRD7 Bromodomain-containing protein 7 OS=Homo sapiens PE=1 SV=1	8	4	4	43	-0.04	-0.45	-0.12	-0.38	-0.04	-0.06	-0.01	-0.06			0.999713	0.901407	0.999999	0.999995	1	0.999992	9.65	0.43			5.14	36.82	13.59	29.21	33.11	BRD7
FALSE	High	Q8IWT0	GN=ZBTB8OS Protein archease OS=Homo sapiens PE=1 SV=2	11	2	2	25	0.56	0.04	0.32	-0.25	-0.02	-0.19	-0.05	-0.07			0.344625	0.568298	1	0.788219	0.999645	0.998572	4.97	1.19			16.52	12.46	1.08	8.75	10.69	ZBTB8OS
FALSE	High	P05091	GN=ALDH2 Aldehyde dehydrogenase, mitochondrial OS=Homo sapiens PE=1 SV=2	32	20	31	304	-0.13	0.08	0.18	0.29	-0.04	0.16	0.24	0.02			0.67486	0.223803	0.99943	0.731559	0.376907	0.999994	1.1	11.88			12.93	1.22	1.79	1.68	8.83	ALDH2
FALSE	High	Q9H0M0	GN=WWP1 NEDD4-like E3 ubiquitin-protein ligase WWP1 OS=Homo sapiens PE=1 SV=1	2	2	2	0																										WWP1
FALSE	High	P62495	GN=ETF1 Eukaryotic peptide chain release factor subunit 1 OS=Homo sapiens PE=1 SV=3	19	7	11	91	0.43	0.29	-0.02	-0.38	-0.18	-0.23	0.05	-0.31			0.999998	0.152649	0.769522	0.572329	0.999373	0.279968	4.89	12.84			3.22	3.48	14.64	4.17	8.48	ETF1
FALSE	High	Q9H0X9	GN=OSBPL5 Oxysterol-binding protein-related protein 5 OS=Homo sapiens PE=1 SV=1	3	2	2	15																										OSBPL5
FALSE	High	Q96L58	GN=B3GALT6 Beta-1,3-galactosyltransferase 6 OS=Homo sapiens PE=1 SV=2	9	3	3	28	0.15	0.02	0.16	0.25	-0.18	-0.11	0.08	-0.03			0.985934	0.881249	0.972994	0.997446	0.999521	0.999999	13.5	33.18			6.66	1.07	2.8	1.17	13.25	B3GALT6
FALSE	High	Q8IWB7	GN=WDFY1 WD repeat and FYVE domain-containing protein 1 OS=Homo sapiens PE=1 SV=1	16	7	7	59	-0.17	-0.18	0.05	0.1	0.21	0.13	0.24	-0.32			0.999868	0.990296	0.803488	0.972291	0.700766	0.421549	18.79	11.85			9.91	4.64	3.64	10.97	2.3	WDFY1
FALSE	High	Q96FW1	GN=OTUB1 Ubiquitin thioesterase OTUB1 OS=Homo sapiens PE=1 SV=2	31	7	8	128	0.29	0.42	-0.05	-0.32	-0.11	-0.23	-0.04	-0.17			0.999953	0.645844	0.996526	0.872461	0.999981	0.960935	12	9.16			17.99	3.91	14.09	0.69	20.98	OTUB1
FALSE	High	Q68CQ4	GN=DIEXF Digestive organ expansion factor homolog OS=Homo sapiens PE=1 SV=2	23	15	16	174	0.12	-0.18	0.18	-0.04	-0.01	-0.11	-0.01	0.11			0.512722	0.998609	1	0.886938	1	0.867792	6.71	1.72			9.31	7.35	6.48	4.82	4.58	DIEXF
FALSE	High	Q8IVS2	GN=MCAT Malonyl-CoA-acyl carrier protein transacylase, mitochondrial OS=Homo sapiens PE=1 SV=2	11	3	3	63	0.16	-0.08	0.14	0.12	0.06	0.13	-0.07	0.15			0.98554	0.99179	0.999732	0.986144	0.999591	0.974364	23.91	10.58			18.31	1.96	6.52	2.58	8.11	MCAT
FALSE	High	O94776	GN=MTA2 Metastasis-associated protein MTA2 OS=Homo sapiens PE=1 SV=1	32	21	21	157	-0.46	-0.29	-0.1	-0.01	0.1	0.06	0.03	0.12			0.900101	1	0.887654	0.990515	0.99984	0.79999	5.59	4.79			3.04	1.48	11.88	0.67	7.25	MTA2
FALSE	High	Q9BZH6	GN=WDR11 WD repeat-containing protein 11 OS=Homo sapiens PE=1 SV=1	8	8	8	77	0.31	-0.14	0.12	-0.16	-0.05	-0.15	0.06	-0.07			0.977285	0.913466	0.999865	0.932434	0.999343	0.998441	16.14	4.2			3.64	16.02	5.63	4.15	11.27	WDR11
FALSE	High	P27448	GN=MARK3 MAP/microtubule affinity-regulating kinase 3 OS=Homo sapiens PE=1 SV=4	17	11	11	80	0.21	0.02	0.32	0.08	0.08	0.02	0.1	-0.04			0.0918778	0.975956	0.966438	0.999949	0.903781	0.999528	4.76	3.16			6.98	1.21	3.64	10.35	9.53	MARK3
FALSE	High	Q15018	GN=FAM175B BRISC complex subunit Abro1 OS=Homo sapiens PE=1 SV=2	6	2	2	60	0.13	-0.07	0.2	0.05	-0.06	-0.01	0.03	-0.09			0.757175	0.999798	0.998498	1	0.999991	0.988922	8.72	7.99			12.43	4.67	11	4.34	13.1	FAM175B
FALSE	High	Q6IA69	GN=NADSYN1 Glutamine-dependent NAD(+) synthetase OS=Homo sapiens PE=1 SV=3	3	2	2	53	0.14	-0.41	0.23	0.13	-0.04	0.14	0.27	-0.04			0.881842	0.990925	0.999986	0.985833	0.796539	0.999984	10.25	17.18			12.57	15.72	13.08	9.96	15.05	NADSYN1
FALSE	High	Q9BU61	GN=NDUFAF3 NADH dehydrogenase [ubiquinone] 1 alpha subcomplex assembly factor 3 OS=Homo sapiens PE=1 SV=1	20	3	3	60	0.61	0.72	0.39	-0.33	0	-0.19	0.03	-0.16			0.705094	0.826292	1	0.980652	1	0.990894	11.27	19.31			5.05	29.17	2.55	24.76	4.87	NDUFAF3
FALSE	High	Q8TEM1	GN=NUP210 Nuclear pore membrane glycoprotein 210 OS=Homo sapiens PE=1 SV=3	13	22	33	243	-0.37	-0.15	-0.3	0.2	0.02	0.15	-0.04	0.09			0.246906	0.638263	0.99999	0.841618	0.999577	0.977251	2.04	5.22			8.53	6.27	10.65	8.64	10.62	NUP210
FALSE	High	Q96BY7	GN=ATG2B Autophagy-related protein 2 homolog B OS=Homo sapiens PE=1 SV=5	4	6	6	41	0.27	0.24	-0.1	0.18	0.1	-0.03	0.12	-0.1			0.838209	0.383583	0.865317	0.999705	0.76388	0.859785	5.72	1.48			10.12	0.48	1.16	8.04	3.12	ATG2B
FALSE	High	P37108	GN=SRP14 Signal recognition particle 14 kDa protein OS=Homo sapiens PE=1 SV=2	29	5	5	43	-0.5	-0.17	-0.22	0	0.07	0.15	0.02	-0.21			0.59443	1	0.996071	0.866787	0.999996	0.629724	5.26	1.06			3.12	16.87	6.62	0.35	12.56	SRP14
FALSE	High	P54619	GN=PRKAG1 5'-AMP-activated protein kinase subunit gamma-1 OS=Homo sapiens PE=1 SV=1	12	4	4	61	0.12	-0.19	0.32	-0.05	0.13	-0.02	0.1	0.19			0.430682	0.999842	0.963844	0.999997	0.992601	0.847734	12.74	5.94			0.61	1.79	7.34	10.15	20	PRKAG1
FALSE	High	Q6NVY1	GN=HIBCH 3-hydroxyisobutyryl-CoA hydrolase, mitochondrial OS=Homo sapiens PE=1 SV=2	12	5	5	26	-0.07	0.04	-0.06	-0.01	-0.06	-0.05	0.06	0.04			0.978141	1	0.987745	0.993899	0.978233	0.997633	4.15	3.24			9.4	1.39	4.09	2.24	8.46	HIBCH
FALSE	High	Q9UIA9	GN=XPO7 Exportin-7 OS=Homo sapiens PE=1 SV=3	13	13	14	86	-0.27	-0.06	-0.03	0.07	0.06	-0.04	0.15	-0.02			0.999882	0.982081	0.991535	0.998023	0.64899	0.999973	9.58	1.17			6.17	7.25	1.38	7.9	4.34	XPO7
FALSE	High	Q9UBQ0	GN=VPS29 Vacuolar protein sorting-associated protein 29 OS=Homo sapiens PE=1 SV=1	24	4	5	60	-0.16	0.07	-0.17	-0.13	-0.04	-0.15	-0.07	-0.09			0.682966	0.865021	0.999386	0.788043	0.988971	0.970883	3.95	3.55			9.23	6.56	8.66	3.17	10.95	VPS29
FALSE	High	Q07666	GN=KHDRBS1 KH domain-containing, RNA-binding, signal transduction-associated protein 1 OS=Homo sapiens PE=1 SV=1	18	9	10	60	0.68	0.27	0.51	0.12	-0.07	-0.09	-0.08	-0.01			0.256111	0.994275	0.999694	0.998388	0.999323	1	14.11	1.74			20.36	13.34	8.66	19.32	6.51	KHDRBS1
FALSE	High	Q8NBJ5	GN=COLGALT1 Procollagen galactosyltransferase 1 OS=Homo sapiens PE=1 SV=1	17	12	16	149	0.29	0.06	0.23	0	-0.05	-0.08	0.09	0.1			0.0585103	1	0.960913	0.804224	0.733133	0.692487	1.78	8.49			3.84	5.14	1.41	1.49	1.87	COLGALT1
FALSE	High	Q86YV9	GN=HPS6 Hermansky-Pudlak syndrome 6 protein OS=Homo sapiens PE=1 SV=1	5	3	3	45	-0.44	-0.09	-0.38	0.03	-0.02	-0.24	-0.03	-0.42			0.781239	1	1	0.959671	0.999999	0.707032	35.24	16.2			24.99	1.89	2	3.86	14.64	HPS6
FALSE	High	Q9BTE6	GN=AARSD1 Alanyl-tRNA editing protein Aarsd1 OS=Homo sapiens PE=1 SV=2	5	2	2	0	0.13	-0.02	0.21	-0.05	0.06	-0.02	-0.12	-0.3			0.943702	0.999981	0.999927	1	0.995873	0.786221	6.69	3.07			5.37	8.03	19.43	27.53	15.74	AARSD1
FALSE	High	P27361	GN=MAPK3 Mitogen-activated protein kinase 3 OS=Homo sapiens PE=1 SV=4	9	3	5	89	-0.14	-0.06	-0.1	-0.15	0.03	-0.11	-0.05	-0.28			0.988834	0.942576	0.999996	0.984434	0.999864	0.543684	9.03	11.2			2.47	12.4	7.06	16.13	9.39	MAPK3
FALSE	High	Q99661	GN=KIF2C Kinesin-like protein KIF2C OS=Homo sapiens PE=1 SV=2	11	7	7	68	-0.14	-0.45	0.02	0.03	-0.09	-0.1	-0.09	-0.08			0.999992	0.999966	0.978226	0.954649	0.978907	0.986138	3.17	7.16			2.44	1.47	2.65	0.14	17.97	KIF2C
FALSE	High	Q9NQZ2	GN=UTP3 Something about silencing protein 10 OS=Homo sapiens PE=1 SV=1	4	3	3	0	-0.03	-0.09	-0.07	-0.11	-0.13	-0.03	-0.08	-0.23			0.999602	0.992591	0.98508	0.999996	0.998758	0.837147	20.95	8.11			8.53	18.93	0.1	0.1	11.04	UTP3
FALSE	High	Q8TF46	GN=DIS3L DIS3-like exonuclease 1 OS=Homo sapiens PE=1 SV=2	3	2	2	30	-0.59	-0.59	-0.14	-0.08	-0.13	-0.02	-0.05	-0.22			0.999514	0.999975	0.999714	1	0.999999	0.994343	9.21	11.22			23.03	9.73	16.37	5.93	53.17	DIS3L
FALSE	High	Q5T1M5	GN=FKBP15 FK506-binding protein 15 OS=Homo sapiens PE=1 SV=2	10	8	9	140	-0.16	-0.12	0.06	0.16	-0.03	-0.01	0.17	-0.14			0.983893	0.503956	0.999611	1	0.424754	0.625457	10.59	6.46			1.23	4.37	4.66	3.77	2.1	FKBP15
FALSE	High	P60510	GN=PPP4C Serine/threonine-protein phosphatase 4 catalytic subunit OS=Homo sapiens PE=1 SV=1	13	4	4	24																										PPP4C
FALSE	High	P12277	GN=CKB Creatine kinase B-type OS=Homo sapiens PE=1 SV=1	19	7	16	241	-0.12	-0.01	-0.07	-0.15	0.07	0.01	-0.06	-0.22			0.977598	0.656895	0.985454	1	0.989093	0.300659	7.69	3.69			0.65	5.62	0.39	12.94	2.59	CKB
FALSE	High	Q9Y2V7	GN=COG6 Conserved oligomeric Golgi complex subunit 6 OS=Homo sapiens PE=1 SV=2	5	3	4	33																										COG6
FALSE	High	P54136	GN=RARS Arginine--tRNA ligase, cytoplasmic OS=Homo sapiens PE=1 SV=2	26	16	19	194	0.04	-0.05	-0.02	-0.1	-0.13	-0.15	-0.08	-0.05			0.999981	0.888605	0.678586	0.577333	0.958498	0.995803	3.31	3.43			0.93	2.32	6.53	4.28	11.88	RARS
FALSE	High	Q14978	GN=NOLC1 Nucleolar and coiled-body phosphoprotein 1 OS=Homo sapiens PE=1 SV=2	15	12	19	39	-0.65	-0.46	-0.54	0.05	-0.05	-0.15	-0.16	0.28			0.0384133	0.999527	0.999428	0.881262	0.862582	0.411165	3.43	11.62			7.3	11.65	14.51	0.45	0.66	NOLC1
FALSE	High	Q13619	GN=CUL4A Cullin-4A OS=Homo sapiens PE=1 SV=3	5	4	6	52																										CUL4A
FALSE	High	O75122	GN=CLASP2 CLIP-associating protein 2 OS=Homo sapiens PE=1 SV=2	9	11	12	138	-0.21	-0.08	-0.06	-0.07	-0.01	0.1	-0.05	-0.1			0.919297	0.857761	0.999941	0.547989	0.939319	0.571205	3.25	5.44			1.96	0.04	3.59	5.56	2.68	CLASP2
FALSE	High	O14777	GN=NDC80 Kinetochore protein NDC80 homolog OS=Homo sapiens PE=1 SV=1	3	2	2	35	-0.22	0.05	-0.57	0.05	0.7	-0.11	0.23	-0.79			0.930237	1	0.848791	0.999989	0.999376	0.779738	1.47	9.94			0.44	84.29	10.44	26.2	8.69	NDC80
FALSE	High	Q5W0Z9	GN=ZDHHC20 Probable palmitoyltransferase ZDHHC20 OS=Homo sapiens PE=1 SV=1	5	2	2	36	0.31	-0.62	0.38	-0.12	-0.24	-0.19	0.08	0.37			0.810767	0.998998	0.968893	0.988204	0.999877	0.817094	30.68	20.99			26.17	16.14	12.52	4.91	6.65	ZDHHC20
FALSE	High	P04818	GN=TYMS Thymidylate synthase OS=Homo sapiens PE=1 SV=3	12	3	3	39	0.46	0.06	0.14	-0.19	0.06	-0.12	0.12	0.08			0.918514	0.747471	0.998124	0.958986	0.960546	0.991374	4.47	8.26			1.29	9.51	10.87	2.8	15.86	TYMS
FALSE	High	P05198	GN=EIF2S1 Eukaryotic translation initiation factor 2 subunit 1 OS=Homo sapiens PE=1 SV=3	22	7	7	93	0.3	0.03	0.11	-0.3	-0.22	-0.13	-0.15	-0.12			0.981982	0.427423	0.691857	0.950099	0.912301	0.967513	14.2	8.1			11.23	14.21	2.91	6.29	2.5	EIF2S1
FALSE	High	Q9UL25	GN=RAB21 Ras-related protein Rab-21 OS=Homo sapiens PE=1 SV=3	20	5	5	77	-0.09	-0.12	0.03	0.01	0	-0.08	-0.03	-0.04			0.999571	0.999999	1	0.938909	0.999766	0.998869	4.16	0.88			5.6	1.16	8.51	4.22	9.95	RAB21
FALSE	High	Q15019	GN=SEPT2 Septin-2 OS=Homo sapiens PE=1 SV=1	25	6	6	70	0.02	0.18	-0.12	-0.17	-0.05	-0.08	-0.05	-0.25			0.698881	0.414102	0.989453	0.928027	0.993501	0.125442	6.92	6.62			3.12	4.95	2.04	1.64	8.21	2021-09-02
FALSE	High	Q9NPR2	GN=SEMA4B Semaphorin-4B OS=Homo sapiens PE=1 SV=3	3	2	2	0																										SEMA4B
FALSE	High	P30101	GN=PDIA3 Protein disulfide-isomerase A3 OS=Homo sapiens PE=1 SV=4	30	16	25	251	0.06	0.15	-0.12	0.58	-0.04	0.63	0.04	0.08			0.886802	0.00766556	0.999536	0.00450885	0.999135	0.976174	12.01	10.28			0.64	5.55	6.53	4.29	0.73	PDIA3
FALSE	High	Q96EH3	GN=MALSU1 Mitochondrial assembly of ribosomal large subunit protein 1 OS=Homo sapiens PE=1 SV=1	8	2	2	33	0.18	0.12	0.26	-0.07	-0.08	0.15	0.19	0.03			0.631972	0.998587	0.997668	0.931753	0.85096	0.999993	21.79	8.42			11.68	5.4	0.98	5.31	4.2	MALSU1
FALSE	High	Q8N3P4	GN=VPS8 Vacuolar protein sorting-associated protein 8 homolog OS=Homo sapiens PE=1 SV=3	6	8	8	50	-0.19	-0.08	-0.03	0.01	-0.12	-0.19	0.15	0.02			0.992954	0.999906	0.194908	0.0235537	0.0804808	0.998959	0.78	1.8			6.13	2.43	0.74	1.34	2.98	VPS8
FALSE	High	Q9H7D7	GN=WDR26 WD repeat-containing protein 26 OS=Homo sapiens PE=1 SV=3	8	5	5	33	-0.14	-0.1	-0.1	0.13	0	0.02	0.09	-0.06			0.963334	0.873415	1	0.999998	0.9732	0.996409	3.9	11.71			7.85	3.2	4.54	3.08	11.94	WDR26
FALSE	High	P51153	GN=RAB13 Ras-related protein Rab-13 OS=Homo sapiens PE=1 SV=1	24	5	7	34	-0.1	0.05	-0.13	0.15	-0.02	0.04	-0.11	-0.17			0.998165	0.995802	1	0.999999	0.999358	0.993154	32.03	0.48			9.49	28.08	9.26	16.1	2.24	RAB13
FALSE	High	Q00059	GN=TFAM Transcription factor A, mitochondrial OS=Homo sapiens PE=1 SV=1	35	9	10	38	-0.5	-0.43	0.14	0.34	0.14	0.14	-0.08	0.24			0.963525	0.405116	0.964117	0.964416	0.997711	0.729877	4.31	18.69			9.31	13.72	10.04	3.13	7.97	TFAM
FALSE	High	Q9H9A5	GN=CNOT10 CCR4-NOT transcription complex subunit 10 OS=Homo sapiens PE=1 SV=1	17	11	12	139	0.23	-0.11	0.12	-0.18	-0.1	-0.17	-0.08	-0.02			0.818074	0.479671	0.892755	0.537708	0.953087	0.999981	10.02	6.01			9.1	1.71	1.71	2.47	5.97	CNOT10
FALSE	High	O15372	GN=EIF3H Eukaryotic translation initiation factor 3 subunit H OS=Homo sapiens PE=1 SV=1	25	9	11	149	-0.06	-0.05	-0.06	-0.14	0	-0.1	0.05	-0.14			0.95516	0.362075	1	0.662318	0.986014	0.363748	7.3	5.05			4.16	0.56	5.74	1.3	1.8	EIF3H
FALSE	High	Q6P1A2	GN=LPCAT3 Lysophospholipid acyltransferase 5 OS=Homo sapiens PE=1 SV=1	11	6	6	63	-1.41	0.04	-1.64	-0.43	-0.34	-0.12	-0.25	-0.03			8.63168e-05	0.149003	0.299182	0.966248	0.609029	0.999993	7.21	2.1			12.37	3.24	8.1	14.54	12.63	LPCAT3
FALSE	High	Q5VV52	GN=ZNF691 Zinc finger protein 691 OS=Homo sapiens PE=1 SV=1	8	2	3	0	0.34	-0.36	0.46	-0.16	-0.02	-0.24	-0.14	-0.1			0.549483	0.992738	1	0.94654	0.996059	0.999327	12.88	10.99			29.06	16.69	1.1	23.8	3.69	ZNF691
FALSE	High	P31942	GN=HNRNPH3 Heterogeneous nuclear ribonucleoprotein H3 OS=Homo sapiens PE=1 SV=2	16	5	8	136	0.34	0.2	0.33	0.11	0.3	0.2	0.1	0.19			0.232119	0.956532	0.308989	0.682882	0.978452	0.73214	5.8	12.79			13.27	9.17	4.35	1.75	5.77	HNRNPH3
FALSE	High	P62805	GN=HIST1H4A Histone H4 OS=Homo sapiens PE=1 SV=2	54	9	52	305	0.16	-0.05	0.07	0.08	-0.01	-0.06	-0.09	0.13			0.9954	0.991506	1	0.997442	0.977981	0.916829	1.32	7.7			6.2	4.39	2.93	15.08	10.49	HIST1H4A
FALSE	High	Q9ULE0	GN=WWC3 Protein WWC3 OS=Homo sapiens PE=1 SV=3	1	1	5	0	-0.06	-0.05	0.12	0.01	0.04	0.03	0.05	0.16			0.927431	1	0.999867	0.999914	0.999112	0.814532	9.69	4.96			8.63	5.07	5.94	2.64	14.01	WWC3
FALSE	High	Q9UER7	GN=DAXX Death domain-associated protein 6 OS=Homo sapiens PE=1 SV=2	3	2	2	29	-0.59	-0.45	-0.02	0.35	0.17	0.12	0.13	0.24			1	0.470933	0.939757	0.987615	0.98282	0.803367	5.09	5.65			21.31	5.48	9.24	17.34	8.7	DAXX
FALSE	High	O75909	GN=CCNK Cyclin-K OS=Homo sapiens PE=1 SV=2	7	3	3	58	0.12	0.11	0.04	0	0.2	0.06	0.06	0.07			0.996251	1	0.244434	0.971728	0.981369	0.965307	6.4	6.94			6.7	4.65	6.56	1.28	0.7	CCNK
FALSE	High	Q9Y6K1	GN=DNMT3A DNA (cytosine-5)-methyltransferase 3A OS=Homo sapiens PE=1 SV=4	3	2	2	95	0.6	0.1	0.43	0.01	0.01	-0.02	0.19	-0.12			0.29974	1	1	0.999999	0.915005	0.990377	19.61	0.6			0.75	5.13	12.18	12.3	18.28	DNMT3A
FALSE	High	Q9BT78	GN=COPS4 COP9 signalosome complex subunit 4 OS=Homo sapiens PE=1 SV=1	19	7	7	62	-0.11	0.15	0.09	0.18	-0.01	-0.01	-0.09	-0.1			0.993037	0.872977	1	1	0.99458	0.988639	20.18	0.04			5.21	3.53	2.08	10.77	12.72	COPS4
FALSE	High	Q68CP9	GN=ARID2 AT-rich interactive domain-containing protein 2 OS=Homo sapiens PE=1 SV=2	1	2	2	18	-0.48	-0.51	0.2	0.39	0.46	0.74	0.08	-0.55			0.998211	0.954286	0.906627	0.595036	0.999991	0.830083	20.37	24.11			48.24	13.12	10.36	5.59	43.26	ARID2
FALSE	High	Q8N0W3	GN=FUK L-fucose kinase OS=Homo sapiens PE=2 SV=2	2	2	2	0	0.18	0.05	0.25	-0.12	0.01	-0.19	-0.05	-0.21			0.474134	0.955441	1	0.736389	0.999418	0.668967	16.44	0.87			12.97	3.58	0.24	2.71	8.2	FUK
FALSE	High	Q9BV38	GN=WDR18 WD repeat-containing protein 18 OS=Homo sapiens PE=1 SV=2	14	7	11	95	0.38	-0.07	0.2	0.33	-0.16	0.02	-0.27	0.21			0.993783	0.929375	0.998216	1	0.97048	0.992315	34.86	7.06			27.46	1.94	6.43	26.88	23.36	WDR18
FALSE	High	P12429	GN=ANXA3 Annexin A3 OS=Homo sapiens PE=1 SV=3	15	5	5	50	-0.18	0.27	0.09	0.15	0.16	-0.03	0.38	-0.05			0.997658	0.961421	0.958517	0.999997	0.38993	0.999943	5.44	5.03			2.92	12.4	14.44	10.85	20.8	ANXA3
FALSE	High	Q99598	GN=TSNAX Translin-associated protein X OS=Homo sapiens PE=1 SV=1	12	4	4	21	0.26	0.3	-0.23	-0.4	-0.04	-0.15	0.18	-0.24			0.907851	0.531271	0.999993	0.988242	0.964485	0.900881	26.92	5.73			10.32	10.05	14.22	12.65	11.29	TSNAX
FALSE	High	P24534	GN=EEF1B2 Elongation factor 1-beta OS=Homo sapiens PE=1 SV=3	25	4	5	99	0.13	-0.13	0	-0.14	-0.03	-0.04	-0.07	-0.14			1	0.859278	0.999865	0.999792	0.992022	0.845125	12.26	2.44			4.21	11.57	3.56	1.91	8.96	EEF1B2
FALSE	High	P61978	GN=HNRNPK Heterogeneous nuclear ribonucleoprotein K OS=Homo sapiens PE=1 SV=1	32	15	21	201	0.36	0	0.35	0.32	-0.23	0	-0.11	0.12			0.765693	0.825073	0.951399	1	0.998776	0.99748	30.42	3.02			12.24	1.24	1.79	20.72	19.26	HNRNPK
FALSE	High	P42696	GN=RBM34 RNA-binding protein 34 OS=Homo sapiens PE=1 SV=2	36	15	17	78	0.46	-0.02	0.48	-0.05	0.15	-0.03	0.11	0.23			0.0564855	0.999618	0.880066	0.999955	0.970497	0.566437	3.98	1.01			0.6	10.71	3.38	1.47	19.46	RBM34
FALSE	High	P55854	GN=SUMO3 Small ubiquitin-related modifier 3 OS=Homo sapiens PE=1 SV=2	26	3	5	55	0.54	0.76	0.16	0.44	0.15	0.03	0.38	0.15			0.993482	0.610394	0.994488	0.999999	0.738078	0.995514	5.99	19.89			11.34	20.26	18.83	14.01	24.1	SUMO3
FALSE	High	Q13155	GN=AIMP2 Aminoacyl tRNA synthase complex-interacting multifunctional protein 2 OS=Homo sapiens PE=1 SV=2	16	5	8	68	0.34	0.09	0.17	-0.22	-0.1	-0.12	-0.03	-0.14			0.71928	0.486563	0.965166	0.914037	0.999933	0.847891	0.81	5.62			1.49	4.88	4.61	11.02	14.42	AIMP2
FALSE	High	Q6NUK1	GN=SLC25A24 Calcium-binding mitochondrial carrier protein SCaMC-1 OS=Homo sapiens PE=1 SV=2	32	17	24	224	-0.5	0.06	-0.42	0.24	0.37	0.3	-0.04	0.11			0.131951	0.590573	0.207138	0.375402	0.999902	0.978391	8.65	0.69			14.28	6.15	3.85	6.82	14.92	SLC25A24
FALSE	High	O75489	GN=NDUFS3 NADH dehydrogenase [ubiquinone] iron-sulfur protein 3, mitochondrial OS=Homo sapiens PE=1 SV=1	9	2	2	27	-0.03	0.14	-0.2	0.16	-0.03	0.02	0.14	-0.46			0.813703	0.915675	0.999994	1	0.951895	0.137632	21.36	4.24			13.6	1.66	3.39	2.12	7.17	NDUFS3
FALSE	High	Q01968	GN=OCRL Inositol polyphosphate 5-phosphatase OCRL-1 OS=Homo sapiens PE=1 SV=3	8	7	7	48	-0.01	0.04	0.03	0.14	0.12	0.05	0.08	-0.18			0.995637	0.212867	0.359521	0.934215	0.708848	0.0929946	3.35	2.87			1.39	7.4	1.04	1.98	3.17	OCRL
FALSE	High	P00491	GN=PNP Purine nucleoside phosphorylase OS=Homo sapiens PE=1 SV=2	30	7	9	104	-0.02	0.19	-0.14	-0.21	-0.07	-0.22	-0.02	-0.39			0.8512	0.54956	0.99108	0.472419	0.999999	0.0852538	4.23	1.44			12.76	3.15	11.56	7.43	5.54	PNP
FALSE	High	O00767	GN=SCD Acyl-CoA desaturase OS=Homo sapiens PE=1 SV=2	8	4	5	83	-0.25	-0.47	-0.56	-0.29	-0.08	-0.06	-0.08	0.11			0.0597552	0.494736	0.997428	0.999107	0.996618	0.986648	18.72	8.57			9.49	6.26	1.94	0.32	13.05	SCD
FALSE	High	P50416	GN=CPT1A Carnitine O-palmitoyltransferase 1, liver isoform OS=Homo sapiens PE=1 SV=2	26	18	24	174	-0.41	0.08	-0.49	0.06	-0.02	-0.12	-0.24	0.1			0.00312064	0.96511	0.999904	0.683551	0.115916	0.801973	0.35	2.53			3.32	3.27	5.88	1.42	10.85	CPT1A
FALSE	High	P18858	GN=LIG1 DNA ligase 1 OS=Homo sapiens PE=1 SV=1	6	4	6	21	-0.54	-0.24	-0.2	0.01	0.15	0.02	0.25	-0.25			0.82137	1	0.934048	0.999999	0.657969	0.652178	1.15	7.58			2.99	2.54	6.35	5.43	24.09	LIG1
FALSE	High	Q5HYI8	GN=RABL3 Rab-like protein 3 OS=Homo sapiens PE=1 SV=1	19	5	5	43	-0.08	-0.16	0.05	0.29	0.14	0.26	0.17	0.09			0.998074	0.17962	0.792659	0.245727	0.612013	0.969393	13.83	0.76			2.02	6.19	5.04	7.59	3.98	RABL3
FALSE	High	Q9GZT9	GN=EGLN1 Egl nine homolog 1 OS=Homo sapiens PE=1 SV=1	14	4	4	50	0.16	-0.06	0.18	-0.19	-0.19	-0.27	-0.09	-0.15			0.922585	0.895891	0.895321	0.677633	0.996897	0.967919	14.05	1.68			0.88	11.72	14.41	18.97	6.59	EGLN1
FALSE	High	P10909	GN=CLU Clusterin OS=Homo sapiens PE=1 SV=1	12	4	4	57	-0.38	-0.07	-0.73	-0.17	0.24	-0.22	1.91	-0.23			0.0351214	0.933232	0.769578	0.824327	0.000112943	0.817057	0.01	6.66			6.78	8.51	12.65	14.33	20.89	CLU
FALSE	High	O43813	GN=LANCL1 LanC-like protein 1 OS=Homo sapiens PE=1 SV=1	11	4	4	67	-0.07	-0.24	-0.01	-0.15	0.12	0.02	-0.09	-0.02			0.999998	0.598476	0.751818	0.999961	0.931691	0.999979	3.34	7.59			0.52	4.61	3.3	4.75	10.64	LANCL1
FALSE	High	Q96J01	GN=THOC3 THO complex subunit 3 OS=Homo sapiens PE=1 SV=1	11	4	4	36	-0.04	0.07	-0.16	-0.14	0.02	-0.02	0.04	-0.05			0.708699	0.821063	0.999989	0.999995	0.999774	0.999134	2.12	11.35			4.08	4.1	10.36	5.32	8.25	THOC3
FALSE	High	Q9H0D6	GN=XRN2 5'-3' exoribonuclease 2 OS=Homo sapiens PE=1 SV=1	23	17	22	169	0.23	0.05	0.16	0.08	-0.06	-0.02	0.02	0.04			0.529398	0.957748	0.988742	0.999977	0.999927	0.998875	2.44	3.33			4.34	6.88	6.61	2.35	10.33	XRN2
FALSE	High	P07384	GN=CAPN1 Calpain-1 catalytic subunit OS=Homo sapiens PE=1 SV=1	15	10	11	82	-0.04	0.17	0.03	-0.09	0.13	-0.04	0.19	-0.53			0.999997	0.999406	0.994989	0.999996	0.963314	0.287013	16.72	0.27			8.16	1.36	11.88	11.58	29.44	CAPN1
FALSE	High	Q6P179	GN=ERAP2 Endoplasmic reticulum aminopeptidase 2 OS=Homo sapiens PE=1 SV=2	2	2	3	40	-0.1	-0.1	0.05	0.13	-0.09	-0.2	-0.08	0.06			0.998258	0.827927	0.957636	0.505823	0.974761	0.995507	14.37	0.45			5.8	0.9	1.16	8.49	5.31	ERAP2
FALSE	High	Q15126	GN=PMVK Phosphomevalonate kinase OS=Homo sapiens PE=1 SV=3	14	3	3	14	-0.22	-0.06	-0.15	-0.12	0.16	-0.04	0.02	-0.07			0.973212	0.988034	0.961824	0.999987	1	0.999423	19.75	3.48			4.7	3.77	9.08	20.95	8.58	PMVK
FALSE	High	Q15428	GN=SF3A2 Splicing factor 3A subunit 2 OS=Homo sapiens PE=1 SV=2	5	2	2	103	-0.15	0.04	0.27	0.2	0.35	0.27	0.16	0.14			0.605272	0.841443	0.380459	0.608678	0.929774	0.965094	15.9	10.03			7.45	3.3	19.37	0.45	0.07	SF3A2
FALSE	High	Q14997	GN=PSME4 Proteasome activator complex subunit 4 OS=Homo sapiens PE=1 SV=2	4	6	7	48	0.29	0.03	0.32	-0.01	-0.03	-0.14	0.04	-0.01			0.371307	1	0.999972	0.941528	0.999871	1	5.2	6.14			9.57	10.9	3.83	19.02	2.33	PSME4
FALSE	High	P14314	GN=PRKCSH Glucosidase 2 subunit beta OS=Homo sapiens PE=1 SV=2	16	10	14	77	-0.24	-0.31	-0.26	-0.11	-0.1	0.02	0.01	0.02			0.697742	0.990577	0.995046	1	1	0.999999	14.74	0.09			7.56	4.84	17.44	11.61	13.52	PRKCSH
FALSE	High	Q9NVS9	GN=PNPO Pyridoxine-5'-phosphate oxidase OS=Homo sapiens PE=1 SV=1	10	3	3	0	-0.09	0.27	-0.13	-0.01	0.05	-0.11	-0.03	-0.06			0.771858	1	0.996035	0.890426	0.999672	0.990744	7.29	2.12			3.59	0.42	10.05	3.14	10.22	PNPO
FALSE	High	Q96PC3	GN=AP1S3 AP-1 complex subunit sigma-3 OS=Homo sapiens PE=1 SV=1	10	2	2	14																										AP1S3
FALSE	High	P08397	GN=HMBS Porphobilinogen deaminase OS=Homo sapiens PE=1 SV=2	17	7	7	23	0.43	0.36	0.18	-0.15	0.13	-0.04	0.03	-0.24			0.557154	0.713983	0.813385	0.999669	0.999957	0.308116	1.55	6.91			7.62	5.15	12.5	2.7	5.83	HMBS
FALSE	High	O14818	GN=PSMA7 Proteasome subunit alpha type-7 OS=Homo sapiens PE=1 SV=1	31	7	7	92	0.07	0.33	-0.13	-0.1	0.11	-0.09	0.13	-0.27			0.95978	0.988236	0.980513	0.9946	0.961036	0.5655	0.44	15.28			14.7	6.99	5.63	7.18	10.83	PSMA7
FALSE	High	Q9NUL7	GN=DDX28 Probable ATP-dependent RNA helicase DDX28 OS=Homo sapiens PE=1 SV=2	12	6	6	79	0.49	0.03	0.31	-0.24	0.1	-0.03	0.06	0.27			0.719406	0.879579	0.998583	0.999997	0.999882	0.820655	30.18	1.93			11.71	17.11	1.23	1.62	2.23	DDX28
FALSE	High	Q14BN4	GN=SLMAP Sarcolemmal membrane-associated protein OS=Homo sapiens PE=1 SV=1	11	8	8	78	0.29	-0.21	0.15	0.09	-0.21	-0.01	-0.01	0.43			0.903552	0.986007	0.68048	1	1	0.109236	11.41	15.56			4.89	5.31	6.66	2.03	9.96	SLMAP
FALSE	High	P38432	GN=COIL Coilin OS=Homo sapiens PE=1 SV=1	10	5	5	49	0.34	0.07	0.19	-0.08	-0.07	-0.06	0.14	0.16			0.93146	0.998856	0.999389	0.999858	0.983098	0.963603	21.46	12.03			12.89	16	7.13	1.8	8.12	COIL
FALSE	High	P35219	GN=CA8 Carbonic anhydrase-related protein OS=Homo sapiens PE=1 SV=3	12	2	2	0	-0.05	0.27	-0.43	-0.44	0.04	-0.26	-0.11	-0.09			0.331158	0.312563	0.999965	0.758011	0.993721	0.997418	13.07	19.45			5.65	11.75	16.07	10.35	1.47	CA8
FALSE	High	Q66K74	GN=MAP1S Microtubule-associated protein 1S OS=Homo sapiens PE=1 SV=2	3	3	3	27	0.08	0	0.12	0.13	0.21	-0.03	0.07	0.03			0.991769	0.987558	0.910647	0.999998	0.999602	0.999995	22.47	2.82			6.59	17.28	8.65	10.31	11.89	MAP1S
FALSE	High	Q9BYW2	GN=SETD2 Histone-lysine N-methyltransferase SETD2 OS=Homo sapiens PE=1 SV=3	1	3	3	41	-0.23	-0.11	-0.03	0.32	0.03	-0.12	0.19	-0.05			0.999944	0.240385	0.999942	0.935721	0.717975	0.999513	2.78	1.12			1.27	7.31	17.96	7.42	7.27	SETD2
FALSE	High	Q9BRK5	GN=SDF4 45 kDa calcium-binding protein OS=Homo sapiens PE=1 SV=1	12	4	4	0	0.2	0.32	0.27	0.14	-0.26	0.15	-0.03	0.11			0.660477	0.968207	0.69608	0.954547	0.999987	0.989308	13.86	11.61			4.68	13.02	13.74	11.5	7.75	SDF4
FALSE	High	Q9Y376	GN=CAB39 Calcium-binding protein 39 OS=Homo sapiens PE=1 SV=1	8	2	2	22	0.45	0.53	0.12	0.44	0.18	0.25	0.12	-0.18			0.998681	0.649495	0.990237	0.949029	0.998798	0.991061	31.06	16.02			15.4	6.36	13.72	14.35	20.57	CAB39
FALSE	High	O95453	GN=PARN Poly(A)-specific ribonuclease PARN OS=Homo sapiens PE=1 SV=1	16	9	9	45	0.15	0.16	0.09	0.04	0.06	-0.09	0.17	0.12			0.976695	0.99972	0.996916	0.978474	0.748483	0.921134	8.51	8.09			8.34	11.34	10.14	2.41	3.47	PARN
FALSE	High	Q13177	GN=PAK2 Serine/threonine-protein kinase PAK 2 OS=Homo sapiens PE=1 SV=3	18	7	7	105	0.12	0.16	0.16	-0.1	-0.04	-0.16	0.12	-0.31			0.739335	0.948497	0.999323	0.755308	0.888216	0.180827	6.07	0.81			0.99	2.41	18.13	2.84	1.95	PAK2
FALSE	High	P82933	GN=MRPS9 28S ribosomal protein S9, mitochondrial OS=Homo sapiens PE=1 SV=2	12	5	6	133	0.6	0.12	0.08	0.21	-0.39	-0.14	-0.43	0.17			0.999944	0.989788	0.850388	0.998961	0.806815	0.996935	35.78	5.87			29.42	9.37	8.84	14.55	25.38	MRPS9
FALSE	High	Q00765	GN=REEP5 Receptor expression-enhancing protein 5 OS=Homo sapiens PE=1 SV=3	20	6	6	46	-0.59	-0.06	-0.76	0.33	0.3	0.28	-0.03	0.19			0.002408	0.159012	0.220174	0.284044	0.999846	0.600305	9.62	4.74			3.82	3.02	9.67	7.52	10.84	REEP5
FALSE	High	P04035	GN=HMGCR 3-hydroxy-3-methylglutaryl-coenzyme A reductase OS=Homo sapiens PE=1 SV=1	9	6	6	22	-0.09	-0.1	-0.74	0.18	0.14	-0.04	-0.23	-0.02			0.00265263	0.630712	0.817578	0.999705	0.426376	0.999997	5.49	6.32			16	3.18	4.19	5.84	0.84	HMGCR
FALSE	High	Q9Y3D3	GN=MRPS16 28S ribosomal protein S16, mitochondrial OS=Homo sapiens PE=1 SV=1	30	4	6	54	-0.5	-0.08	-0.27	-0.03	0.01	-0.07	0.1	0.01			0.391738	0.999971	1	0.9959	0.971715	1	5.83	0.33			15.63	13.07	2.76	1.19	5.03	MRPS16
FALSE	High	O00186	GN=STXBP3 Syntaxin-binding protein 3 OS=Homo sapiens PE=1 SV=2	15	8	9	90	0.03	-0.18	0.13	-0.18	-0.11	-0.18	0.04	-0.03			0.921376	0.726559	0.957118	0.729506	0.999903	0.999969	6.04	4.78			14.93	4.45	0.52	1.01	13.28	STXBP3
FALSE	High	Q13510	GN=ASAH1 Acid ceramidase OS=Homo sapiens PE=1 SV=5	4	2	2	13	-0.39	0.17	0.16	0.29	0.39	0.3	0.22	0.37			0.793332	0.305092	0.105908	0.268398	0.554256	0.136046	4.1	10.3			2.62	12.47	4.63	2.95	12.35	ASAH1
FALSE	High	O75586	GN=MED6 Mediator of RNA polymerase II transcription subunit 6 OS=Homo sapiens PE=1 SV=2	9	2	2	21	0.45	0.3	0.04	-0.08	0.24	-0.08	0.13	0.47			0.999999	0.999857	0.958896	0.99991	0.998096	0.591407	1.52	9.63			26.81	18.98	9.81	2.59	31.18	MED6
FALSE	High	Q6ZT21	GN=TMPPE Transmembrane protein with metallophosphoesterase domain OS=Homo sapiens PE=2 SV=2	11	4	5	61	-0.67	-0.08	-1.17	-0.21	-0.15	0.2	-0.58	-0.16			0.00151726	0.824977	0.951124	0.838903	0.06791	0.927912	2.74	2.35			7.66	2.42	0.95	20.42	17.85	TMPPE
FALSE	High	Q8TD26	GN=CHD6 Chromodomain-helicase-DNA-binding protein 6 OS=Homo sapiens PE=1 SV=4	2	6	6	130	0.09	-0.28	0.28	0.23	0.28	0.08	0.26	-0.16			0.12382	0.216386	0.121454	0.959457	0.153302	0.571451	2.24	0.84			1.04	5.24	7.9	6.44	10.46	CHD6
FALSE	High	Q92597	GN=NDRG1 Protein NDRG1 OS=Homo sapiens PE=1 SV=1	11	3	3	59	0.15	-0.57	0.2	0.06	0.18	-0.02	0	0.23			0.978076	0.999959	0.986408	1	1	0.958456	15.72	11.36			11.14	14.41	31.44	19.54	9.09	NDRG1
FALSE	High	Q32P28	GN=P3H1 Prolyl 3-hydroxylase 1 OS=Homo sapiens PE=1 SV=2	19	12	13	93	0.18	-0.18	0.29	0.18	-0.25	-0.1	-0.05	0.01			0.574984	0.898801	0.712018	0.994892	0.999756	1	25.16	3.13			3.56	2.2	3.4	10.18	8.67	P3H1
FALSE	High	Q9BYC8	GN=MRPL32 39S ribosomal protein L32, mitochondrial OS=Homo sapiens PE=1 SV=1	26	3	3	26	-0.11	-0.3	-0.05	0	-0.32	-0.16	-0.04	-0.19			0.999786	1	0.504816	0.948374	0.999958	0.87409	2.48	1.48			22.3	7.16	0.75	17.71	1.08	MRPL32
FALSE	High	Q9Y2T2	GN=AP3M1 AP-3 complex subunit mu-1 OS=Homo sapiens PE=1 SV=1	11	4	6	78	-0.18	-0.14	-0.15	-0.36	0	-0.06	-0.04	-0.25			0.788869	0.110627	1	0.997616	0.999754	0.366737	5.25	9.5			1.33	8.21	1.71	6.11	13	AP3M1
FALSE	High	O95347	GN=SMC2 Structural maintenance of chromosomes protein 2 OS=Homo sapiens PE=1 SV=2	22	26	28	167	0	-0.07	0.11	-0.11	0.03	-0.04	0.17	0.05			0.976222	0.973466	0.99998	0.999935	0.825122	0.999639	17.38	2.61			8.75	6.38	4.25	8.77	6.86	SMC2
FALSE	High	P12270	GN=TPR Nucleoprotein TPR OS=Homo sapiens PE=1 SV=3	13	27	27	261	-0.16	0.21	0.16	0.2	0.12	0.04	0.18	0.07			0.326929	0.167872	0.585211	0.990781	0.238586	0.906249	2.34	8.98			4.22	0.7	4.75	4.7	1.64	TPR
FALSE	High	O15533	GN=TAPBP Tapasin OS=Homo sapiens PE=1 SV=1	10	4	5	30	-0.24	0	-0.35	0.18	0.13	0.11	-0.12	0.03			0.566908	0.949907	0.991345	0.99652	0.992597	0.999995	8.09	4.08			18.27	14.42	11.92	3.22	20.93	TAPBP
FALSE	High	Q8TBP6	GN=SLC25A40 Solute carrier family 25 member 40 OS=Homo sapiens PE=1 SV=1	8	2	2	81	-0.59	-0.1	-0.47	0.22	0.51	0.18	-0.11	0.04			0.534073	0.961568	0.470096	0.987207	0.999043	0.999996	37.41	3.19			22.89	1.53	5.53	5.72	4.9	SLC25A40
FALSE	High	P09960	GN=LTA4H Leukotriene A-4 hydrolase OS=Homo sapiens PE=1 SV=2	31	18	21	153	-0.37	0.26	-0.04	-0.2	0.08	-0.08	0.05	-0.22			0.982915	0.0958665	0.800706	0.76862	0.97885	0.0631091	4.12	2.4			1.93	2.93	4.55	7.24	2.17	LTA4H
FALSE	High	O15031	GN=PLXNB2 Plexin-B2 OS=Homo sapiens PE=1 SV=3	6	10	10	147	-0.01	0.21	-0.22	0.04	0.13	0.02	-0.08	-0.03			0.739699	0.999955	0.960494	0.999998	0.996615	0.999986	7.29	14.82			0.45	9.04	5.16	0.14	18.04	PLXNB2
FALSE	High	Q9H4M9	GN=EHD1 EH domain-containing protein 1 OS=Homo sapiens PE=1 SV=2	14	7	7	64	0	0.31	0.16	0.33	0.17	0.16	0.15	-0.01			0.0844639	0.00192397	0.0770116	0.0871274	0.106634	0.999907	1.82	5.21			1.94	1.7	0.7	4.98	2.88	EHD1
FALSE	High	Q9GZL7	GN=WDR12 Ribosome biogenesis protein WDR12 OS=Homo sapiens PE=1 SV=2	25	9	10	53	0.54	0.13	0.32	-0.04	-0.06	-0.13	-0.04	0.12			0.321086	0.999887	0.999112	0.948989	0.999903	0.964765	17.06	9.09			10.21	4.46	0.55	1.77	9.15	WDR12
FALSE	High	Q9H9P8	GN=L2HGDH L-2-hydroxyglutarate dehydrogenase, mitochondrial OS=Homo sapiens PE=1 SV=3	19	8	8	35	-0.18	0.02	-0.39	-0.07	0.02	0.03	-0.1	0.04			0.177458	0.997565	1	0.999984	0.979304	0.999941	19.91	0.66			3.42	6.76	8.47	7.26	3.04	L2HGDH
FALSE	High	Q8IVL5	GN=P3H2 Prolyl 3-hydroxylase 2 OS=Homo sapiens PE=1 SV=1	3	2	2	34																										P3H2
FALSE	High	Q96K21	GN=ZFYVE19 Abscission/NoCut checkpoint regulator OS=Homo sapiens PE=1 SV=3	6	3	3	0	-0.2	-0.13	-0.03	0.32	-0.05	0.05	0.11	-0.37			0.999993	0.471214	0.999897	0.999896	0.989959	0.331014	11.13	2.44			17.75	8.01	1.45	17.06	1.74	ZFYVE19
FALSE	High	O43149	GN=ZZEF1 Zinc finger ZZ-type and EF-hand domain-containing protein 1 OS=Homo sapiens PE=1 SV=6	2	7	7	32	-0.35	-0.3	0.01	-0.26	-0.08	0.96	-0.01	0.09			0.999982	0.0549193	0.860372	2.12847e-05	0.999997	0.823994	6.85	4.26			0.89	6.74	4.98	0.13	3.67	ZZEF1
FALSE	High	Q6DD88	GN=ATL3 Atlastin-3 OS=Homo sapiens PE=1 SV=1	21	10	13	89	-0.49	0.05	-0.62	0.67	0.17	0.38	0.13	-0.01			0.00994668	0.00657841	0.761195	0.103365	0.906478	1	2.26	12.76			12.04	6.09	6.28	3.51	5.64	ATL3
FALSE	High	O14972	GN=DSCR3 Down syndrome critical region protein 3 OS=Homo sapiens PE=2 SV=1	10	2	2	44	1.3	-0.46	1.53	-0.2	-0.19	-0.32	-0.3	0.85			0.0988296	0.998999	0.99928	0.988147	0.990793	0.536991	17.03	3.86			16.82	20.64	26.5	49.96	46.55	DSCR3
FALSE	High	P50579	GN=METAP2 Methionine aminopeptidase 2 OS=Homo sapiens PE=1 SV=1	13	5	5	49	-0.65	0.21	0.1	-0.26	-0.31	-0.14	0.12	-0.18			0.965799	0.321309	0.18845	0.85309	0.916652	0.656018	17.06	4.47			6.62	0.96	4.86	3.64	3.47	METAP2
FALSE	High	O75152	GN=ZC3H11A Zinc finger CCCH domain-containing protein 11A OS=Homo sapiens PE=1 SV=3	20	13	13	214	0.06	-0.12	0.03	0.01	-0.09	-0.11	-0.04	0.16			0.999461	0.999998	0.906598	0.819825	0.998925	0.538826	4.89	2.16			1.07	0.79	9.04	8.8	6.57	ZC3H11A
FALSE	High	Q9Y3D9	GN=MRPS23 28S ribosomal protein S23, mitochondrial OS=Homo sapiens PE=1 SV=2	29	5	5	70	0.75	-0.17	0.43	-0.27	-0.11	-0.17	-0.21	0.24			0.614373	0.914392	0.998863	0.987624	0.970127	0.94432	9.59	5.06			1.06	32.91	14.49	2.93	23.43	MRPS23
FALSE	High	P63244	GN=RACK1 Receptor of activated protein C kinase 1 OS=Homo sapiens PE=1 SV=3	60	20	35	397	0.45	0.19	0.03	-0.18	-0.16	-0.21	0.09	-0.12			0.999998	0.959294	0.97292	0.920828	0.998875	0.993155	0.5	9.66			20.33	11.04	16.62	7.1	18.06	RACK1
FALSE	High	Q8TEY7	GN=USP33 Ubiquitin carboxyl-terminal hydrolase 33 OS=Homo sapiens PE=1 SV=2	3	3	3	35	0.43	-0.64	-0.07	0.14	-0.11	0.09	-0.03	0.22			0.992204	0.863779	0.943313	0.983873	0.999897	0.548655	6.54	4.3			8.11	12.84	1.43	3.54	12.01	USP33
FALSE	High	Q8N8S7	GN=ENAH Protein enabled homolog OS=Homo sapiens PE=1 SV=2	16	7	7	91	-0.11	0.11	-0.09	-0.17	0	0.07	0.15	-0.02			0.98938	0.848049	1	0.997529	0.885715	0.999992	16.81	5.6			3.47	6.33	0.56	11.89	7.96	ENAH
FALSE	High	Q9Y2G3	GN=ATP11B Probable phospholipid-transporting ATPase IF OS=Homo sapiens PE=1 SV=2	2	2	2	43																										ATP11B
FALSE	High	Q9Y237	GN=PIN4 Peptidyl-prolyl cis-trans isomerase NIMA-interacting 4 OS=Homo sapiens PE=1 SV=1	29	5	5	20	-0.07	-0.06	-0.24	-0.38	0.01	-0.13	-0.16	-0.03			0.118133	0.0142044	1	0.633305	0.432778	0.999743	3.67	0.43			6.33	0.98	2.51	7.09	8.78	PIN4
FALSE	High	Q9UPY5	GN=SLC7A11 Cystine/glutamate transporter OS=Homo sapiens PE=1 SV=1	7	3	3	0	-0.63	-0.09	-0.85	0.12	0.51	0.18	-0.03	-0.2			0.00483316	0.970892	0.0679498	0.842234	0.999977	0.77445	13.74	3.79			15.66	1.33	2.06	11.19	7.21	SLC7A11
FALSE	High	O14672	GN=ADAM10 Disintegrin and metalloproteinase domain-containing protein 10 OS=Homo sapiens PE=1 SV=1	18	11	11	88	0.12	0.18	-0.6	-0.09	-0.07	0.39	-0.05	-0.09			0.00887507	0.978751	0.992223	0.0784273	0.999099	0.968941	6.57	5.45			12.2	9.59	4.46	7.69	1.77	ADAM10
FALSE	High	Q8IUF8	GN=MINA Bifunctional lysine-specific demethylase and histidyl-hydroxylase MINA OS=Homo sapiens PE=1 SV=1	9	4	4	42	0.49	0.19	0.33	-0.16	0.14	0.02	-0.07	0.1			0.0465285	0.490403	0.618396	0.999948	0.977153	0.868267	7.32	5.4			2.96	5.66	0.69	4.26	9.37	MINA
FALSE	High	P62195	GN=PSMC5 26S protease regulatory subunit 8 OS=Homo sapiens PE=1 SV=1	17	6	6	44	-0.25	0	-0.07	0.09	0.2	0.15	-0.01	-0.24			0.993169	0.978279	0.616713	0.818535	1	0.417678	16.43	6.6			4.17	1.6	8.07	5.66	0.02	PSMC5
FALSE	High	O75886	GN=STAM2 Signal transducing adapter molecule 2 OS=Homo sapiens PE=1 SV=1	3	2	2	24	0.02	-0.15	0.47	0.28	0.27	0.25	0.42	-0.08			0.628392	0.938762	0.943992	0.958964	0.730921	0.999891	0.62	3.96			24.05	9.62	16.86	29.43	26.19	STAM2
FALSE	High	Q9NQC3	GN=RTN4 Reticulon-4 OS=Homo sapiens PE=1 SV=2	4	4	8	60	-0.48	0.2	-0.75	-0.03	0.02	-0.03	-0.5	0			0.1735	1	1	0.999999	0.510245	1	23.57	1.86			15.31	5.69	0.33	36.01	4.11	RTN4
FALSE	High	Q96I25	GN=RBM17 Splicing factor 45 OS=Homo sapiens PE=1 SV=1	8	3	3	23	0.79	0.33	0.66	-0.01	0.05	-0.06	0.2	0.11			0.000556526	0.999999	0.991875	0.977724	0.243359	0.75583	2.66	3.88			3.6	3.28	7.04	9.65	1.52	RBM17
FALSE	High	Q3KQU3	GN=MAP7D1 MAP7 domain-containing protein 1 OS=Homo sapiens PE=1 SV=1	3	2	2	44	-0.43	-0.01	-0.19	-0.26	0.32	-0.33	0.08	-0.29			0.969349	0.897177	0.792535	0.767278	0.99977	0.846785	12.33	33.08			11.11	3.59	14.18	6.6	7.87	MAP7D1
FALSE	High	Q9NXW2	GN=DNAJB12 DnaJ homolog subfamily B member 12 OS=Homo sapiens PE=1 SV=4	17	5	7	87	1.05	0.49	-0.04	0.24	-0.09	0.3	-0.25	0.19			0.999997	0.917782	0.999461	0.82037	0.911272	0.969402	30.08	18.21			19.84	0.22	1.79	1.71	4.27	DNAJB12
FALSE	High	P50897	GN=PPT1 Palmitoyl-protein thioesterase 1 OS=Homo sapiens PE=1 SV=1	18	4	4	60	-0.38	0.31	-0.12	-0.17	0.18	0.01	-0.08	-0.02			0.987041	0.934208	0.905235	1	0.997666	0.999999	7.53	1.98			13.29	10.7	3.82	8.74	20.97	PPT1
FALSE	High	Q9NUJ1	GN=ABHD10 Mycophenolic acid acyl-glucuronide esterase, mitochondrial OS=Homo sapiens PE=1 SV=1	15	4	8	72	-0.48	0	-0.07	0.03	0.06	-0.01	-0.05	-0.04			0.988042	0.999916	0.994352	1	0.997363	0.999696	6.74	5.17			5.16	11.84	8	3.71	6.57	ABHD10
FALSE	High	Q96SB4	GN=SRPK1 SRSF protein kinase 1 OS=Homo sapiens PE=1 SV=2	12	6	8	96	0.69	0.03	0.51	-0.2	-0.08	-0.1	0.1	0.17			0.0158042	0.522963	0.980549	0.944362	0.937673	0.664022	5.03	1.38			7.54	6.1	6.89	4.49	12.64	SRPK1
FALSE	High	O95858	GN=TSPAN15 Tetraspanin-15 OS=Homo sapiens PE=1 SV=1	15	4	5	108	-0.49	0.06	-1.23	-0.11	0.16	0.52	-0.11	-0.27			0.00128051	0.988542	0.942217	0.117376	0.990428	0.660597	11.91	16.95			12.8	8.1	7.31	6.02	10.6	TSPAN15
FALSE	High	O76082	GN=SLC22A5 Solute carrier family 22 member 5 OS=Homo sapiens PE=1 SV=1	4	3	3	32	-1.76	-0.11	-0.62	0.19	0.15	0.2	-0.07	0.1			0.114059	0.938375	0.979529	0.923125	0.999556	0.997707	15.85	2.67			21.9	6.67	7.68	1.66	18.87	SLC22A5
FALSE	High	Q8IWI9	GN=MGA MAX gene-associated protein OS=Homo sapiens PE=1 SV=3	2	3	3	25	0.91	0.09	0.8	-0.04	-0.08	0.15	0.12	0.5			0.0844287	0.999991	0.999679	0.991506	0.997202	0.402386	11.39	15.98			11.85	2.77	17.28	13.09	26.88	MGA
FALSE	High	Q5SNT2	GN=TMEM201 Transmembrane protein 201 OS=Homo sapiens PE=1 SV=1	10	5	7	29	-0.45	-0.2	-1	0.33	0.02	0.17	-0.37	0.08			0.00052789	0.182217	0.999996	0.716501	0.11409	0.987593	15.69	1.52			1.52	0.81	5.03	11.84	3.35	TMEM201
FALSE	High	O75688	GN=PPM1B Protein phosphatase 1B OS=Homo sapiens PE=1 SV=1	7	3	3	15	0.28	-0.03	0.41	-0.21	0.06	-0.23	-0.02	0.5			0.760046	0.982471	0.999979	0.975041	1	0.583384	14.74	5.73			15.38	19.48	17.71	16.84	33.39	PPM1B
FALSE	High	Q9H6V9	GN=LDAH Lipid droplet-associated hydrolase OS=Homo sapiens PE=1 SV=1	7	2	2	0	0.17	0.4	-0.99	-0.31	0.43	0.35	-0.32	-0.1			0.0150841	0.706654	0.39762	0.588209	0.690103	0.997881	17.76	1.34			4.85	28.2	1.37	8.57	8.67	LDAH
FALSE	High	Q9H3P7	GN=ACBD3 Golgi resident protein GCP60 OS=Homo sapiens PE=1 SV=4	24	10	14	113	-0.23	-0.09	-0.28	0.14	0.01	0.23	0	0.01			0.403189	0.925254	1	0.596752	1	1	3.44	14.97			11.49	8.99	8.68	1.45	5.32	ACBD3
FALSE	High	Q3B7T1	GN=EDRF1 Erythroid differentiation-related factor 1 OS=Homo sapiens PE=1 SV=1	3	3	3	39	0.25	0.22	0.37	0.21	0.23	-0.06	0.13	-0.08			0.728165	0.971437	0.950392	0.999979	0.997393	0.999804	29.46	4.72			6.44	9.69	11.07	9.43	27.01	EDRF1
FALSE	High	Q9P2F8	GN=SIPA1L2 Signal-induced proliferation-associated 1-like protein 2 OS=Homo sapiens PE=1 SV=2	1	2	2	0	0.11	0.11	0.32	0.19	-0.1	0.02	0.07	0.12			0.845894	0.980661	0.999298	1	0.999891	0.998742	34.84	6.43			0.37	12.62	0.22	10.95	23.02	SIPA1L2
FALSE	High	Q8IXI2	GN=RHOT1 Mitochondrial Rho GTPase 1 OS=Homo sapiens PE=1 SV=2	10	5	5	40	0.04	0.12	-0.43	0.11	0.04	0.04	-0.18	-0.08			0.0128932	0.793327	0.998128	0.997454	0.42502	0.935233	0.31	8.7			3.24	3.49	6.43	5.82	7.49	RHOT1
FALSE	High	O95376	GN=ARIH2 E3 ubiquitin-protein ligase ARIH2 OS=Homo sapiens PE=1 SV=1	8	3	3	90	-0.14	-0.34	0.16	-0.13	0.33	0.06	-0.05	0.14			0.805326	0.884802	0.174815	0.997892	0.998476	0.864546	10.54	6.32			12.62	3	3.53	0.76	10.14	ARIH2
FALSE	High	P29966	GN=MARCKS Myristoylated alanine-rich C-kinase substrate OS=Homo sapiens PE=1 SV=4	11	2	2	43	0.93	0.52	0.19	-0.14	0.55	0.38	-0.02	0.48			0.995469	0.998996	0.635626	0.885499	1	0.747794	19.35	47.28			0.81	6.83	15.78	16.28	11.19	MARCKS
FALSE	High	Q9H3S7	GN=PTPN23 Tyrosine-protein phosphatase non-receptor type 23 OS=Homo sapiens PE=1 SV=1	3	4	4	29	0.19	-0.22	0.28	0.06	0	0.04	-0.01	0.02			0.418855	0.998066	1	0.999776	1	0.999999	9.75	10.12			13.05	0.61	13.99	1.83	1.22	PTPN23
FALSE	High	P29218	GN=IMPA1 Inositol monophosphatase 1 OS=Homo sapiens PE=1 SV=1	13	3	4	28	-0.06	-0.19	0.11	-0.17	0.23	0.05	0.03	-0.54			0.986604	0.910903	0.719122	0.999873	0.999986	0.0771247	21.61	0.79			8.92	5.83	3.62	2.96	12.5	IMPA1
FALSE	High	Q9H6U6	GN=BCAS3 Breast carcinoma-amplified sequence 3 OS=Homo sapiens PE=1 SV=3	2	2	2	0																										BCAS3
FALSE	High	P52434	GN=POLR2H DNA-directed RNA polymerases I, II, and III subunit RPABC3 OS=Homo sapiens PE=1 SV=4	29	3	4	49	0.39	0.23	0.19	-0.29	-0.17	-0.2	-0.03	-0.06			0.857067	0.543835	0.907475	0.843839	0.99999	0.999629	21.74	6.04			11.65	4.59	7.84	4.72	5.46	POLR2H
FALSE	High	Q8IVH8	GN=MAP4K3 Mitogen-activated protein kinase kinase kinase kinase 3 OS=Homo sapiens PE=1 SV=1	4	3	3	65	0.45	0.1	0.09	-0.35	-0.31	-0.57	-0.24	0.32			0.997859	0.531062	0.633464	0.144267	0.823044	0.621611	8.31	1.4			1.6	7.32	7.25	2.78	30.46	MAP4K3
FALSE	High	O94979	GN=SEC31A Protein transport protein Sec31A OS=Homo sapiens PE=1 SV=3	8	10	11	59	0.34	0.11	0.28	0.11	-0.06	0.12	0.11	-0.09			0.221492	0.907983	0.996079	0.873759	0.913251	0.967806	1.2	5.49			10.11	7.92	10.02	0.13	7.07	SEC31A
FALSE	High	O94927	GN=HAUS5 HAUS augmin-like complex subunit 5 OS=Homo sapiens PE=1 SV=2	4	2	2	18																										HAUS5
FALSE	High	O95677	GN=EYA4 Eyes absent homolog 4 OS=Homo sapiens PE=1 SV=2	2	2	2	39																										EYA4
FALSE	High	P13637	GN=ATP1A3 Sodium/potassium-transporting ATPase subunit alpha-3 OS=Homo sapiens PE=1 SV=3	19	20	51	860																										ATP1A3
FALSE	High	Q15286	GN=RAB35 Ras-related protein Rab-35 OS=Homo sapiens PE=1 SV=1	22	4	7	87	-0.12	-0.05	-0.08	-0.21	-0.01	-0.15	-0.16	0.17			0.963446	0.360017	1	0.673301	0.610948	0.554115	3.02	1.31			1.4	3.56	5.49	0.04	14.77	RAB35
FALSE	High	Q9H853	GN=TUBA4B Putative tubulin-like protein alpha-4B OS=Homo sapiens PE=5 SV=2	5	1	6	35	0.55	0.55	-0.05	-0.5	-0.11	-0.28	0.2	-0.14			0.999978	0.447366	0.998732	0.877472	0.972735	0.995578	23.34	19.75			9.53	14.89	22.3	10.77	4.97	TUBA4B
FALSE	High	Q14562	GN=DHX8 ATP-dependent RNA helicase DHX8 OS=Homo sapiens PE=1 SV=1	8	9	10	96	0.02	0.01	0.11	-0.09	-0.11	-0.08	0.06	0.13			0.75245	0.838116	0.751393	0.916194	0.973064	0.560335	3.96	2.42			4.94	0.24	2.64	8.03	7.77	DHX8
FALSE	High	P32119	GN=PRDX2 Peroxiredoxin-2 OS=Homo sapiens PE=1 SV=5	28	7	7	79	-0.06	0.46	-0.28	0.02	0.12	0.15	0.3	-0.09			0.517773	1	0.969121	0.925263	0.443273	0.994894	1.31	11.37			5.5	3.83	18.7	4.84	11.71	PRDX2
FALSE	High	P20585	GN=MSH3 DNA mismatch repair protein Msh3 OS=Homo sapiens PE=1 SV=4	15	16	20	142	-0.11	-0.11	0.1	-0.03	-0.03	-0.11	0	0.02			0.817789	0.99911	0.99972	0.725688	1	0.999953	1.57	3.15			5.52	2.18	2.74	0.81	11.03	MSH3
FALSE	High	P61970	GN=NUTF2 Nuclear transport factor 2 OS=Homo sapiens PE=1 SV=1	17	2	4	64	0.01	0	0.04	-0.21	0.03	-0.06	-0.07	-0.34			0.998939	0.344887	0.999686	0.990183	0.981426	0.0593344	0	2.84			0.99	2.59	7.29	10.12	10.02	NUTF2
FALSE	High	Q8WUH2	GN=TGFBRAP1 Transforming growth factor-beta receptor-associated protein 1 OS=Homo sapiens PE=1 SV=1	5	4	4	55	-0.04	-0.13	0.05	0.12	0.03	-0.09	0.06	-0.04			0.99991	0.987893	0.999994	0.997636	0.999674	0.999963	29.41	6.12			0.26	1.16	4.13	2.93	0.07	TGFBRAP1
FALSE	High	P05556	GN=ITGB1 Integrin beta-1 OS=Homo sapiens PE=1 SV=2	16	12	13	128	-0.3	0.21	-0.36	0.15	0.21	0.14	0.07	0.09			0.134039	0.844484	0.568635	0.851961	0.99503	0.978955	2.67	0.78			16.82	10.56	0.57	0.51	6.46	ITGB1
FALSE	High	Q13868	GN=EXOSC2 Exosome complex component RRP4 OS=Homo sapiens PE=1 SV=2	19	5	6	40	0.1	-0.03	0.22	0.08	-0.04	-0.03	-0.08	0.23			0.342686	0.97837	0.999031	0.999907	0.968234	0.322313	8.44	5.82			5.74	3.03	7.12	4.1	9.8	EXOSC2
FALSE	High	P41250	GN=GARS Glycine--tRNA ligase OS=Homo sapiens PE=1 SV=3	18	16	21	130	0.26	0.24	0.17	-0.07	-0.09	-0.13	0.08	-0.22			0.517567	0.973167	0.93263	0.742833	0.958944	0.288465	4.62	1.58			8.72	0.54	11.39	3.58	5.35	GARS
FALSE	High	Q7KZF4	GN=SND1 Staphylococcal nuclease domain-containing protein 1 OS=Homo sapiens PE=1 SV=1	35	33	44	396	0.27	-0.08	0.26	0.08	-0.05	-0.03	0.03	0.03			0.000279526	0.183548	0.484341	0.885409	0.945507	0.906345	3.15	0.6			0.55	2.68	1.13	1.39	1.43	SND1
FALSE	High	P33121	GN=ACSL1 Long-chain-fatty-acid--CoA ligase 1 OS=Homo sapiens PE=1 SV=1	13	9	10	72	0.05	0.1	-0.12	0.31	0.36	0.23	0.12	-0.03			0.382517	0.00692	0.00269995	0.0313221	0.396101	0.992999	8.42	1.36			1.57	0.84	2.9	2.48	2.17	ACSL1
FALSE	High	P00918	GN=CA2 Carbonic anhydrase 2 OS=Homo sapiens PE=1 SV=2	29	6	6	67	0.39	0.2	-0.19	-0.64	0.12	-0.28	-0.34	-0.27			0.554046	0.00388884	0.867102	0.197694	0.0931661	0.221211	10.34	2.43			12.93	1.8	0.14	6.75	2.76	CA2
FALSE	High	Q5T4S7	GN=UBR4 E3 ubiquitin-protein ligase UBR4 OS=Homo sapiens PE=1 SV=1	8	36	39	275	0.12	-0.13	0.2	-0.14	-0.12	-0.18	0.08	-0.12			0.094229	0.283714	0.40467	0.141992	0.757691	0.454176	8.11	3.39			0.38	1.35	4.34	2.26	2.59	UBR4
FALSE	High	Q9BQG2	GN=NUDT12 Peroxisomal NADH pyrophosphatase NUDT12 OS=Homo sapiens PE=1 SV=1	5	2	2	21																										NUDT12
FALSE	High	Q96FX7	GN=TRMT61A tRNA (adenine(58)-N(1))-methyltransferase catalytic subunit TRMT61A OS=Homo sapiens PE=1 SV=1	10	3	3	26	0.36	0.07	0.16	0.14	-0.13	-0.06	-0.19	0.17			0.978281	0.990025	0.993959	0.999933	0.960678	0.971048	10.16	4.37			32.15	5.5	1.34	7.52	12.42	TRMT61A
FALSE	High	Q5THJ4	GN=VPS13D Vacuolar protein sorting-associated protein 13D OS=Homo sapiens PE=1 SV=2	2	9	9	56	-0.03	-0.15	-0.15	0.21	0.1	0.18	0.01	0.15			0.695455	0.411677	0.927569	0.510755	1	0.673287	8.01	2.6			0.44	7.22	9.81	0.48	9.07	VPS13D
FALSE	High	P05067	GN=APP Amyloid beta A4 protein OS=Homo sapiens PE=1 SV=3	15	12	12	70	-0.02	-1	-0.22	-0.11	-0.03	0	-0.03	-0.01			0.1947	0.797295	0.999209	1	0.999422	0.999997	3.78	4.67			12.19	1.48	1.15	0.1	4.65	APP
FALSE	High	P14324	GN=FDPS Farnesyl pyrophosphate synthase OS=Homo sapiens PE=1 SV=4	16	6	9	44	-0.41	-0.02	-0.21	0.07	0.05	0.03	0.2	-0.34			0.174027	0.927276	0.985573	0.999245	0.189364	0.0216442	5.8	2.72			1.68	2.23	5.98	0.44	9.28	FDPS
FALSE	High	Q8NB91	GN=FANCB Fanconi anemia group B protein OS=Homo sapiens PE=1 SV=1	3	2	2	16																										FANCB
FALSE	High	Q9Y2J2	GN=EPB41L3 Band 4.1-like protein 3 OS=Homo sapiens PE=1 SV=2	15	14	17	147	-0.22	-0.19	-0.21	-0.09	-0.1	-0.14	-0.06	-0.03			0.16554	0.85656	0.73861	0.486328	0.958181	0.998253	2.38	2.77			4.39	4.42	8.49	4.07	4.69	EPB41L3
FALSE	High	Q93050	GN=ATP6V0A1 V-type proton ATPase 116 kDa subunit a isoform 1 OS=Homo sapiens PE=1 SV=3	25	20	27	273	-0.79	0.24	-0.49	0.16	0.05	0.12	-0.07	-0.22			0.00956788	0.601926	0.997365	0.83943	0.982583	0.303744	6.48	5.15			4.15	10.03	0.99	5.54	7.49	ATP6V0A1
FALSE	High	P00374	GN=DHFR Dihydrofolate reductase OS=Homo sapiens PE=1 SV=2	25	5	6	35	-0.11	-0.05	0.23	-0.08	-0.1	-0.03	0.02	-0.13			0.174805	0.929651	0.8568	0.999249	0.999936	0.674	3.99	0.7			1.63	9.33	0.71	0.43	10.19	DHFR
FALSE	High	P05165	GN=PCCA Propionyl-CoA carboxylase alpha chain, mitochondrial OS=Homo sapiens PE=1 SV=4	52	37	89	872	1.75	0.28	1.28	-0.08	-0.4	-0.36	0.05	0.03			7.17349e-05	0.986668	0.0659983	0.0971141	0.998718	0.999856	16.32	5.94			0.83	3.17	2.06	5.47	5.77	PCCA
FALSE	High	P41223	GN=BUD31 Protein BUD31 homolog OS=Homo sapiens PE=1 SV=2	36	5	6	35	-0.13	-0.17	-0.16	-0.13	-0.06	-0.15	-0.06	0.11			0.56344	0.732513	0.991606	0.653134	0.987987	0.863216	2.13	0.06			8.85	6.77	3.3	0.96	10.65	BUD31
FALSE	High	Q96J02	GN=ITCH E3 ubiquitin-protein ligase Itchy homolog OS=Homo sapiens PE=1 SV=2	7	5	5	48	-0.21	-0.22	-0.01	0.07	-0.13	0.03	-0.06	-0.02			1	0.997954	0.968167	0.999971	0.999069	0.999999	6.73	4.44			9.25	10.14	9.01	5.56	18.83	ITCH
FALSE	High	Q92796	GN=DLG3 Disks large homolog 3 OS=Homo sapiens PE=1 SV=2	3	2	2	37																										DLG3
FALSE	High	P62191	GN=PSMC1 26S protease regulatory subunit 4 OS=Homo sapiens PE=1 SV=1	16	7	8	46	-0.11	0.07	-0.11	-0.09	-0.02	0.04	0.08	-0.06			0.819913	0.888088	0.999991	0.998876	0.952514	0.987039	9.18	6.5			3.36	6.27	3.06	0.7	5.66	PSMC1
FALSE	High	P53985	GN=SLC16A1 Monocarboxylate transporter 1 OS=Homo sapiens PE=1 SV=3	17	10	15	131	0.45	0.16	-0.06	0.01	-0.34	-0.21	-0.3	0.06			0.999989	1	0.874825	0.985881	0.927652	0.999985	33.13	8.08			20.41	4.51	5.39	24.19	21.73	SLC16A1
FALSE	High	Q9Y6G9	GN=DYNC1LI1 Cytoplasmic dynein 1 light intermediate chain 1 OS=Homo sapiens PE=1 SV=3	14	5	5	56	0.21	-0.33	-0.01	-0.16	0.12	0.01	0.04	-0.1			1	0.4694	0.742138	0.999999	0.997463	0.815298	5.81	1.53			0	6.25	7.76	7.78	2.83	DYNC1LI1
FALSE	High	O75153	GN=CLUH Clustered mitochondria protein homolog OS=Homo sapiens PE=1 SV=2	14	17	20	196	-0.55	0.18	0.16	-0.03	-0.28	-0.09	0.06	-0.08			0.603441	0.999808	0.155408	0.955781	0.994573	0.967681	0.46	5.43			12.8	0.95	7.06	5.58	3.33	CLUH
FALSE	High	Q9H3S4	GN=TPK1 Thiamin pyrophosphokinase 1 OS=Homo sapiens PE=1 SV=1	11	2	2	36	-0.6	0.05	-0.5	0.39	-0.16	-0.02	0.27	-0.36			0.948796	0.982499	0.999864	1	0.997659	0.988206	49.9	11.23			9.43	24.65	24.05	20.86	62.61	TPK1
FALSE	High	Q96GW9	GN=MARS2 Methionine--tRNA ligase, mitochondrial OS=Homo sapiens PE=1 SV=2	4	2	2	22	-0.2	-0.19	-0.07	-0.04	-0.02	-0.02	-0.19	-0.08			0.995653	0.999908	0.999999	0.999992	0.716581	0.992156	12.61	2.86			1.63	3.21	17.81	2.95	4.23	MARS2
FALSE	High	Q14241	GN=TCEB3 Transcription elongation factor B polypeptide 3 OS=Homo sapiens PE=1 SV=2	8	6	6	80	0.2	-0.28	0.46	0.1	0.04	0.12	0.1	0.12			0.15239	0.98999	0.999902	0.979254	0.989853	0.97728	18.71	8.55			13.75	1.25	5.8	3.26	10.82	TCEB3
FALSE	High	P78536	GN=ADAM17 Disintegrin and metalloproteinase domain-containing protein 17 OS=Homo sapiens PE=1 SV=1	3	3	3	30	0.02	0.02	-0.4	0.07	0.03	0.35	0.07	0.45			0.465767	0.999559	0.999999	0.581434	0.999699	0.344831	10.71	14.44			6.98	8.17	22.63	0.32	17.89	ADAM17
FALSE	High	Q13286	GN=CLN3 Battenin OS=Homo sapiens PE=1 SV=1	7	2	2	0	0	0.04	-0.42	0.35	0.59	0.03	0.16	0.3			0.303579	0.456616	0.0885889	0.999993	0.952938	0.619304	7.96	18.71			4.65	4.07	6.79	14.75	15.89	CLN3
FALSE	High	Q13535	GN=ATR Serine/threonine-protein kinase ATR OS=Homo sapiens PE=1 SV=3	5	11	11	134	0.08	-0.09	0.32	0.1	0.03	-0.04	0.1	0.11			0.020816	0.706835	0.999457	0.990994	0.761092	0.703167	5.27	1.49			0.75	8.52	3.56	5.85	0.9	ATR
FALSE	High	Q8WVY7	GN=UBLCP1 Ubiquitin-like domain-containing CTD phosphatase 1 OS=Homo sapiens PE=1 SV=2	7	2	2	13	-0.82	0.21	-0.26	0.32	0.54	0.31	0.59	-0.16			0.327598	0.170197	0.0169044	0.191483	0.0108679	0.776734	13.97	1.84			5.64	7.15	2.83	6.05	8.78	UBLCP1
FALSE	High	Q7Z6Z7	GN=HUWE1 E3 ubiquitin-protein ligase HUWE1 OS=Homo sapiens PE=1 SV=3	13	45	47	644	0.13	-0.11	0.19	-0.18	-0.02	-0.14	0.05	-0.1			0.0859416	0.106771	0.999183	0.287561	0.968977	0.57095	5.69	0.5			1.1	4.26	0.55	6.01	3.51	HUWE1
FALSE	High	P36021	GN=SLC16A2 Monocarboxylate transporter 8 OS=Homo sapiens PE=1 SV=2	2	1	2	25	-1.72	-1.7	-0.88	-0.25	-0.24	-0.29	-0.38	0.27			0.00422688	0.589557	0.60937	0.449211	0.21162	0.518488	3.13	4.43			9.8	18.84	3.28	8.16	9.45	SLC16A2
FALSE	High	O15235	GN=MRPS12 28S ribosomal protein S12, mitochondrial OS=Homo sapiens PE=1 SV=1	14	2	2	22	-0.68	-0.23	-0.4	-0.03	-0.17	-0.04	-0.08	-0.02			0.529047	0.999999	0.971367	0.999995	0.99947	1	9.77	9.68			10.87	18.37	15.25	17.92	15.23	MRPS12
FALSE	High	Q9BZC7	GN=ABCA2 ATP-binding cassette sub-family A member 2 OS=Homo sapiens PE=1 SV=3	1	3	3	47	0.25	0.15	0.54	-0.16	0.07	0.01	0.29	0.1			0.0207193	0.772509	0.995193	1	0.254558	0.971978	7.06	6.08			5.07	13.86	4.7	0.23	10.22	ABCA2
FALSE	High	Q5VW38	GN=GPR107 Protein GPR107 OS=Homo sapiens PE=1 SV=1	9	5	9	114	-2.25	0.31	-0.25	0.28	0.46	0.11	0.2	0.12			0.974516	0.959225	0.726897	0.999599	0.990937	0.999424	46.73	4.59			2.91	3.05	10.44	3.94	23.39	GPR107
FALSE	High	Q9NVM9	GN=ASUN Protein asunder homolog OS=Homo sapiens PE=1 SV=2	5	3	3	53	0.22	0.05	0.35	0.14	0.15	0.06	0.07	-0.02			0.264489	0.932011	0.9091	0.998522	0.998058	1	12.63	4.86			13.66	13.74	4.03	2.91	4.86	ASUN
FALSE	High	O43660	GN=PLRG1 Pleiotropic regulator 1 OS=Homo sapiens PE=1 SV=1	20	9	10	118	-0.12	-0.22	0.02	0.18	-0.03	-0.05	-0.29	0.16			1	0.904083	0.999987	0.999886	0.565998	0.943322	17.55	11.7			8.27	1.76	7.57	15.22	6.24	PLRG1
FALSE	High	Q9Y305	GN=ACOT9 Acyl-coenzyme A thioesterase 9, mitochondrial OS=Homo sapiens PE=1 SV=2	19	8	9	59	0.25	0.02	0.27	0.14	-0.11	-0.02	-0.01	0.06			0.00535157	0.13378	0.307928	0.999732	0.999999	0.805974	4.62	2.12			1.29	2.31	2.45	2.02	4.96	ACOT9
FALSE	High	P11940	GN=PABPC1 Polyadenylate-binding protein 1 OS=Homo sapiens PE=1 SV=2	33	22	31	418	-0.17	0.07	0	-0.02	0.01	0.12	0.13	-0.08			1	0.999616	0.999996	0.622107	0.508206	0.888122	8.93	1.12			2.58	2.07	5.33	3.79	4.16	PABPC1
FALSE	High	P22392	GN=NME2 Nucleoside diphosphate kinase B OS=Homo sapiens PE=1 SV=1	36	6	9	34	-0.01	0.04	-0.07	-0.12	0.04	-0.02	0	-0.08			0.982177	0.799881	0.998771	0.999971	1	0.960817	13.14	3.17			1.41	3.25	4.26	4.66	6.05	NME2
FALSE	High	P40937	GN=RFC5 Replication factor C subunit 5 OS=Homo sapiens PE=1 SV=1	17	6	6	36	-0.06	-0.16	0.25	-0.02	0.17	0.11	0.16	-0.08			0.68741	1	0.908831	0.98735	0.93839	0.997752	12.35	10.04			5.25	16.96	13.96	6.81	2.74	RFC5
FALSE	High	O00442	GN=RTCA RNA 3'-terminal phosphate cyclase OS=Homo sapiens PE=1 SV=1	11	4	4	42	-0.17	-0.04	-0.32	-0.38	-0.02	-0.34	-0.11	-0.19			0.115851	0.0543933	0.999991	0.085013	0.888527	0.504773	8.14	4.08			3	6.28	10.39	8.4	3.25	RTCA
FALSE	High	Q13459	GN=MYO9B Unconventional myosin-IXb OS=Homo sapiens PE=1 SV=3	1	3	3	0	0.41	0.22	0.29	0.04	-0.06	-0.06	-0.05	-0.05			0.133776	0.99927	0.993397	0.99171	0.998191	0.997745	9.8	8.92			8.03	1.57	2.99	1.74	5.85	MYO9B
FALSE	High	Q9BVK2	GN=ALG8 Probable dolichyl pyrophosphate Glc1Man9GlcNAc2 alpha-1,3-glucosyltransferase OS=Homo sapiens PE=1 SV=2	8	3	3	59	0.07	-0.3	-0.85	-0.18	-0.24	0.33	-0.38	0.2			0.0343087	0.956146	0.877177	0.640187	0.530447	0.928992	3.84	3			6.66	7.06	1.41	4.69	33.58	ALG8
FALSE	High	Q9BW85	GN=CCDC94 Coiled-coil domain-containing protein 94 OS=Homo sapiens PE=1 SV=1	9	2	2	0	0.55	0.71	-0.19	-0.18	0.28	-0.33	-0.11	-0.19			0.891884	0.906954	0.627023	0.473961	0.98959	0.901734	13.65	17.4			4.26	18.52	6.15	1.23	4.06	CCDC94
FALSE	High	Q14409	GN=GK3P Putative glycerol kinase 3 OS=Homo sapiens PE=5 SV=2	8	4	5	36	-0.04	0.07	-0.13	0.03	0.23	0.06	-0.06	-0.09			0.838997	0.999766	0.350243	0.991721	0.994526	0.954789	0.76	15.27			1.85	6.39	2.85	4.53	4.74	GK3P
FALSE	High	Q9Y3B7	GN=MRPL11 39S ribosomal protein L11, mitochondrial OS=Homo sapiens PE=1 SV=1	27	5	5	52	-0.22	-0.14	-0.27	0.06	0	0.05	-0.14	0.08			0.381225	0.998063	1	0.999487	0.898671	0.991741	15.6	3.69			1.73	6.46	11.29	5.26	5.47	MRPL11
FALSE	High	Q92797	GN=SYMPK Symplekin OS=Homo sapiens PE=1 SV=2	3	3	5	48	-0.19	-0.05	-0.08	0.17	-0.01	-0.02	0.07	0.1			0.95138	0.436056	1	0.999972	0.96186	0.847678	4.53	4.52			6.59	5.34	8.61	2.62	4.35	SYMPK
FALSE	High	Q7L1Q6	GN=BZW1 Basic leucine zipper and W2 domain-containing protein 1 OS=Homo sapiens PE=1 SV=1	13	6	6	46	0.37	0.14	0.3	-0.03	0.2	0.25	0.29	0.1			0.476992	0.999994	0.824252	0.654008	0.537955	0.992436	15.22	4.33			5.75	7.48	0.7	19.49	6.11	BZW1
FALSE	High	O60282	GN=KIF5C Kinesin heavy chain isoform 5C OS=Homo sapiens PE=1 SV=1	6	5	6	90	0.23	0.23	0.09	0	-0.05	0.15	0.01	-0.12			0.941854	1	0.996915	0.646599	0.999999	0.816007	1.2	4.55			11.22	0.39	7.45	3.14	8.29	KIF5C
FALSE	High	Q9UNY4	GN=TTF2 Transcription termination factor 2 OS=Homo sapiens PE=1 SV=2	6	5	5	44	0.02	-0.09	-0.05	-0.02	-0.11	-0.11	-0.11	-0.13			0.997944	0.999995	0.890562	0.878068	0.873216	0.814478	2.87	2.92			3.22	3.13	6.19	11.43	10.01	TTF2
FALSE	High	Q9NRA2	GN=SLC17A5 Sialin OS=Homo sapiens PE=1 SV=2	9	4	4	14	-0.13	0	-0.08	-0.12	-0.03	-0.1	-0.04	0.07			0.944704	0.777287	0.999319	0.89557	0.998221	0.976904	13.62	0.3			5.59	0.26	1.67	0.83	4.42	SLC17A5
FALSE	High	Q3MIP1	GN=ITPRIPL2 Inositol 1,4,5-trisphosphate receptor-interacting protein-like 2 OS=Homo sapiens PE=1 SV=1	5	2	2	44	0.12	-0.2	-0.22	0.46	0.03	-0.02	0.15	-0.12			0.516702	0.0441238	0.999873	0.999994	0.795535	0.928368	13.36	7.34			8.91	2.21	2.43	9.08	3.86	ITPRIPL2
FALSE	High	Q7Z5G4	GN=GOLGA7 Golgin subfamily A member 7 OS=Homo sapiens PE=1 SV=2	17	2	2	53	-0.05	-0.21	-0.32	0.07	0.07	-0.09	-0.04	0.46			0.844097	0.999913	0.999925	0.999546	0.999996	0.554386	0.93	23.62			12.05	14.72	22.91	4.45	23.89	GOLGA7
FALSE	High	Q9BPX3	GN=NCAPG Condensin complex subunit 3 OS=Homo sapiens PE=1 SV=1	11	11	12	73	0.2	0.13	0.17	-0.12	-0.02	-0.07	0.08	-0.2			0.463345	0.746852	0.999984	0.977075	0.942106	0.304762	4.29	7.08			6.43	2.99	5.03	9.33	2.01	NCAPG
FALSE	High	Q14CX7	GN=NAA25 N-alpha-acetyltransferase 25, NatB auxiliary subunit OS=Homo sapiens PE=1 SV=1	6	5	5	26	0.06	0.09	0	-0.15	-0.1	-0.2	0.04	-0.11			1	0.804456	0.962066	0.576456	0.999807	0.933187	10.72	3.64			9.87	1.44	2.24	13.49	1.53	NAA25
FALSE	High	P08648	GN=ITGA5 Integrin alpha-5 OS=Homo sapiens PE=1 SV=2	5	4	4	52	0.39	0.18	0.18	-0.11	-0.11	-0.13	0.04	0.01			0.821032	0.967501	0.973953	0.947799	0.999837	1	9.16	6.24			2.27	14.07	3.26	5.79	14.84	ITGA5
FALSE	High	Q6NXT4	GN=SLC30A6 Zinc transporter 6 OS=Homo sapiens PE=1 SV=2	12	3	3	41	-0.47	-0.08	-0.32	0.25	-0.03	0.2	-0.24	0.18			0.183723	0.40482	0.999971	0.584685	0.437522	0.680906	14.55	4.11			0.06	0.89	6.46	11.39	4.82	SLC30A6
FALSE	High	O43592	GN=XPOT Exportin-T OS=Homo sapiens PE=1 SV=2	17	15	18	195	-0.66	0.1	0.07	-0.2	0.06	-0.13	0.15	-0.07			0.996638	0.735738	0.998455	0.942642	0.904536	0.996835	15.61	2.72			8.51	6.38	3.1	11.19	8.91	XPOT
FALSE	High	Q9Y2I7	GN=PIKFYVE 1-phosphatidylinositol 3-phosphate 5-kinase OS=Homo sapiens PE=1 SV=3	3	3	3	44	-0.04	-0.06	-0.1	-0.51	-0.29	-0.37	0.05	-0.39			0.999715	0.601718	0.942517	0.838686	0.999996	0.813126	28.01	23.29			32.37	1.38	0.41	3.82	19.6	PIKFYVE
FALSE	High	P08758	GN=ANXA5 Annexin A5 OS=Homo sapiens PE=1 SV=2	26	10	12	96	-0.91	-0.26	-0.44	0.16	0.59	0.12	0.05	-0.13			0.174877	0.912067	0.0546239	0.978772	0.999889	0.966878	12.1	9.86			10.28	14.46	4.87	10.78	7.86	ANXA5
FALSE	High	Q01780	GN=EXOSC10 Exosome component 10 OS=Homo sapiens PE=1 SV=2	22	20	22	121	0.15	-0.16	0.31	0.04	-0.02	-0.01	0	0.08			0.0130061	0.988201	0.999468	0.999988	1	0.78093	3.5	3.13			0.7	0.77	9.49	1.56	1.96	EXOSC10
FALSE	High	Q9H0U4	GN=RAB1B Ras-related protein Rab-1B OS=Homo sapiens PE=1 SV=1	32	7	10	52	-0.11	0.43	-0.34	-0.06	0.1	-0.03	0.04	-0.06			0.0952625	0.993759	0.941906	0.999832	0.999439	0.993978	0.94	12.38			10.25	4.59	4.23	2.64	5.07	RAB1B
FALSE	High	Q6ZRS2	GN=SRCAP Helicase SRCAP OS=Homo sapiens PE=1 SV=3	2	5	5	66	0.32	0.04	0.28	0.09	0.04	-0.1	-0.04	0.11			0.171363	0.943003	0.999401	0.936245	0.999072	0.894209	5.8	11.92			0.66	5.52	4.22	9.41	0.13	SRCAP
FALSE	High	Q08211	GN=DHX9 ATP-dependent RNA helicase A OS=Homo sapiens PE=1 SV=4	30	36	60	674	0.13	-0.03	0.09	-0.07	-0.12	-0.15	-0.07	0.19			0.868426	0.95299	0.612579	0.446305	0.955617	0.241035	5	0.56			2.86	1.03	5.26	7.61	7.04	DHX9
FALSE	High	Q92905	GN=COPS5 COP9 signalosome complex subunit 5 OS=Homo sapiens PE=1 SV=4	12	4	5	81	-0.38	0.27	0.06	-0.06	0.19	0.04	0.05	-0.21			0.99641	0.995581	0.629142	0.999689	0.998074	0.49779	5.34	4.49			4.28	7.64	6.45	1.8	14.91	COPS5
FALSE	High	Q96JB5	GN=CDK5RAP3 CDK5 regulatory subunit-associated protein 3 OS=Homo sapiens PE=1 SV=2	10	5	6	29	-0.21	0.01	0.05	0.1	0.05	0.21	0.26	0.03			0.999614	0.987823	0.999676	0.76904	0.572538	0.999983	2.93	1.48			10.27	1.03	7.56	10.56	19.76	CDK5RAP3
FALSE	High	Q9BVL4	GN=SELO Selenoprotein O OS=Homo sapiens PE=2 SV=3	4	2	2	41	0.18	-0.04	0.26	-0.07	0	-0.03	0.21	0.44			0.793939	0.999522	1	0.999996	0.908082	0.32887	12.79	2.27			23.46	9.3	8.8	11.34	11.89	SELO
FALSE	High	Q9UHD8	GN=SEPT9 Septin-9 OS=Homo sapiens PE=1 SV=2	16	8	9	105	0.24	0.16	0.07	-0.01	-0.21	-0.16	0	-0.14			0.988932	1	0.435677	0.679435	1	0.801199	13.78	2.69			7.04	2.36	7.09	5.04	4.58	2021-09-09
FALSE	High	P46063	GN=RECQL ATP-dependent DNA helicase Q1 OS=Homo sapiens PE=1 SV=3	29	19	31	254	-0.16	0.06	-0.1	-0.13	0.03	-0.05	-0.01	-0.15			0.657065	0.417194	0.997946	0.969659	0.999972	0.282525	4.21	3.6			2.46	4.94	1.06	7.1	2.77	RECQL
FALSE	High	P25440	GN=BRD2 Bromodomain-containing protein 2 OS=Homo sapiens PE=1 SV=2	10	7	7	77	0.71	-0.06	0.09	0.26	-0.26	-0.14	-0.33	-0.05			0.999053	0.864793	0.879333	0.992232	0.734993	0.999977	19.91	5.24			17.73	15.29	1.35	10.85	21.31	BRD2
FALSE	High	Q16630	GN=CPSF6 Cleavage and polyadenylation specificity factor subunit 6 OS=Homo sapiens PE=1 SV=2	14	7	9	168	0.03	0.12	0.07	-0.09	0.17	-0.06	0.06	-0.05			0.980522	0.938553	0.511876	0.989192	0.99286	0.997393	10.91	4.2			0.59	0.36	9.06	6.14	3.48	CPSF6
FALSE	High	Q8WWK9	GN=CKAP2 Cytoskeleton-associated protein 2 OS=Homo sapiens PE=1 SV=1	19	12	14	124	0.04	-0.19	0.06	-0.35	0.18	-0.07	-0.04	0.15			0.999967	0.823108	0.988614	0.999959	0.999998	0.99656	16.84	3.45			11.5	22.92	9.52	30.52	18.81	CKAP2
FALSE	High	Q7Z5J4	GN=RAI1 Retinoic acid-induced protein 1 OS=Homo sapiens PE=1 SV=2	6	8	8	112	0.19	-0.1	0.21	-0.18	0.03	-0.25	0.04	0.29			0.630807	0.78643	0.999926	0.493651	0.999782	0.359914	14.49	15.52			4.17	1.72	2.34	6.54	2.44	RAI1
FALSE	High	Q15208	GN=STK38 Serine/threonine-protein kinase 38 OS=Homo sapiens PE=1 SV=1	4	2	2	20																										STK38
FALSE	High	Q14667	GN=KIAA0100 Protein KIAA0100 OS=Homo sapiens PE=1 SV=3	3	6	6	73	-0.02	-0.02	-0.45	0.16	-0.08	0.21	0.05	0.12			0.0012906	0.206455	0.773214	0.070546	0.979018	0.499293	1.92	7.71			2.79	0.92	3.61	4.65	2.84	KIAA0100
FALSE	High	Q6P1N9	GN=TATDN1 Putative deoxyribonuclease TATDN1 OS=Homo sapiens PE=1 SV=2	11	3	3	43	0.19	0.27	0.13	0.11	-0.1	0.13	0.04	-0.09			0.901279	0.949548	0.962192	0.877978	0.999789	0.977468	7.25	2.2			8.73	9.44	11.25	2	8.41	TATDN1
FALSE	High	Q9NX78	GN=TMEM260 Transmembrane protein 260 OS=Homo sapiens PE=2 SV=3	7	5	5	58	0.04	0.03	-0.62	0.01	0.14	0.2	-0.2	-0.04			0.126506	1	0.986814	0.929524	0.935008	0.999979	30.71	0.39			8.01	0.25	6.67	13.82	3.48	TMEM260
FALSE	High	Q9Y6X9	GN=MORC2 MORC family CW-type zinc finger protein 2 OS=Homo sapiens PE=1 SV=2	8	9	9	36	-0.06	-0.21	-0.02	-0.25	-0.14	-0.29	-0.09	0.08			1	0.926095	0.994697	0.863157	0.999563	0.999787	5.04	0.56			11.71	12.98	8.98	25.54	27.5	MORC2
FALSE	High	O15042	GN=U2SURP U2 snRNP-associated SURP motif-containing protein OS=Homo sapiens PE=1 SV=2	15	15	16	75	-0.16	0.06	0.2	-0.05	-0.08	-0.01	0.02	0.11			0.142801	0.988792	0.854484	0.999999	0.999942	0.618858	4.88	3.62			0.54	5.07	3.05	1.16	8.48	U2SURP
FALSE	High	Q9UKY4	GN=POMT2 Protein O-mannosyl-transferase 2 OS=Homo sapiens PE=1 SV=2	7	4	4	28	-0.33	-0.23	-0.9	0.12	-0.05	0.26	-0.22	-0.11			0.00272395	0.956748	0.999623	0.503238	0.669643	0.973922	3.41	2.05			0.53	9.16	0.1	6.14	21.1	POMT2
FALSE	High	O15020	GN=SPTBN2 Spectrin beta chain, non-erythrocytic 2 OS=Homo sapiens PE=1 SV=3	4	11	11	86	0.34	-0.01	0.49	-0.06	0.05	-0.12	0.03	0.15			0.0886558	0.998935	0.999624	0.963964	0.999988	0.925827	2.91	5.6			2.78	2.97	1.48	24.14	0.95	SPTBN2
FALSE	High	Q06787	GN=FMR1 Synaptic functional regulator FMR1 OS=Homo sapiens PE=1 SV=1	16	9	9	65	0.39	0.01	0.42	-0.15	0	-0.1	0.14	0.08			0.241165	0.954819	1	0.99349	0.965665	0.998335	17.47	3.33			1.97	2.27	9.2	2.1	20.65	FMR1
FALSE	High	P02790	GN=HPX Hemopexin OS=Homo sapiens PE=1 SV=2	6	2	2	0	0.49	0.39	-0.07	0.16	0.63	-0.07	1.5	0.43			0.999999	0.999925	0.902576	0.999999	0.22964	0.98099	8.72	0.98			36.12	16.47	31.74	34.88	72.96	HPX
FALSE	High	Q9NX47	GN=MARCH5 E3 ubiquitin-protein ligase MARCH5 OS=Homo sapiens PE=1 SV=1	27	6	9	84	-0.25	-0.18	-0.35	0.01	0.12	0.13	-0.23	0.07			0.222116	1	0.963286	0.930527	0.601575	0.996934	0.75	9.8			3.2	10.46	14.42	9.18	7.92	2021-03-05
FALSE	High	P49641	GN=MAN2A2 Alpha-mannosidase 2x OS=Homo sapiens PE=2 SV=3	4	4	4	47	-0.57	-0.02	-0.39	0.18	0.19	0.27	0.12	-0.17			0.10089	0.735879	0.669139	0.357742	0.927572	0.779389	11.77	15.78			3.94	0.43	3.1	4.25	4.91	MAN2A2
FALSE	High	Q92610	GN=ZNF592 Zinc finger protein 592 OS=Homo sapiens PE=1 SV=2	4	6	6	23	0.08	-0.04	0.18	0.02	-0.23	-0.07	-0.07	0.15			0.931924	1	0.8485	0.999404	0.999494	0.969392	16.49	0.32			11.64	14.17	9.23	4.81	18.93	ZNF592
FALSE	High	O43681	GN=ASNA1 ATPase ASNA1 OS=Homo sapiens PE=1 SV=2	14	4	4	50	0.18	0.12	-0.81	0.42	-0.02	-0.01	-0.14	-0.02			0.00864893	0.184504	0.999998	1	0.954968	0.999996	2.18	13.4			16.06	5.49	8.6	10	7.78	ASNA1
FALSE	High	Q9Y3M9	GN=ZNF337 Zinc finger protein 337 OS=Homo sapiens PE=1 SV=2	11	6	6	97	1.78	-0.39	1.16	0.07	-0.06	-0.06	-0.42	0.32			0.0161409	0.999856	0.999954	0.999962	0.584492	0.800046	14.95	15.86			26.93	15.14	12.15	1.02	15.24	ZNF337
FALSE	High	Q6P587	GN=FAHD1 Acylpyruvase FAHD1, mitochondrial OS=Homo sapiens PE=1 SV=2	19	5	5	19	-0.01	-0.17	0.19	-0.11	-0.03	0	0.02	0.28			0.58487	0.936108	0.999896	1	0.999993	0.246894	3.41	6.78			6.24	3.11	7.04	10.81	10.5	FAHD1
FALSE	High	P55039	GN=DRG2 Developmentally-regulated GTP-binding protein 2 OS=Homo sapiens PE=1 SV=1	20	7	7	69	0.26	0.06	0.21	-0.27	0.01	-0.1	0.09	-0.16			0.495946	0.268826	0.999999	0.946856	0.969016	0.703193	10.35	1.51			0.06	9.45	6.28	3.13	10.94	DRG2
FALSE	High	Q9BXP2	GN=SLC12A9 Solute carrier family 12 member 9 OS=Homo sapiens PE=1 SV=1	6	5	5	76	-0.3	0.06	-0.63	0.03	0.02	-0.19	0.02	-0.07			0.000911211	0.999607	0.99998	0.28949	0.999885	0.949627	7.19	4.8			6.53	5.34	5.63	3.66	3.59	SLC12A9
FALSE	High	Q9Y3B4	GN=SF3B6 Splicing factor 3B subunit 6 OS=Homo sapiens PE=1 SV=1	26	3	6	32	0.39	0.03	0.08	0.34	-0.31	0.05	-0.34	-0.18			0.999992	0.980077	0.988273	0.999999	0.979743	0.999221	58.85	8.47			22.56	5	3.68	36.68	22.12	SF3B6
FALSE	High	Q9Y5I7	GN=CLDN16 Claudin-16 OS=Homo sapiens PE=1 SV=1	9	3	3	61	-0.41	-0.21	-0.43	-0.03	-0.1	0.26	-0.02	-0.22			0.286244	0.999998	0.996152	0.732182	0.999999	0.84353	7.01	2.76			17.7	15.29	1.1	17.5	8.43	CLDN16
FALSE	High	Q9Y2C4	GN=EXOG Nuclease EXOG, mitochondrial OS=Homo sapiens PE=1 SV=2	6	2	2	0																										EXOG
FALSE	High	Q8TDI0	GN=CHD5 Chromodomain-helicase-DNA-binding protein 5 OS=Homo sapiens PE=1 SV=1	5	8	10	156	-0.4	0.27	-0.22	0.36	0.42	0.31	0.04	0.79			0.660243	0.2068	0.12588	0.317824	0.99988	0.00529709	4.24	4.43			0.22	8.1	19.4	5.53	7.74	CHD5
FALSE	High	P23193	GN=TCEA1 Transcription elongation factor A protein 1 OS=Homo sapiens PE=1 SV=2	40	11	11	143	-0.06	-0.04	-0.04	0.09	0.13	0.08	-0.01	-0.03			0.999565	0.948196	0.830669	0.967347	0.999999	0.999909	0.74	6.37			8.72	0.75	10.14	2.85	9.42	TCEA1
FALSE	High	Q9UEG4	GN=ZNF629 Zinc finger protein 629 OS=Homo sapiens PE=1 SV=2	19	13	18	126	0.86	-0.34	0.85	0.29	0.07	0.2	-0.21	0.19			0.00323041	0.354925	0.996637	0.706428	0.670527	0.737595	3.57	8.66			14.87	5.56	12.95	5.41	3.53	ZNF629
FALSE	High	P16930	GN=FAH Fumarylacetoacetase OS=Homo sapiens PE=1 SV=2	5	2	2	33	0.5	0.26	0.38	-0.16	0.2	-0.13	0	-0.41			0.825846	0.996114	0.987761	0.998724	1	0.767935	9.67	23.52			6.08	7.42	9.8	15.91	39.47	FAH
FALSE	High	Q15003	GN=NCAPH Condensin complex subunit 2 OS=Homo sapiens PE=1 SV=3	15	12	13	160	0.13	0.06	0.21	-0.16	-0.04	-0.05	0	-0.09			0.267425	0.470267	0.997063	0.994762	1	0.923096	4.72	3.55			1.52	5.44	0.09	0.79	12.36	NCAPH
FALSE	High	P20042	GN=EIF2S2 Eukaryotic translation initiation factor 2 subunit 2 OS=Homo sapiens PE=1 SV=2	11	5	8	73	0.16	-0.11	0	-0.13	-0.08	-0.15	-0.11	-0.12			1	0.532866	0.870363	0.390721	0.694908	0.590059	0.79	2.5			4.25	0.92	5.19	8.76	5.38	EIF2S2
FALSE	High	P49368	GN=CCT3 T-complex protein 1 subunit gamma OS=Homo sapiens PE=1 SV=4	28	15	25	280	0.06	0.1	-0.02	-0.2	0.02	-0.07	0.04	-0.12			0.999973	0.386243	0.999922	0.98404	0.99823	0.811166	10.07	2.37			7.05	6.29	5.61	4.62	3.93	CCT3
FALSE	High	Q14126	GN=DSG2 Desmoglein-2 OS=Homo sapiens PE=1 SV=2	7	7	7	51	-0.06	-0.03	0.14	0.16	0.08	0.08	0.12	0.21			0.945927	0.901253	0.99618	0.99555	0.96716	0.751147	10.66	13.05			13.4	4.94	11.14	7.26	4.76	DSG2
FALSE	High	P63167	GN=DYNLL1 Dynein light chain 1, cytoplasmic OS=Homo sapiens PE=1 SV=1	51	3	3	37	-0.22	-0.27	-0.02	0.18	0.21	0.2	-0.03	-0.1			1	0.864347	0.791305	0.819207	0.99999	0.992194	8.08	16.52			3.82	11.86	9.27	6.36	11.29	DYNLL1
FALSE	High	O60870	GN=KIN DNA/RNA-binding protein KIN17 OS=Homo sapiens PE=1 SV=2	11	4	5	65	0	0.08	0.03	0.07	0.08	-0.03	0.01	0.14			0.999996	0.998771	0.997141	0.999979	1	0.964061	18.06	10.37			5.05	1.23	10.03	0.37	15.45	KIN
FALSE	High	Q6P9B9	GN=INTS5 Integrator complex subunit 5 OS=Homo sapiens PE=1 SV=1	2	2	2	25	0	0.06	-0.04	0.13	-0.06	-0.09	0.43	0.17			0.999989	0.994981	0.999946	0.999346	0.509054	0.981244	6.1	10.09			1.76	3.51	36.95	1.92	7.25	INTS5
FALSE	High	P19525	GN=EIF2AK2 Interferon-induced, double-stranded RNA-activated protein kinase OS=Homo sapiens PE=1 SV=2	14	7	7	58	0.4	0.19	0.12	-0.07	-0.18	-0.09	0.04	-0.05			0.686414	0.959437	0.32195	0.886247	0.998551	0.993143	7.26	2.99			1.67	1.74	0.39	1.57	10.95	EIF2AK2
FALSE	High	O75439	GN=PMPCB Mitochondrial-processing peptidase subunit beta OS=Homo sapiens PE=1 SV=2	15	6	8	84	0.1	-0.07	0.29	0.11	0.08	0.07	0.09	0.31			0.214021	0.933098	0.979402	0.992068	0.970793	0.176084	2.07	2.53			1.78	5.51	9.61	14.92	3.33	PMPCB
FALSE	High	O14681	GN=EI24 Etoposide-induced protein 2.4 homolog OS=Homo sapiens PE=1 SV=4	10	4	4	93	-0.37	-0.06	-0.63	-0.14	0.08	-0.01	-0.16	0.12			0.00628227	0.806016	0.986929	1	0.713961	0.899048	5.44	8.17			7.09	8.53	0.14	11.31	5.73	EI24
FALSE	High	Q13435	GN=SF3B2 Splicing factor 3B subunit 2 OS=Homo sapiens PE=1 SV=2	10	7	9	53	-0.17	0.06	0.08	0.27	0.28	0.16	0.25	0.07			0.998392	0.729029	0.691172	0.953461	0.764061	0.999429	7.24	16.34			11.3	15.72	5.18	10.68	14.06	SF3B2
FALSE	High	Q86TM6	GN=SYVN1 E3 ubiquitin-protein ligase synoviolin OS=Homo sapiens PE=1 SV=2	8	4	6	50	-0.53	-0.07	-0.76	0.21	0.15	0.27	-0.12	-0.15			0.000220743	0.216224	0.512003	0.0792856	0.665679	0.488803	6.94	0.23			0.59	5.97	1.49	8.9	5.06	SYVN1
FALSE	High	Q13613	GN=MTMR1 Myotubularin-related protein 1 OS=Homo sapiens PE=1 SV=4	5	3	3	28	-0.2	-0.07	-0.16	-0.07	0.13	0.09	0.27	-0.16			0.970041	0.999404	0.989123	0.998455	0.770518	0.968108	19.4	15.69			7.26	14.38	9.24	6.11	12.57	MTMR1
FALSE	High	Q9UNE7	GN=STUB1 E3 ubiquitin-protein ligase CHIP OS=Homo sapiens PE=1 SV=2	12	4	4	26	0.25	-0.18	0.3	0.11	-0.04	0.06	0.03	0.13			0.28486	0.961533	0.999674	0.997251	0.999919	0.921032	9.99	5.73			5.99	9.23	2.47	14.48	1.74	STUB1
FALSE	High	P05455	GN=SSB Lupus La protein OS=Homo sapiens PE=1 SV=2	29	15	17	100	0.19	0.48	0.27	-0.12	0.39	0.07	0.16	-0.06			0.445662	0.954479	0.17052	0.997357	0.879893	0.998911	17.62	0.35			0.45	9.42	3.65	4.37	11.99	SSB
FALSE	High	P08183	GN=ABCB1 Multidrug resistance protein 1 OS=Homo sapiens PE=1 SV=3	10	13	14	59	-2.24	-0.25	-0.6	0.03	-0.28	-0.03	0	0.1			0.139356	0.999998	0.752007	0.999997	1	0.997153	7.14	0.58			15.9	8.14	7.62	4.13	27.72	ABCB1
FALSE	High	Q03135	GN=CAV1 Caveolin-1 OS=Homo sapiens PE=1 SV=4	11	2	2	37	-0.32	0.34	0.14	0.18	0.02	0.08	0.28	0.03			0.985793	0.961472	1	0.999537	0.766917	0.999998	12.17	2.99			14.11	11.48	2.02	10.83	25.71	CAV1
FALSE	High	Q96K49	GN=TMEM87B Transmembrane protein 87B OS=Homo sapiens PE=1 SV=1	5	2	3	59	-1.26	0.14	-0.88	-0.22	0.15	0.09	-0.06	-0.2			0.0262276	0.89725	0.980262	0.998689	0.999842	0.924751	6.95	9.16			18.48	6.5	1.94	4.69	26.62	TMEM87B
FALSE	High	P31350	GN=RRM2 Ribonucleoside-diphosphate reductase subunit M2 OS=Homo sapiens PE=1 SV=1	14	4	4	38	0.07	0.2	-0.17	-0.17	0.14	-0.19	-0.03	0.01			0.931679	0.928026	0.971421	0.89721	0.999993	1	0.35	9.95			13.94	1.02	2.88	23.86	5.84	RRM2
FALSE	High	Q96KC8	GN=DNAJC1 DnaJ homolog subfamily C member 1 OS=Homo sapiens PE=1 SV=1	14	8	10	59	-0.89	0.26	-1.16	0.18	0.28	0.4	-0.19	-0.25			6.72678e-05	0.542766	0.164688	0.038536	0.468572	0.235667	9.93	1.54			8.54	10.02	5.51	0.22	1.05	DNAJC1
FALSE	High	Q8IYI6	GN=EXOC8 Exocyst complex component 8 OS=Homo sapiens PE=1 SV=2	3	2	2	31	0	0.12	-0.33	-0.46	-0.07	-0.26	-0.18	-0.14			0.407811	0.154448	0.998911	0.638447	0.871976	0.955702	0.52	1.97			5.63	8.34	1.27	1.06	25.59	EXOC8
FALSE	High	Q5VW36	GN=FOCAD Focadhesin OS=Homo sapiens PE=1 SV=1	3	6	6	44	-0.1	-0.17	-0.06	0.04	0	0.07	0	-0.05			0.949519	0.9949	1	0.939335	1	0.97873	9.19	3.03			2.75	1.89	2.69	4.41	4.41	FOCAD
FALSE	High	Q13564	GN=NAE1 NEDD8-activating enzyme E1 regulatory subunit OS=Homo sapiens PE=1 SV=1	13	5	6	104	0.53	0.52	0.2	-0.22	0.2	-0.08	0.1	-0.16			0.679527	0.580984	0.668651	0.992464	0.978157	0.803865	0.45	14.66			0.39	5.91	11.89	9.78	0.21	NAE1
FALSE	High	O95801	GN=TTC4 Tetratricopeptide repeat protein 4 OS=Homo sapiens PE=1 SV=3	14	5	5	49	-0.11	-0.04	-0.32	-0.14	0.03	0.02	-0.07	-0.28			0.30388	0.91818	0.999986	0.999997	0.996765	0.416109	15.43	13.66			2.59	1.25	0.95	1.5	11.81	TTC4
FALSE	High	P48643	GN=CCT5 T-complex protein 1 subunit epsilon OS=Homo sapiens PE=1 SV=1	21	12	20	98	0.08	0.22	0.16	-0.05	0.05	0.06	0.11	-0.27			0.821153	0.998963	0.999465	0.998359	0.956038	0.345938	1.68	2.11			10.48	12.26	11.57	5.22	5.69	CCT5
FALSE	High	Q9ULA0	GN=DNPEP Aspartyl aminopeptidase OS=Homo sapiens PE=1 SV=1	13	6	7	56	-0.3	0.01	-0.36	-0.11	0.07	0	-0.06	-0.53			0.177418	0.965327	0.995407	1	0.997995	0.0342757	5.67	2.12			7.18	16.17	5.91	2.69	10.97	DNPEP
FALSE	High	P08708	GN=RPS17 40S ribosomal protein S17 OS=Homo sapiens PE=1 SV=2	23	4	4	43	-0.42	-0.33	-0.36	-0.13	-0.04	0.08	0.01	0.12			0.191759	0.933601	0.999762	0.994624	1	0.954457	15.45	1.55			9.1	0.42	6.93	6.73	10.6	RPS17
FALSE	High	O14763	GN=TNFRSF10B Tumor necrosis factor receptor superfamily member 10B OS=Homo sapiens PE=1 SV=2	10	3	3	28	0.64	-0.37	0.12	0.08	0.03	-0.14	-0.58	0.42			0.997683	0.99974	1	0.994651	0.30448	0.601607	23.1	17.96			21.79	8.56	13.39	7.31	14.86	TNFRSF10B
FALSE	High	Q9BUB7	GN=TMEM70 Transmembrane protein 70, mitochondrial OS=Homo sapiens PE=1 SV=2	16	4	4	42	0.18	0	0.14	-0.17	0.02	-0.05	0	0.11			0.970733	0.925226	0.999998	0.999816	1	0.991651	4.23	14.58			1.65	14.69	16.33	1.33	12.82	TMEM70
FALSE	High	P62244	GN=RPS15A 40S ribosomal protein S15a OS=Homo sapiens PE=1 SV=2	44	6	30	146	0.08	-0.18	0.05	-0.26	-0.15	-0.04	-0.07	-0.02			0.988807	0.104916	0.547134	0.995633	0.968169	0.999986	4.76	2.59			1.2	5.3	2.69	3.24	11.18	RPS15A
FALSE	High	Q9Y5X3	GN=SNX5 Sorting nexin-5 OS=Homo sapiens PE=1 SV=1	21	9	11	56	0.69	0.29	0.7	0.12	0.51	0.15	-0.02	0.74			0.70094	0.999935	0.896556	0.999786	1	0.652964	71.82	1.39			1.92	9.33	1.23	11.06	14.43	SNX5
FALSE	High	O43462	GN=MBTPS2 Membrane-bound transcription factor site-2 protease OS=Homo sapiens PE=1 SV=1	3	2	2	0																										MBTPS2
FALSE	High	Q8IUI8	GN=CRLF3 Cytokine receptor-like factor 3 OS=Homo sapiens PE=1 SV=2	10	4	4	49	0.07	0.13	-0.02	-0.23	-0.17	-0.18	0.1	0.04			0.999998	0.699704	0.886526	0.853945	0.990473	0.999871	15.93	3.63			1.17	7.27	2.58	10.48	16.67	CRLF3
FALSE	High	Q9H8E8	GN=CSRP2BP Cysteine-rich protein 2-binding protein OS=Homo sapiens PE=1 SV=3	5	3	3	0	-0.06	-0.22	0.29	-0.1	0.15	0.03	0.14	0			0.969855	0.999899	0.998997	1	0.99938	1	29.25	0.26			34.14	15.2	16.35	18.39	30.76	CSRP2BP
FALSE	High	Q9Y5B9	GN=SUPT16H FACT complex subunit SPT16 OS=Homo sapiens PE=1 SV=1	29	37	54	454	0.03	-0.22	0.09	-0.09	-0.11	-0.15	-0.09	0.04			0.946085	0.916825	0.832729	0.630554	0.943928	0.999348	0.58	7.62			2.44	6.12	9.01	8.63	0.76	SUPT16H
FALSE	High	O60701	GN=UGDH UDP-glucose 6-dehydrogenase OS=Homo sapiens PE=1 SV=1	13	5	5	140	0.09	0.33	0.06	0.11	0	-0.01	0.2	-0.19			0.996981	0.950697	1	1	0.573258	0.639449	15.27	6.95			3.33	3.57	8.01	6.49	3.49	UGDH
FALSE	High	P02786	GN=TFRC Transferrin receptor protein 1 OS=Homo sapiens PE=1 SV=2	37	26	44	531	-0.3	0.01	-0.12	0.21	0.04	-0.02	0.18	0.01			0.295658	0.0344427	0.962726	0.997863	0.0593354	0.999974	3.37	2.58			2.5	3.48	0.84	0.7	6.39	TFRC
FALSE	High	O75400	GN=PRPF40A Pre-mRNA-processing factor 40 homolog A OS=Homo sapiens PE=1 SV=2	9	10	11	105	0.49	-0.02	0.37	0.02	-0.05	-0.16	-0.02	0.21			0.0271343	0.999984	0.995091	0.497216	0.999972	0.265513	5.95	8.69			1.82	5.48	3.52	5.58	6.65	PRPF40A
FALSE	High	P55795	GN=HNRNPH2 Heterogeneous nuclear ribonucleoprotein H2 OS=Homo sapiens PE=1 SV=1	22	8	17	230	0.46	0.4	0.43	0.19	-0.03	0.02	0.15	0.19			0.146923	0.814569	0.999984	0.999999	0.917417	0.806902	9.57	13.5			5.39	0.6	7.09	3.69	17.41	HNRNPH2
FALSE	High	Q9NZ01	GN=TECR Very-long-chain enoyl-CoA reductase OS=Homo sapiens PE=1 SV=1	28	12	18	122	-0.32	-0.03	-1.36	-0.05	0.29	0.39	-0.41	0.11			7.23629e-05	0.999045	0.265152	0.0941003	0.0779473	0.947456	4.97	6.83			13.83	2.72	5.43	10.44	4.44	TECR
FALSE	High	Q9Y676	GN=MRPS18B 28S ribosomal protein S18b, mitochondrial OS=Homo sapiens PE=1 SV=1	10	2	2	68	0.17	0.17	-0.16	0.01	-0.11	0.11	-0.22	0.2			0.993648	1	0.999097	0.998921	0.964652	0.978545	3.92	13.9			15.86	30.7	16.34	14.49	14.49	MRPS18B
FALSE	High	P13995	GN=MTHFD2 Bifunctional methylenetetrahydrofolate dehydrogenase/cyclohydrolase, mitochondrial OS=Homo sapiens PE=1 SV=2	20	6	7	65	-0.02	0.07	0.09	0.27	0.08	0.17	0.11	-0.19			0.984743	0.421805	0.989439	0.813132	0.960376	0.703674	19.58	5.76			2.78	7.87	4	0.53	2.97	MTHFD2
FALSE	High	P60602	GN=ROMO1 Reactive oxygen species modulator 1 OS=Homo sapiens PE=1 SV=1	22	1	2	95	-0.17	0.13	-0.15	0	0	0.35	-0.03	0.33			0.977591	1	1	0.545022	0.999995	0.605986	2.23	4.13			1.19	25.32	5.77	16.77	13.98	ROMO1
FALSE	High	P78559	GN=MAP1A Microtubule-associated protein 1A OS=Homo sapiens PE=1 SV=6	1	2	2	50	1.47	-0.36	0.83	0.08	-0.83	-0.28	-0.47	0.22			0.894063	1	0.89405	0.999561	0.992266	0.99989	73.61	19.01			52.19	4.77	21.07	60.91	51.17	MAP1A
FALSE	High	P52209	GN=PGD 6-phosphogluconate dehydrogenase, decarboxylating OS=Homo sapiens PE=1 SV=3	20	9	15	317	-0.17	0.17	-0.24	-0.15	-0.01	-0.05	0.07	-0.35			0.19268	0.57084	0.999997	0.996407	0.964044	0.0376658	2.87	0.74			3.59	7.84	10.77	0.85	5.72	PGD
FALSE	High	Q9H1E5	GN=TMX4 Thioredoxin-related transmembrane protein 4 OS=Homo sapiens PE=1 SV=1	10	4	4	68	-0.25	0.32	-0.56	-0.04	0.21	0.19	-0.03	-0.03			0.0113647	0.9997	0.488162	0.572251	0.999926	0.999948	14.52	9.41			3.94	2	7.31	0.01	1.56	TMX4
FALSE	High	Q8NI36	GN=WDR36 WD repeat-containing protein 36 OS=Homo sapiens PE=1 SV=1	22	16	20	244	-0.03	-0.1	-0.1	-0.1	-0.04	-0.21	-0.13	0.07			0.979725	0.981216	0.999833	0.667626	0.937694	0.99685	11.98	0.6			12.07	0.77	5.18	15.05	4.58	WDR36
FALSE	High	P33151	GN=CDH5 Cadherin-5 OS=Homo sapiens PE=1 SV=5	3	2	2	43																										CDH5
FALSE	High	Q9Y294	GN=ASF1A Histone chaperone ASF1A OS=Homo sapiens PE=1 SV=1	11	2	2	80																										ASF1A
FALSE	High	Q13330	GN=MTA1 Metastasis-associated protein MTA1 OS=Homo sapiens PE=1 SV=2	22	12	13	137	0.07	-0.06	0.14	-0.16	0.05	-0.02	-0.06	0.22			0.922886	0.89209	0.99948	0.999999	0.998656	0.686861	17.01	0.13			7.06	3.72	4.66	13.39	8.6	MTA1
FALSE	High	P27707	GN=DCK Deoxycytidine kinase OS=Homo sapiens PE=1 SV=1	17	4	4	54	0.8	0.23	0.54	0.06	-0.17	0.03	0.1	-0.26			0.880439	0.999999	0.999608	1	0.999981	0.995786	63.94	2.87			10.47	5.91	16.78	19.32	36.34	DCK
FALSE	High	P04424	GN=ASL Argininosuccinate lyase OS=Homo sapiens PE=1 SV=4	5	2	2	23																										ASL
FALSE	High	O15258	GN=RER1 Protein RER1 OS=Homo sapiens PE=1 SV=1	29	4	5	83	-0.1	0.13	-0.48	0.29	-0.06	0.13	-0.01	0.07			0.766499	0.965562	0.999991	0.999497	1	0.999985	33.16	8.38			15.32	7.37	16.03	36.3	22.94	RER1
FALSE	High	Q9NRX1	GN=PNO1 RNA-binding protein PNO1 OS=Homo sapiens PE=1 SV=1	29	6	6	94	0.02	-0.12	0.15	0.14	0.03	0.07	0.02	0.11			0.547513	0.64302	0.999852	0.959531	0.999959	0.835047	6.12	3.56			2.7	0.56	1.33	3.85	12.26	PNO1
FALSE	High	Q15233	GN=NONO Non-POU domain-containing octamer-binding protein OS=Homo sapiens PE=1 SV=4	27	13	30	260	0.13	0.17	0.2	0.14	0.04	0.07	0.07	0.11			0.232369	0.51952	0.996699	0.961548	0.961988	0.781259	4.75	7.14			5.79	7.39	0.21	4.79	0.6	NONO
FALSE	High	Q9P2T1	GN=GMPR2 GMP reductase 2 OS=Homo sapiens PE=1 SV=1	16	4	4	62	0.46	0.18	0.22	0.04	-0.06	0.01	-0.12	-0.19			0.800713	0.999941	0.999359	1	0.981629	0.875904	11.08	4.65			19.19	2.57	6.04	8.09	14.78	GMPR2
FALSE	High	Q8NEU8	GN=APPL2 DCC-interacting protein 13-beta OS=Homo sapiens PE=1 SV=3	4	2	2	53	-0.02	1.01	-0.02	-0.33	-0.18	-0.25	-0.36	0.14			1	0.375713	0.862565	0.624591	0.282873	0.940563	6.56	5.5			18.94	10.88	3.12	11.48	3.82	APPL2
FALSE	High	Q9NX05	GN=FAM120C Constitutive coactivator of PPAR-gamma-like protein 2 OS=Homo sapiens PE=2 SV=3	3	3	3	28	-0.14	-0.34	0.17	0.11	-0.04	0.08	-0.11	-0.15			0.158487	0.479689	0.982958	0.790648	0.537987	0.244183	1.13	8.18			5.63	2.76	1.02	0.69	0.75	FAM120C
FALSE	High	Q7Z4W1	GN=DCXR L-xylulose reductase OS=Homo sapiens PE=1 SV=2	18	4	4	53	-0.49	-0.35	-0.16	0.07	0.16	0.02	0.05	0.03			0.773056	0.993313	0.770208	0.999992	0.999125	0.999953	12.7	0.42			2.21	7.4	11.12	1.45	8.78	DCXR
FALSE	High	O75915	GN=ARL6IP5 PRA1 family protein 3 OS=Homo sapiens PE=1 SV=1	13	3	3	41	-0.34	-0.01	-0.47	0.11	0.18	0.25	-0.06	0.23			0.0460407	0.950093	0.715863	0.416172	0.997084	0.502462	5.88	2.69			4.73	10.98	13.69	6.52	5.77	ARL6IP5
FALSE	High	O00303	GN=EIF3F Eukaryotic translation initiation factor 3 subunit F OS=Homo sapiens PE=1 SV=1	28	8	13	175	0.22	-0.07	0.27	-0.05	0.05	0.12	0.16	-0.14			0.105166	0.993614	0.992879	0.7483	0.503202	0.648895	2.59	3.55			3.4	0.62	1.16	0.82	13.67	EIF3F
FALSE	High	P20839	GN=IMPDH1 Inosine-5'-monophosphate dehydrogenase 1 OS=Homo sapiens PE=1 SV=2	6	3	3	26																										IMPDH1
FALSE	High	P01130	GN=LDLR Low-density lipoprotein receptor OS=Homo sapiens PE=1 SV=1	8	6	7	50	0.02	-0.38	0.08	0.24	-0.31	-0.09	0.04	-0.03			0.998304	0.78946	0.595346	0.997893	0.999967	0.999995	28.59	2.48			3.36	4.02	6.26	0.5	9.14	LDLR
FALSE	High	P62942	GN=FKBP1A Peptidyl-prolyl cis-trans isomerase FKBP1A OS=Homo sapiens PE=1 SV=2	25	2	3	94	0.07	0.19	-0.31	-0.3	0.02	0.04	-0.1	-0.26			0.658935	0.679	1	0.99999	0.996974	0.772744	16.44	9.36			13.61	8.02	12.12	9.89	16.9	FKBP1A
FALSE	High	P54105	GN=CLNS1A Methylosome subunit pICln OS=Homo sapiens PE=1 SV=1	11	2	2	44	-0.06	-0.15	-0.05	-0.22	0.26	0.11	-0.02	-0.05			0.999933	0.849814	0.760166	0.994084	1	0.99995	16.92	4.2			4.84	1.88	4.16	20.76	16.67	CLNS1A
FALSE	High	Q15031	GN=LARS2 Probable leucine--tRNA ligase, mitochondrial OS=Homo sapiens PE=1 SV=2	9	8	9	50	0.05	-0.14	0.05	0.11	-0.12	0.04	-0.12	0.05			0.928824	0.436931	0.378745	0.98993	0.316623	0.928427	6.55	0.35			0.03	2.48	5.07	3.72	1.29	LARS2
FALSE	High	Q9NYW8	GN=RBAK RB-associated KRAB zinc finger protein OS=Homo sapiens PE=1 SV=1	4	2	2	28	0.88	-0.36	1.01	0.05	0.07	0.22	-0.02	0.63			0.0196069	0.999972	0.999734	0.924789	1	0.158793	11.3	17.29			7.82	12.1	23.33	17.04	1.09	RBAK
FALSE	High	Q9NVH1	GN=DNAJC11 DnaJ homolog subfamily C member 11 OS=Homo sapiens PE=1 SV=2	24	13	14	209	-0.29	-0.3	-0.19	0.02	0.03	0.01	-0.08	0.06			0.881585	1	0.999994	1	0.997852	0.999471	10.63	4.48			7.1	12.88	8.17	4.92	19.45	DNAJC11
FALSE	High	Q9NVU7	GN=SDAD1 Protein SDA1 homolog OS=Homo sapiens PE=1 SV=3	8	7	9	51	0.28	-0.08	0.1	0.02	-0.09	-0.02	-0.05	0.09			0.909871	0.999958	0.945102	0.999993	0.995779	0.936967	7.11	2.23			4.67	5.01	9.85	8.44	3.39	SDAD1
FALSE	High	Q7Z7G8	GN=VPS13B Vacuolar protein sorting-associated protein 13B OS=Homo sapiens PE=1 SV=2	1	3	3	32	-0.32	0.42	-0.33	-0.23	-0.02	-0.19	0.13	-0.23			0.109309	0.350726	0.999995	0.545804	0.84759	0.343784	6.77	0.83			0.07	12.82	7.1	8.11	1.53	VPS13B
FALSE	High	Q13601	GN=KRR1 KRR1 small subunit processome component homolog OS=Homo sapiens PE=1 SV=4	10	4	4	26	0.16	0.04	0.01	-0.19	-0.12	-0.2	-0.18	0.11			1	0.751888	0.954066	0.727546	0.790225	0.977516	18.94	2.38			4.56	2.36	6.73	4.17	11.27	KRR1
FALSE	High	P52907	GN=CAPZA1 F-actin-capping protein subunit alpha-1 OS=Homo sapiens PE=1 SV=3	37	8	9	96	0.28	0.1	0.16	-0.2	-0.06	-0.17	-0.05	-0.13			0.674616	0.447323	0.994682	0.593161	0.996449	0.821084	10.39	7.42			1.49	2.04	2.42	11.73	0.18	CAPZA1
FALSE	High	Q15382	GN=RHEB GTP-binding protein Rheb OS=Homo sapiens PE=1 SV=1	13	3	3	29	-0.24	0.04	-0.23	-0.19	0.03	-0.02	0.01	-0.04			0.727355	0.857635	0.999994	0.999998	1	0.999922	2.61	8.11			11.22	6.94	2.36	17.49	14.45	RHEB
FALSE	High	Q9Y232	GN=CDYL Chromodomain Y-like protein OS=Homo sapiens PE=1 SV=2	6	3	3	17	0.01	0.25	-0.36	0.18	-0.19	0.17	-0.19	0.03			0.68046	0.9756	0.96691	0.983432	0.966899	0.999999	12.3	3.6			1.96	3.42	17.23	16.94	29.4	CDYL
FALSE	High	P27348	GN=YWHAQ 14-3-3 protein theta OS=Homo sapiens PE=1 SV=1	44	12	20	277	0.02	-0.04	-0.05	-0.31	-0.02	-0.04	0.02	-0.05			0.999098	0.30254	0.999999	0.999901	0.999999	0.999257	9.83	4.66			5.92	10.66	5.45	12.96	8.76	YWHAQ
FALSE	High	Q9P2X3	GN=IMPACT Protein IMPACT OS=Homo sapiens PE=1 SV=2	3	1	2	70	0	0.1	-0.16	-0.12	0.06	-0.16	0.06	-0.25			0.981186	0.99616	0.999934	0.980507	0.999914	0.887576	11.52	10.58			26	11.48	9.22	9.89	16.11	IMPACT
FALSE	High	Q15056	GN=EIF4H Eukaryotic translation initiation factor 4H OS=Homo sapiens PE=1 SV=5	18	3	4	45	0.23	0.17	0.29	0.02	0.46	0.27	-0.04	0.23			0.743568	1	0.33016	0.787951	0.999975	0.878302	4.69	21.24			6.02	9.81	21.98	4.85	11.61	EIF4H
FALSE	High	P09622	GN=DLD Dihydrolipoyl dehydrogenase, mitochondrial OS=Homo sapiens PE=1 SV=2	26	14	25	207	-0.1	0.17	0	0.1	0.15	0.07	0.19	-0.01			1	0.804125	0.509426	0.951203	0.290086	1	1.62	10.09			5.3	3.1	6.5	1.14	3.15	DLD
FALSE	High	Q9Y285	GN=FARSA Phenylalanine--tRNA ligase alpha subunit OS=Homo sapiens PE=1 SV=3	19	11	20	158	0.32	0.03	0.31	0.18	-0.01	0.17	0.05	-0.1			0.0288454	0.282541	1	0.320979	0.979398	0.741221	6.07	6.97			6.62	4.53	1	3.41	1.31	FARSA
FALSE	High	Q9Y597	GN=KCTD3 BTB/POZ domain-containing protein KCTD3 OS=Homo sapiens PE=1 SV=2	3	2	2	20	-0.02	-0.18	-0.14	-0.14	-0.05	-0.35	0.08	0.08			0.998016	0.997708	0.999995	0.855294	0.999887	0.999895	25.1	20.47			15.81	12.64	0.17	21.79	25.58	KCTD3
FALSE	High	Q8N1F7	GN=NUP93 Nuclear pore complex protein Nup93 OS=Homo sapiens PE=1 SV=2	32	25	40	380	-0.68	0.05	-0.03	-0.04	-0.09	-0.1	0	-0.08			0.999873	0.998686	0.918434	0.873557	1	0.943713	9.09	3.75			0.93	7.4	6.54	4.55	5.85	NUP93
FALSE	High	Q8TDJ6	GN=DMXL2 DmX-like protein 2 OS=Homo sapiens PE=1 SV=2	1	2	2	0																										DMXL2
FALSE	High	O00468	GN=AGRN Agrin OS=Homo sapiens PE=1 SV=5	5	6	6	55	0.17	-0.09	-0.05	-0.22	0.01	-0.05	0.13	-0.16			0.999607	0.554127	1	0.998926	0.917693	0.816472	3.13	10.44			7.03	3.21	8.86	12.57	8.64	AGRN
FALSE	High	Q96BI3	GN=APH1A Gamma-secretase subunit APH-1A OS=Homo sapiens PE=1 SV=1	5	2	4	72	-0.09	0.09	-0.36	-0.04	0.02	0.11	-0.02	0.33			0.0657279	0.999405	0.999988	0.890669	0.999962	0.0946001	2.27	13.95			7.45	5.58	2.36	2.87	4.18	APH1A
FALSE	High	Q92930	GN=RAB8B Ras-related protein Rab-8B OS=Homo sapiens PE=1 SV=2	31	7	9	86	-0.21	-0.12	-0.12	-0.13	0.1	-0.03	-0.02	-0.07			0.906195	0.876122	0.95766	0.999837	0.999994	0.991282	4.05	6.49			8.68	1.4	5.62	9.14	12.27	RAB8B
FALSE	High	P60174	GN=TPI1 Triosephosphate isomerase OS=Homo sapiens PE=1 SV=3	42	11	29	314	-0.22	0.09	-0.29	-0.21	0.31	-0.06	-0.03	-0.23			0.226433	0.537216	0.190165	0.997114	0.999887	0.437665	13.6	1.12			5.03	6.48	3.06	11	2.99	TPI1
FALSE	High	Q9HCD5	GN=NCOA5 Nuclear receptor coactivator 5 OS=Homo sapiens PE=1 SV=2	12	6	6	40	0.04	-0.02	0.08	0.11	-0.01	-0.03	0	0.14			0.967759	0.872659	0.999997	0.999673	1	0.70251	4.21	2.6			0.86	0.82	4.7	2.92	14.22	NCOA5
FALSE	High	Q9H8Y5	GN=ANKZF1 Ankyrin repeat and zinc finger domain-containing protein 1 OS=Homo sapiens PE=1 SV=1	4	2	2	22	0.64	0.16	0.2	-0.35	-0.17	-0.5	-0.24	0.46			0.979721	0.811944	0.989934	0.518619	0.951188	0.596314	11.58	28.14			0.53	4.03	9.38	8.74	32.57	ANKZF1
FALSE	High	P63096	GN=GNAI1 Guanine nucleotide-binding protein G(i) subunit alpha-1 OS=Homo sapiens PE=1 SV=2	10	3	3	36	0.48	-0.05	0.06	0.54	-0.02	-0.22	-0.05	-0.04			0.999965	0.446849	1	0.967971	0.999994	0.999998	30.36	24.75			25.38	1.6	1.45	4.4	4.35	GNAI1
FALSE	High	P49642	GN=PRIM1 DNA primase small subunit OS=Homo sapiens PE=1 SV=1	4	2	2	31	0.36	-0.04	0.31	0.09	0.13	-0.08	0.08	-0.06			0.379598	0.99091	0.943568	0.993813	0.99556	0.99909	5.99	17.84			4.28	3.9	2.3	6.4	13.93	PRIM1
FALSE	High	Q9UJZ1	GN=STOML2 Stomatin-like protein 2, mitochondrial OS=Homo sapiens PE=1 SV=1	23	6	11	73	0.3	0.13	0.07	-0.11	0.13	0.06	0.08	0.01			0.996429	0.963478	0.91992	0.998291	0.987944	1	9.17	12.3			4.33	5.28	4.22	11.56	6.12	STOML2
FALSE	High	O95372	GN=LYPLA2 Acyl-protein thioesterase 2 OS=Homo sapiens PE=1 SV=1	19	4	4	42	-0.25	-0.2	-0.11	-0.33	0.13	0.02	0.06	-0.06			0.998804	0.793402	0.996417	1	0.999941	0.999953	12.53	22.11			16.55	4.43	2.54	17.6	24.85	LYPLA2
FALSE	High	P62995	GN=TRA2B Transformer-2 protein homolog beta OS=Homo sapiens PE=1 SV=1	11	3	3	39	0.25	0.06	-0.05	-0.45	-0.19	-0.62	-0.17	0			0.999823	0.138027	0.808694	0.0346904	0.891854	1	9.81	19.6			6.72	1.2	8.43	9.47	1.16	TRA2B
FALSE	High	Q5H8A4	GN=PIGG GPI ethanolamine phosphate transferase 2 OS=Homo sapiens PE=1 SV=1	8	7	8	102	-0.29	-0.13	-1.17	0.01	-0.27	0.22	-0.28	0.03			0.000104731	1	0.25213	0.401555	0.225456	0.999809	13	3.23			5.56	5.38	7.03	5.03	6.31	PIGG
FALSE	High	Q9UKA9	GN=PTBP2 Polypyrimidine tract-binding protein 2 OS=Homo sapiens PE=1 SV=1	7	4	8	79	-0.09	0.4	-0.22	0.01	-0.07	0.01	0.1	-0.12			0.908932	1	0.999588	1	0.998161	0.994376	9.15	11.87			13.52	1.79	10.59	23.6	14.5	PTBP2
FALSE	High	O96008	GN=TOMM40 Mitochondrial import receptor subunit TOM40 homolog OS=Homo sapiens PE=1 SV=1	10	4	7	94	-0.49	-0.13	-0.26	0.3	0.22	0.33	-0.05	0.01			0.153057	0.088065	0.281936	0.0607001	0.992616	0.999999	4.15	1.78			10.08	8.9	5.55	3.85	0.81	TOMM40
FALSE	High	Q9NXF1	GN=TEX10 Testis-expressed sequence 10 protein OS=Homo sapiens PE=1 SV=2	22	20	22	133	0.47	-0.06	0.42	0.1	-0.09	-0.08	-0.06	0.25			0.00744102	0.827973	0.867116	0.907052	0.973821	0.0946827	7.13	3.77			4.06	1.31	8.59	3.55	3.87	TEX10
FALSE	High	Q6NZY4	GN=ZCCHC8 Zinc finger CCHC domain-containing protein 8 OS=Homo sapiens PE=1 SV=2	4	2	2	25																										ZCCHC8
FALSE	High	O75934	GN=BCAS2 Pre-mRNA-splicing factor SPF27 OS=Homo sapiens PE=1 SV=1	9	3	3	43	0.12	0.49	-0.02	-0.22	-0.12	-0.18	0.16	0.29			1	0.984515	0.999364	0.993148	0.996503	0.940398	24.47	4.16			7	5.09	0.1	8	44.08	BCAS2
FALSE	High	O94822	GN=LTN1 E3 ubiquitin-protein ligase listerin OS=Homo sapiens PE=1 SV=6	3	4	4	0	0.16	0.16	0.21	0.14	-0.17	0.08	0.18	-0.13			0.564359	0.868938	0.722226	0.99026	0.685314	0.898242	2.03	1.22			7.24	3.58	0.61	14.54	12.2	LTN1
FALSE	High	Q9BQ95	GN=ECSIT Evolutionarily conserved signaling intermediate in Toll pathway, mitochondrial OS=Homo sapiens PE=1 SV=1	9	3	3	50	0.11	-0.15	0.2	-0.05	0.33	-0.06	0.16	-0.05			0.862928	0.999793	0.458292	0.999384	0.938009	0.999823	16.73	2.29			4.52	2	9.92	8.96	19.19	ECSIT
FALSE	High	Q8IUH4	GN=ZDHHC13 Palmitoyltransferase ZDHHC13 OS=Homo sapiens PE=1 SV=3	7	4	4	28	-2.91	-0.18	-1.45	0.28	0.08	0.04	0.09	-1.24			0.0301866	0.971241	0.999969	0.999999	0.999938	0.064264	53.71	0.59			7.69	4.32	16.2	4.31	9.56	ZDHHC13
FALSE	High	P29323	GN=EPHB2 Ephrin type-B receptor 2 OS=Homo sapiens PE=1 SV=5	3	3	3	75																										EPHB2
FALSE	High	Q5W0B1	GN=RNF219 RING finger protein 219 OS=Homo sapiens PE=1 SV=1	3	2	2	0																										RNF219
FALSE	High	Q13428	GN=TCOF1 Treacle protein OS=Homo sapiens PE=1 SV=3	21	30	40	295	-0.36	-0.21	-0.27	-0.15	-0.08	-0.17	-0.14	0.07			0.203575	0.728719	0.977876	0.644435	0.787349	0.990796	2.9	2.31			5.47	11.83	9.08	4.7	6.08	TCOF1
FALSE	High	Q04721	GN=NOTCH2 Neurogenic locus notch homolog protein 2 OS=Homo sapiens PE=1 SV=3	1	2	2	33	0.06	0.04	0.06	0.07	-0.04	0	0.09	0.01			0.999749	0.999402	0.999989	1	0.99753	1	8.17	6.74			8.85	11.53	1.73	8.34	25.4	NOTCH2
FALSE	High	O43759	GN=SYNGR1 Synaptogyrin-1 OS=Homo sapiens PE=1 SV=2	10	2	3	33																										SYNGR1
FALSE	High	Q04726	GN=TLE3 Transducin-like enhancer protein 3 OS=Homo sapiens PE=1 SV=2	8	5	6	65	0.76	0.45	0.5	-0.14	-0.05	-0.19	-0.04	-0.15			0.180151	0.976464	0.999893	0.913958	0.999975	0.96616	7.26	18.99			13.14	18.76	4.95	4.76	5.46	TLE3
FALSE	High	O94955	GN=RHOBTB3 Rho-related BTB domain-containing protein 3 OS=Homo sapiens PE=1 SV=2	6	3	3	47	0.29	-0.43	0.14	0.22	-0.03	-0.06	0.12	0.12			0.991509	0.928954	0.999997	0.999945	0.996051	0.996512	1.04	18.94			20.8	3.14	0.05	8.1	23.8	RHOBTB3
FALSE	High	A0AVF1	GN=TTC26 Intraflagellar transport protein 56 OS=Homo sapiens PE=2 SV=1	7	3	3	75	-0.06	0.1	-0.13	-0.17	0	-0.03	-0.16	-0.11			0.960543	0.853162	1	0.99997	0.901417	0.980026	8.5	1.86			1.61	22.32	6.96	0.1	4.37	TTC26
FALSE	High	Q5HYB6	GN=DKFZp686J1372 Epididymis luminal protein 189 OS=Homo sapiens PE=1 SV=1	22	6	6	51	-0.37	-0.05	-0.23	0.18	-0.03	0.11	0.1	-0.13			0.810961	0.913832	0.99999	0.990138	0.994787	0.984305	26.81	8.54			6.68	0.46	3.44	1.76	10.1	DKFZp686J1372
FALSE	High	A0FGR8	GN=ESYT2 Extended synaptotagmin-2 OS=Homo sapiens PE=1 SV=1	17	13	17	154	-0.16	0.03	-0.51	0.36	0.17	0.17	-0.13	0.04			0.0589675	0.229962	0.841186	0.847207	0.946546	0.999908	17.14	6.56			0.65	2.53	1.1	11.59	10.47	ESYT2
FALSE	High	Q8N108	GN=MIER1 Mesoderm induction early response protein 1 OS=Homo sapiens PE=1 SV=2	12	5	5	64	0.5	-0.06	0.17	-0.22	-0.06	-0.2	-0.1	0.03			0.689177	0.430405	0.99693	0.515401	0.955522	0.99985	1.37	1.95			2.53	6.31	7.17	9.26	13.54	MIER1
FALSE	High	Q9NPJ3	GN=ACOT13 Acyl-coenzyme A thioesterase 13 OS=Homo sapiens PE=1 SV=1	13	2	3	69	0.34	0.45	0.05	-0.06	-0.02	-0.09	0.09	-0.01			0.999761	0.999239	0.999995	0.992295	0.992456	1	9.06	8.1			7.9	0.28	6.88	5.6	18.27	ACOT13
FALSE	High	Q9GZZ1	GN=NAA50 N-alpha-acetyltransferase 50 OS=Homo sapiens PE=1 SV=1	54	11	11	56	0.09	-0.08	-0.12	-0.44	-0.1	-0.19	-0.19	-0.16			0.211757	0.000185728	0.338721	0.0240992	0.0280402	0.055217	4.73	0.72			3.34	2.48	3.43	2.21	1.39	NAA50
FALSE	High	Q9H497	GN=TOR3A Torsin-3A OS=Homo sapiens PE=1 SV=1	9	3	3	52	-0.16	-0.04	-0.85	0.22	0.06	0.66	-0.17	0.09			0.0893633	0.960933	0.999954	0.231785	0.990316	0.999634	31.8	8.54			5.95	16.67	3.15	2.2	23.89	TOR3A
FALSE	High	Q8IYH5	GN=ZZZ3 ZZ-type zinc finger-containing protein 3 OS=Homo sapiens PE=1 SV=1	2	2	2	0	-0.51	-0.67	-0.26	-0.05	-0.25	0.03	0.1	0.01			0.775618	0.999899	0.800912	0.999999	0.997311	1	23.45	19.52			0.68	8.45	5.4	0.65	8.09	ZZZ3
FALSE	High	P46940	GN=IQGAP1 Ras GTPase-activating-like protein IQGAP1 OS=Homo sapiens PE=1 SV=1	23	36	48	521	0.14	-0.08	0.26	-0.08	-0.15	-0.11	0.07	0.02			0.0790516	0.897309	0.456701	0.703732	0.946632	0.99997	11.24	0.59			4	1.42	3.51	4.5	1.22	IQGAP1
FALSE	High	Q08AN1	GN=ZNF616 Zinc finger protein 616 OS=Homo sapiens PE=2 SV=2	12	5	6	34	0.35	-0.69	0.93	0.06	0.06	-0.05	-0.11	0.41			0.103321	0.999976	0.999984	0.99999	0.999532	0.751513	0.59	8.44			12.12	8.31	23.21	18.47	36.55	ZNF616
FALSE	High	Q9NQR4	GN=NIT2 Omega-amidase NIT2 OS=Homo sapiens PE=1 SV=1	30	7	7	48	0.33	0.07	0.35	-0.11	0.08	-0.03	0.09	-0.01			0.298143	0.981308	0.996573	0.99998	0.992938	1	8.25	6.54			5.57	1.55	14.32	5.04	16.91	NIT2
FALSE	High	P51116	GN=FXR2 Fragile X mental retardation syndrome-related protein 2 OS=Homo sapiens PE=1 SV=2	18	9	9	83	-0.15	0.03	0.03	-0.15	0.06	-0.06	0.06	-0.2			0.999997	0.948778	0.999697	0.99964	0.999481	0.85718	6.57	4.58			4.01	5.94	10.14	0.63	25.03	FXR2
FALSE	High	Q9NWV8	GN=BABAM1 BRISC and BRCA1-A complex member 1 OS=Homo sapiens PE=1 SV=1	13	3	4	91	0.43	0.41	-0.18	-0.55	-0.44	-0.65	0.54	-0.19			0.998039	0.734985	0.87075	0.593111	0.73877	0.997541	9.23	4.39			10.13	5.94	45.23	43.05	2.21	BABAM1
FALSE	High	P50213	GN=IDH3A Isocitrate dehydrogenase [NAD] subunit alpha, mitochondrial OS=Homo sapiens PE=1 SV=1	15	6	8	99	0.36	0.03	0.32	-0.01	0.28	0	-0.04	-0.31			0.194119	1	0.283477	1	0.999823	0.207701	3.05	0.13			2.6	5.9	5.88	4.62	17.61	IDH3A
FALSE	High	P63151	GN=PPP2R2A Serine/threonine-protein phosphatase 2A 55 kDa regulatory subunit B alpha isoform OS=Homo sapiens PE=1 SV=1	14	6	6	0	0.09	0.05	-0.02	-0.22	-0.06	-0.11	-0.09	-0.25			0.999996	0.496118	0.997953	0.93849	0.977455	0.397653	1.97	2.76			3.52	1.33	1.54	17.11	9.91	PPP2R2A
FALSE	High	Q86UP2	GN=KTN1 Kinectin OS=Homo sapiens PE=1 SV=1	31	40	43	302	0.06	0.16	-0.23	0.17	0.15	0.23	-0.03	0.21			0.200135	0.43223	0.593962	0.194782	0.999695	0.279587	4.8	10.76			2.76	3.03	7.45	1.44	3.67	KTN1
FALSE	High	Q9BU23	GN=LMF2 Lipase maturation factor 2 OS=Homo sapiens PE=1 SV=2	13	8	11	82	-0.52	-0.11	-0.87	-0.08	0.39	-0.08	-0.2	0.21			6.67739e-05	0.897941	0.0101564	0.888832	0.204213	0.169004	4.36	9.38			0.58	4.02	5.36	2.57	3.67	LMF2
FALSE	High	Q9BRB3	GN=PIGQ Phosphatidylinositol N-acetylglucosaminyltransferase subunit Q OS=Homo sapiens PE=1 SV=3	3	1	2	28	0.56	-0.03	-0.19	0.11	-0.01	0.24	-0.03	0.23			0.95492	0.997505	1	0.878501	0.999999	0.894933	2.36	0.24			6.84	24.42	1.07	12.88	23.56	PIGQ
FALSE	High	Q08357	GN=SLC20A2 Sodium-dependent phosphate transporter 2 OS=Homo sapiens PE=1 SV=1	5	3	4	67	-0.27	0.07	-0.63	-0.14	-0.11	-0.11	-0.03	0.25			0.0604764	0.97157	0.992547	0.992841	0.999994	0.737262	19.05	5.65			9.15	2.15	14.94	7.09	12.55	SLC20A2
FALSE	High	Q9H490	GN=PIGU Phosphatidylinositol glycan anchor biosynthesis class U protein OS=Homo sapiens PE=1 SV=3	10	4	8	43	-0.19	0	-0.55	-0.09	0.11	0.08	-0.14	0.17			0.000786121	0.811534	0.62621	0.894959	0.420728	0.244956	5.77	4.04			4.61	0.48	4.74	7.34	0.03	PIGU
FALSE	High	Q9UDY8	GN=MALT1 Mucosa-associated lymphoid tissue lymphoma translocation protein 1 OS=Homo sapiens PE=1 SV=1	2	2	2	0	0.09	0.13	-0.03	0.19	-0.15	-0.07	0.09	0.09			0.999992	0.905016	0.959738	0.999338	0.99762	0.997226	7.12	6.27			4.71	13.75	1.6	5.86	24.41	MALT1
FALSE	High	P20020	GN=ATP2B1 Plasma membrane calcium-transporting ATPase 1 OS=Homo sapiens PE=1 SV=3	11	14	17	303	-0.3	-0.1	-0.51	-0.02	-0.07	0.06	0.04	0.08			0.00805384	0.999996	0.975889	0.993674	0.999477	0.969051	1.92	0.67			13.34	7.5	4.42	1.23	3.44	ATP2B1
FALSE	High	Q9H4A5	GN=GOLPH3L Golgi phosphoprotein 3-like OS=Homo sapiens PE=1 SV=1	12	2	2	43	1.22	0.8	0.2	0.56	0.3	0.88	0.08	0.23			0.961858	0.305167	0.823454	0.0564197	0.99976	0.940577	8.66	17.05			8.14	21.08	17.94	11.36	20.11	GOLPH3L
FALSE	High	Q96JJ7	GN=TMX3 Protein disulfide-isomerase TMX3 OS=Homo sapiens PE=1 SV=2	16	7	8	82	-0.16	0.14	-0.91	0.14	-0.09	0.38	-0.11	-0.19			0.00117578	0.874781	0.975599	0.120684	0.941951	0.662604	0.26	8.03			2.47	0.04	7.13	0.36	18.16	TMX3
FALSE	High	Q9Y6X4	GN=FAM169A Soluble lamin-associated protein of 75 kDa OS=Homo sapiens PE=1 SV=2	5	2	2	36	0.74	0.32	0.29	-0.65	-0.41	-0.5	-0.08	-0.03			0.95755	0.450012	0.822171	0.686523	0.999963	1	30.26	22.83			10.7	14.32	12.2	26.36	24.46	FAM169A
FALSE	High	P46776	GN=RPL27A 60S ribosomal protein L27a OS=Homo sapiens PE=1 SV=2	41	8	30	280	0.14	-0.36	-0.15	-0.38	-0.27	-0.23	-0.27	0.13			0.996452	0.772998	0.935814	0.966529	0.933504	0.998087	33.45	10.08			2.05	13.87	13.43	22.52	13.77	RPL27A
FALSE	High	Q9BYC9	GN=MRPL20 39S ribosomal protein L20, mitochondrial OS=Homo sapiens PE=1 SV=1	24	4	4	36	-0.19	-0.4	0.02	-0.21	-0.06	-0.14	-0.15	0.39			1	0.983528	0.999988	0.998136	0.996237	0.780187	13.22	6.43			30.61	25.55	20.13	14.71	7.43	MRPL20
FALSE	High	Q9NZB8	GN=MOCS1 Molybdenum cofactor biosynthesis protein 1 OS=Homo sapiens PE=1 SV=3	5	3	3	15	0.68	0.74	0.28	0.28	-0.2	-0.1	-0.15	0.25			0.968839	0.968543	0.99472	0.99988	0.998914	0.981661	5.82	26.81			9.29	21.4	46.33	2.92	7.04	MOCS1
FALSE	High	O75844	GN=ZMPSTE24 CAAX prenyl protease 1 homolog OS=Homo sapiens PE=1 SV=2	24	13	21	210	-1.62	0.45	-0.87	0.27	0.31	0.42	-0.12	-0.01			0.000299761	0.157981	0.0884157	0.023677	0.834886	0.999998	4.91	2.53			4.7	4.47	2.46	11.23	8.22	ZMPSTE24
FALSE	High	Q13586	GN=STIM1 Stromal interaction molecule 1 OS=Homo sapiens PE=1 SV=3	14	8	8	144	-0.83	0.84	-1.62	-0.59	-0.03	-0.18	-0.44	-0.24			0.00301761	0.309261	0.999999	0.983416	0.577431	0.942915	14.5	5.84			6.67	24.45	1.65	28.73	15.14	STIM1
FALSE	High	Q7Z3V4	GN=UBE3B Ubiquitin-protein ligase E3B OS=Homo sapiens PE=1 SV=3	3	2	2	27	0.59	-0.1	0.39	0.19	0.12	-0.07	-0.01	-0.09			0.67913	0.978131	0.998073	0.999927	1	0.999594	21.46	31.03			15.72	9.79	4.26	4.79	8.74	UBE3B
FALSE	High	P09496	GN=CLTA Clathrin light chain A OS=Homo sapiens PE=1 SV=1	9	3	3	0	-0.11	-0.11	0.04	0.09	0.16	0.14	-0.01	0.04			0.999998	0.999754	0.993166	0.997067	1	0.999996	20.69	6.23			17.24	16.27	5.05	18.74	27.3	CLTA
FALSE	High	P0CK96	GN=SLC35E2B Solute carrier family 35 member E2B OS=Homo sapiens PE=2 SV=1	6	2	2	0	0.08	0.21	-0.09	0.24	0.16	-0.01	-0.04	0.59			0.999927	0.985589	0.9985	1	0.999999	0.581804	24.84	4.83			6.47	7.03	5.75	7.19	50.73	SLC35E2B
FALSE	High	Q08380	GN=LGALS3BP Galectin-3-binding protein OS=Homo sapiens PE=1 SV=1	9	5	6	86	0.25	-0.2	0.28	-0.02	0.02	0	0.18	0.07			0.75835	1	1	1	0.954446	0.999546	2.96	2.51			6.25	28.39	11.17	12.19	10.48	LGALS3BP
FALSE	High	O95429	GN=BAG4 BAG family molecular chaperone regulator 4 OS=Homo sapiens PE=1 SV=1	4	2	2	20	-0.2	-0.05	-0.14	-0.08	-0.1	0.07	-0.04	0.03			0.744255	0.968611	0.927299	0.985798	0.99886	0.99992	12.45	6.72			0.18	5.99	4.89	7.27	0.56	BAG4
FALSE	High	P68366	GN=TUBA4A Tubulin alpha-4A chain OS=Homo sapiens PE=1 SV=1	32	13	28	328	0.04	0.12	0.02	0.08	0.01	-0.06	0.12	-0.27			1	0.999205	1	0.999867	0.99201	0.773181	17.89	10.62			7.07	1.66	12.1	14.36	19	TUBA4A
FALSE	High	Q16891	GN=IMMT MICOS complex subunit MIC60 OS=Homo sapiens PE=1 SV=1	27	20	26	155	-0.47	-0.12	-0.35	0.27	0.29	0.36	-0.01	0.09			0.125357	0.301138	0.23362	0.117016	1	0.97514	0.5	3.21			7.57	13.6	11.63	2.71	3.56	IMMT
FALSE	High	Q96EU7	GN=C1GALT1C1 C1GALT1-specific chaperone 1 OS=Homo sapiens PE=1 SV=1	10	2	2	37	-0.17	0	-0.46	0.28	-0.04	0.28	-0.3	-0.11			0.706467	0.953738	0.999998	0.95169	0.936614	0.999679	0.24	0.36			19.99	26.87	14.07	16.79	35.23	C1GALT1C1
FALSE	High	Q86UA1	GN=PRPF39 Pre-mRNA-processing factor 39 OS=Homo sapiens PE=1 SV=3	6	4	4	28	-0.42	-0.01	0.09	-0.22	0.43	0.15	0.26	-0.19			0.999511	0.938203	0.522	0.991885	0.881624	0.972895	21.51	6.92			3.52	0.22	7.17	8.7	31.63	PRPF39
FALSE	High	Q9Y5Q8	GN=GTF3C5 General transcription factor 3C polypeptide 5 OS=Homo sapiens PE=1 SV=2	16	7	7	109	0.06	-0.09	0.13	-0.05	-0.02	-0.04	0.03	0.07			0.715844	0.993172	0.999931	0.999047	0.999529	0.969978	5.87	5.65			3.35	2.15	11.17	5.76	1	GTF3C5
FALSE	High	Q9UBD5	GN=ORC3 Origin recognition complex subunit 3 OS=Homo sapiens PE=1 SV=1	2	2	2	0	0.08	0.22	-0.16	0.19	0	0.07	-0.09	-0.06			0.993609	0.98034	1	0.999921	0.999699	0.99997	11.8	9.1			2.33	3.77	9.58	12.75	39.09	ORC3
FALSE	High	Q13332	GN=PTPRS Receptor-type tyrosine-protein phosphatase S OS=Homo sapiens PE=1 SV=3	1	2	2	31	-0.24	-0.99	0.07	0.04	-0.04	-0.1	-0.03	0.19			0.999621	0.99998	0.99997	0.996525	0.999998	0.919372	15.35	1.19			0.25	5.78	22.72	16.36	0.73	PTPRS
FALSE	High	Q9P0S9	GN=TMEM14C Transmembrane protein 14C OS=Homo sapiens PE=1 SV=1	9	1	2	20	0.04	-0.29	-0.72	0.69	-0.22	0.15	-0.68	-0.06			0.881115	0.902334	0.999641	0.999967	0.906098	1	75.55	4.51			49.58	4	11.43	40.4	30.42	TMEM14C
FALSE	High	P11387	GN=TOP1 DNA topoisomerase 1 OS=Homo sapiens PE=1 SV=2	39	35	49	212	0.41	-0.05	0.41	0.06	-0.17	-0.12	-0.03	0.13			0.00230585	0.95222	0.176546	0.488258	0.998938	0.406445	3.64	0.4			6.16	0.84	5.18	6.02	0.62	TOP1
FALSE	High	Q9NNW5	GN=WDR6 WD repeat-containing protein 6 OS=Homo sapiens PE=1 SV=1	11	11	12	68	-0.18	-0.47	0	-0.06	-0.07	-0.14	-0.11	0.11			1	0.99603	0.993885	0.847691	0.941974	0.953339	1.62	6.84			0.23	2.91	15.98	6.93	8.13	WDR6
FALSE	High	O00410	GN=IPO5 Importin-5 OS=Homo sapiens PE=1 SV=4	24	24	37	395	-0.03	-0.16	-0.09	-0.08	-0.19	-0.11	0.08	-0.01			0.981187	0.991877	0.685957	0.96301	0.991906	1	15.23	0.82			5.89	8.82	0.79	5.5	10.65	IPO5
FALSE	High	Q8N5G2	GN=TMEM57 Macoilin OS=Homo sapiens PE=1 SV=1	9	6	6	43	-0.26	-0.22	-0.58	0.12	0.1	0.12	-0.13	0.17			0.00175267	0.742638	0.824809	0.749137	0.64141	0.414153	5.84	5.18			5.09	9	5.01	2.84	3.18	TMEM57
FALSE	High	Q8NBF2	GN=NHLRC2 NHL repeat-containing protein 2 OS=Homo sapiens PE=1 SV=1	13	7	8	61	-0.02	0.02	-0.24	-0.09	-0.05	-0.1	-0.07	-0.1			0.149853	0.894068	0.991847	0.826797	0.954659	0.85709	3.76	8.75			4.76	3.05	6.01	7.13	0	NHLRC2
FALSE	High	P30084	GN=ECHS1 Enoyl-CoA hydratase, mitochondrial OS=Homo sapiens PE=1 SV=4	26	6	10	132	0.02	0.11	0.21	-0.02	0.06	0.1	0.03	0.01			0.693294	0.999998	0.998573	0.982273	0.99999	1	2.48	1.25			6.23	12.47	9.78	5.76	16.65	ECHS1
FALSE	High	Q8WUM9	GN=SLC20A1 Sodium-dependent phosphate transporter 1 OS=Homo sapiens PE=1 SV=1	6	4	5	38	-0.03	-0.05	-0.89	-0.19	-0.53	0.04	-0.09	-0.01			0.00837316	0.881718	0.106817	0.99997	0.996548	1	5.61	13.46			9.55	5.83	5.02	21.9	1.97	SLC20A1
FALSE	High	Q16527	GN=CSRP2 Cysteine and glycine-rich protein 2 OS=Homo sapiens PE=1 SV=3	23	4	4	41	0.43	0.06	-0.14	-0.1	-0.32	-0.3	-0.22	-0.59			0.92518	0.984431	0.327233	0.39875	0.675597	0.0309155	14.11	1.78			14.14	1.79	8.91	0.76	11.05	CSRP2
FALSE	High	P17028	GN=ZNF24 Zinc finger protein 24 OS=Homo sapiens PE=1 SV=4	11	3	3	22	0.05	-0.31	0.24	0.11	-0.02	0.06	-0.04	-0.03			0.549263	0.970566	0.999999	0.998118	0.999767	0.999953	5.38	2.69			14.68	5.07	8.47	0.07	13.89	ZNF24
FALSE	High	Q96A35	GN=MRPL24 39S ribosomal protein L24, mitochondrial OS=Homo sapiens PE=1 SV=1	11	2	2	18	0.56	0.42	0.07	-0.18	-0.16	-0.07	-0.04	0.2			0.999939	0.98809	0.994153	0.999933	0.999997	0.98194	28.83	20.04			8.29	25.09	1.22	4.16	17.83	MRPL24
FALSE	High	P60983	GN=GMFB Glia maturation factor beta OS=Homo sapiens PE=1 SV=2	26	4	4	48	0.07	0.09	0.01	-0.17	0.03	0.04	-0.04	-0.2			0.999991	0.139514	0.995832	0.976217	0.99028	0.0677885	2.01	8.73			1.27	1.87	1.52	1.33	2.5	GMFB
FALSE	High	P55061	GN=TMBIM6 Bax inhibitor 1 OS=Homo sapiens PE=1 SV=2	4	2	2	33	-0.3	-0.47	-0.23	0.13	-0.72	0.15	0.14	-0.16			0.664485	0.960662	0.0140161	0.930252	0.946938	0.892142	1.47	1.76			16.25	9.52	7.43	0.53	16.05	TMBIM6
FALSE	High	Q6Y7W6	GN=GIGYF2 PERQ amino acid-rich with GYF domain-containing protein 2 OS=Homo sapiens PE=1 SV=1	10	10	10	53	-0.3	-0.15	-0.09	0.09	-0.01	0.08	0.09	0			0.991469	0.991822	1	0.995056	0.98875	1	2.27	1.37			2.89	13.43	7.91	8.6	16.6	GIGYF2
FALSE	High	P04156	GN=PRNP Major prion protein OS=Homo sapiens PE=1 SV=1	12	3	3	28	0.62	-0.27	0.5	-0.05	-0.07	-0.21	0.1	0.12			0.659463	0.999996	0.999963	0.988878	0.999782	0.999472	0.49	14.49			10.81	12.3	13.63	6.47	46.27	PRNP
FALSE	High	Q15291	GN=RBBP5 Retinoblastoma-binding protein 5 OS=Homo sapiens PE=1 SV=2	12	5	6	111	-0.09	-0.11	0.12	0.03	0.01	-0.02	0.08	-0.08			0.67185	0.999774	0.999999	0.999888	0.922065	0.919184	4.46	4.99			1.24	3.38	5.57	7.49	7.14	RBBP5
FALSE	High	Q5W0V3	GN=FAM160B1 Protein FAM160B1 OS=Homo sapiens PE=1 SV=1	3	2	2	40	-0.28	-0.26	0.17	0.07	0.25	-0.08	0.42	0.64			0.995837	0.999977	0.972276	0.999951	0.792272	0.437631	7.04	0.36			12.84	5.8	4.48	49.59	12.56	FAM160B1
FALSE	High	Q02818	GN=NUCB1 Nucleobindin-1 OS=Homo sapiens PE=1 SV=4	34	17	24	123	-3.45	-0.02	-0.99	0.2	-0.03	0.56	0.12	-0.03			0.0152814	0.938777	0.999999	0.183826	0.995057	0.999999	7.96	7.89			13.41	11.08	10.34	0.27	27.25	NUCB1
FALSE	High	Q9BZF1	GN=OSBPL8 Oxysterol-binding protein-related protein 8 OS=Homo sapiens PE=1 SV=3	15	11	11	154	-0.2	0.01	-0.36	-0.22	0.06	-0.07	-0.09	0.04			0.00785802	0.0928976	0.946807	0.911115	0.815962	0.993994	4.71	5.65			3.93	1.64	0.97	6.26	5.07	OSBPL8
FALSE	High	P25789	GN=PSMA4 Proteasome subunit alpha type-4 OS=Homo sapiens PE=1 SV=1	20	6	7	31	-0.33	0.03	-0.2	-0.07	0.06	0.05	0.04	-0.16			0.163909	0.91633	0.969778	0.98617	0.993985	0.367794	2.02	5.55			3.74	7.56	0.37	1.21	7.01	PSMA4
FALSE	High	P25685	GN=DNAJB1 DnaJ homolog subfamily B member 1 OS=Homo sapiens PE=1 SV=4	16	6	6	96	-0.05	0	0.01	0.01	0.15	0.01	-0.08	-0.15			1	1	0.725902	0.999999	0.982123	0.713929	1.04	2.07			1.37	9.71	2.93	11.26	9.87	DNAJB1
FALSE	High	Q9Y5Q9	GN=GTF3C3 General transcription factor 3C polypeptide 3 OS=Homo sapiens PE=1 SV=1	19	16	17	169	-0.14	-0.29	0.1	-0.16	-0.07	-0.17	0.01	0.13			0.549716	0.183533	0.866623	0.132871	0.999962	0.324153	1.91	5.67			5.67	1.86	5.57	0.35	0.13	GTF3C3
FALSE	High	Q99816	GN=TSG101 Tumor susceptibility gene 101 protein OS=Homo sapiens PE=1 SV=2	11	4	4	40	0.12	0.06	0.18	-0.06	0.04	-0.07	-0.02	-0.05			0.92645	0.999799	0.999986	0.999214	1	0.999924	21.3	0.41			9.64	1.92	5.56	20.81	1.44	TSG101
FALSE	High	O95336	GN=PGLS 6-phosphogluconolactonase OS=Homo sapiens PE=1 SV=2	24	4	4	95	-0.39	0.03	-0.45	0.09	0.1	0.12	0.09	-0.39			0.334154	0.998151	0.998091	0.99379	0.998138	0.465422	18.56	17.37			17.85	1.88	2.43	15.74	3.39	PGLS
FALSE	High	Q969U7	GN=PSMG2 Proteasome assembly chaperone 2 OS=Homo sapiens PE=1 SV=1	10	3	3	44	0.28	0.11	0.19	-0.23	-0.07	-0.01	0.03	-0.16			0.777429	0.625232	0.997509	1	0.999965	0.886429	1.41	10.21			0.48	9.39	1.12	9.79	17.49	PSMG2
FALSE	High	Q9Y223	GN=GNE Bifunctional UDP-N-acetylglucosamine 2-epimerase/N-acetylmannosamine kinase OS=Homo sapiens PE=1 SV=1	6	3	3	28	0.72	0.19	0.43	-0.18	-0.04	-0.16	-0.09	0.19			0.225027	0.898405	0.999969	0.941714	0.994894	0.88489	3.78	14.09			8.72	1.45	11.24	3.86	20.39	GNE
FALSE	High	P31483	GN=TIA1 Nucleolysin TIA-1 isoform p40 OS=Homo sapiens PE=1 SV=3	14	5	7	59	0.24	0.16	0.1	-0.26	-0.02	-0.43	-0.11	0.12			0.998005	0.836439	1	0.423237	0.997077	0.995873	1.11	15.43			0.94	14.05	6.67	13.7	26.51	TIA1
FALSE	High	Q9NUQ7	GN=UFSP2 Ufm1-specific protease 2 OS=Homo sapiens PE=1 SV=3	7	2	2	73	0.48	-0.19	0.55	0.02	0.11	-0.01	0.17	0.27			0.0633212	0.999998	0.982539	1	0.890561	0.556984	11.31	15.24			3.21	8.48	15.01	2.88	6.87	UFSP2
FALSE	High	P33981	GN=TTK Dual specificity protein kinase TTK OS=Homo sapiens PE=1 SV=2	3	2	2	23	0.27	0.09	-0.02	-0.07	-0.05	0.17	0.17	0.1			0.999997	0.997618	0.999732	0.860098	0.864688	0.987456	7.04	0.86			3.82	17.86	3.55	2.78	15.84	TTK
FALSE	High	Q9HD33	GN=MRPL47 39S ribosomal protein L47, mitochondrial OS=Homo sapiens PE=1 SV=2	16	4	5	25	0.16	-0.22	0.04	0	-0.06	-0.15	-0.18	0.29			0.999903	1	0.999193	0.904142	0.808054	0.413338	16.83	8.18			6.01	9.32	1.02	7.03	9.23	MRPL47
FALSE	High	Q96RE7	GN=NACC1 Nucleus accumbens-associated protein 1 OS=Homo sapiens PE=1 SV=1	10	4	5	38	-0.1	0.19	-0.19	0.02	0.28	0.27	0.07	0.19			0.981199	1	0.898367	0.908176	0.999931	0.979194	2.58	0.28			17.16	7.36	4.88	13.27	37.08	NACC1
FALSE	High	P30837	GN=ALDH1B1 Aldehyde dehydrogenase X, mitochondrial OS=Homo sapiens PE=1 SV=3	11	7	8	46	-1.92	-0.54	0.18	0.2	0.03	0.05	0.15	0.14			0.931565	0.896995	0.999994	0.999943	0.968466	0.97368	21.2	3.74			4.88	0.28	4.25	3.69	21.52	ALDH1B1
FALSE	High	Q06203	GN=PPAT Amidophosphoribosyltransferase OS=Homo sapiens PE=1 SV=1	21	9	11	109	0.02	-0.01	0.05	-0.13	0.07	-0.02	-0.03	-0.15			0.998976	0.91389	0.996796	0.999992	0.999985	0.849909	19.59	4.06			3.3	1.4	1.99	7.07	3.97	PPAT
FALSE	High	Q13243	GN=SRSF5 Serine/arginine-rich splicing factor 5 OS=Homo sapiens PE=1 SV=1	18	5	6	87	0.11	-0.04	-0.12	-0.07	-0.16	-0.22	-0.03	-0.06			0.754294	0.973672	0.459767	0.206294	0.999738	0.988885	12.06	0.13			4.29	1.37	5.4	0.56	4.57	SRSF5
FALSE	High	O43505	GN=B4GAT1 Beta-1,4-glucuronyltransferase 1 OS=Homo sapiens PE=1 SV=1	8	3	3	30	-0.44	-0.07	-0.43	-0.01	0.02	0.02	0.02	-0.15			0.00551709	0.999998	0.999982	0.999775	0.999947	0.437643	5.5	6.1			6.5	3.17	7.09	0.16	0.69	B4GAT1
FALSE	High	Q13148	GN=TARDBP TAR DNA-binding protein 43 OS=Homo sapiens PE=1 SV=1	13	6	8	188	-0.27	-0.04	-0.1	-0.02	0.05	0.08	-0.01	0.04			0.977217	0.999991	0.998774	0.988188	1	0.999632	14.73	2.47			7.24	10.69	0.24	8.83	2.26	TARDBP
FALSE	High	P28340	GN=POLD1 DNA polymerase delta catalytic subunit OS=Homo sapiens PE=1 SV=2	20	17	21	161	0	-0.02	0.05	-0.13	0.06	-0.13	-0.01	-0.17			0.959863	0.316041	0.891842	0.35219	0.999982	0.147861	8.43	1.66			0.72	2.03	1.08	4.95	1.07	POLD1
FALSE	High	Q9BZE1	GN=MRPL37 39S ribosomal protein L37, mitochondrial OS=Homo sapiens PE=1 SV=2	14	4	4	94	0.35	-0.07	0.3	-0.02	-0.09	-0.03	0.12	0.29			0.118595	0.999991	0.940136	0.999827	0.827955	0.136334	9.11	6.9			0.02	3.68	8.39	7.82	3.98	MRPL37
FALSE	High	Q10567	GN=AP1B1 AP-1 complex subunit beta-1 OS=Homo sapiens PE=1 SV=2	15	16	21	81	-0.37	-0.32	0.17	0.23	-0.1	0	0.1	-0.05			0.724588	0.449006	0.951023	1	0.952651	0.99868	0.68	10.99			9.91	8.55	3.81	4.3	8.95	AP1B1
FALSE	High	Q9UHN6	GN=TMEM2 Transmembrane protein 2 OS=Homo sapiens PE=1 SV=1	2	2	2	31																										TMEM2
FALSE	High	P47914	GN=RPL29 60S ribosomal protein L29 OS=Homo sapiens PE=1 SV=2	18	4	7	25	-0.39	-0.65	-0.16	-0.23	-0.18	0.05	-0.3	0.26			0.979107	0.914209	0.969265	0.999977	0.77118	0.857913	25.06	17.91			2.57	9.71	18.7	2.98	4.46	RPL29
FALSE	High	Q9H089	GN=LSG1 Large subunit GTPase 1 homolog OS=Homo sapiens PE=1 SV=2	12	8	9	64	0.19	-0.09	0.28	-0.12	-0.08	0.02	0	-0.1			0.108686	0.806606	0.959519	0.999984	1	0.876337	5.34	1.76			7.42	5.19	9.13	2.32	6.19	LSG1
FALSE	High	Q15738	GN=NSDHL Sterol-4-alpha-carboxylate 3-dehydrogenase, decarboxylating OS=Homo sapiens PE=1 SV=2	32	11	12	116	0.27	0.29	-0.14	0.21	0.08	0.21	-0.05	0.11			0.964266	0.816073	0.998412	0.806116	0.999912	0.988115	13.69	15.35			11.28	2.45	5.56	12.83	8.82	NSDHL
FALSE	High	P52758	GN=HRSP12 Ribonuclease UK114 OS=Homo sapiens PE=1 SV=1	31	4	4	27	0.22	0.05	0.14	0.08	0.1	-0.04	0.02	0.03			0.548972	0.89315	0.824931	0.995725	0.999981	0.998491	3.94	3.75			4.59	6.89	0.52	2.78	8.57	HRSP12
FALSE	High	Q5T160	GN=RARS2 Probable arginine--tRNA ligase, mitochondrial OS=Homo sapiens PE=1 SV=1	5	3	3	0	0.35	-0.02	0.45	0.24	0.02	0.19	0.16	0.24			0.0682679	0.483668	0.99999	0.707556	0.825493	0.505323	3.52	16.09			2.16	14.12	1.03	2.78	1.61	RARS2
FALSE	High	P54840	GN=GYS2 Glycogen [starch] synthase, liver OS=Homo sapiens PE=1 SV=2	3	2	2	58	0.14	-0.32	0.39	-0.13	0.26	0.27	0.14	0.03			0.449203	0.990692	0.811225	0.78234	0.984552	0.999998	1.56	8.28			1.95	15.95	15.18	1.57	25.12	GYS2
FALSE	High	Q9Y388	GN=RBMX2 RNA-binding motif protein, X-linked 2 OS=Homo sapiens PE=1 SV=2	6	2	2	21	0.33	-0.37	0.48	-0.15	-0.2	-0.26	0.16	-0.16			0.834034	0.999391	0.997345	0.989126	0.999231	0.999003	33.38	25.64			18.95	4.94	5.12	12.2	45.66	RBMX2
FALSE	High	O75312	GN=ZPR1 Zinc finger protein ZPR1 OS=Homo sapiens PE=1 SV=1	5	2	2	43	0.27	0.06	0.05	-0.14	-0.2	-0.18	0.03	-0.24			0.999632	0.896515	0.687286	0.780244	0.999939	0.540045	14.43	1.39			0	7.48	10.34	11.08	6.54	ZPR1
FALSE	High	Q3SY69	GN=ALDH1L2 Mitochondrial 10-formyltetrahydrofolate dehydrogenase OS=Homo sapiens PE=1 SV=2	26	22	23	275	0.01	-0.1	0.07	-0.13	-0.07	-0.19	-0.07	0.1			0.945431	0.56842	0.948925	0.225506	0.948616	0.744981	1.89	5.55			9.58	2.26	0.81	5.11	1.5	ALDH1L2
FALSE	High	Q9NY26	GN=SLC39A1 Zinc transporter ZIP1 OS=Homo sapiens PE=1 SV=1	6	2	2	41																										SLC39A1
FALSE	High	O75832	GN=PSMD10 26S proteasome non-ATPase regulatory subunit 10 OS=Homo sapiens PE=1 SV=1	27	4	5	137	0.32	0.21	0.13	-0.29	0.16	-0.12	0.09	-0.14			0.952423	0.436396	0.874479	0.96375	0.990853	0.919142	11.33	1.65			6.68	2.76	17.86	7.91	6.97	PSMD10
FALSE	High	Q9Y2L5	GN=TRAPPC8 Trafficking protein particle complex subunit 8 OS=Homo sapiens PE=1 SV=2	7	11	11	45	-0.4	-0.32	-0.26	0.09	0.02	-0.18	-0.01	-0.12			0.463382	0.984355	0.999994	0.784518	1	0.943684	10.4	14.07			7	7.71	1.58	7.05	8.26	TRAPPC8
FALSE	High	Q8N806	GN=UBR7 Putative E3 ubiquitin-protein ligase UBR7 OS=Homo sapiens PE=1 SV=2	16	6	6	57	0.09	-0.08	0	-0.18	0.23	-0.15	0.01	-0.12			1	0.912269	0.778456	0.954816	1	0.985184	14.65	9.8			11.65	0.9	7.4	19.89	2.66	UBR7
FALSE	High	P99999	GN=CYCS Cytochrome c OS=Homo sapiens PE=1 SV=2	39	5	10	211	-0.11	-0.56	0.03	0.2	0.22	0.14	-0.66	0.27			0.999999	0.958774	0.938444	0.994231	0.164082	0.865016	14.68	10.42			0.51	6.85	33.88	3.6	9.92	CYCS
FALSE	High	Q9NZN8	GN=CNOT2 CCR4-NOT transcription complex subunit 2 OS=Homo sapiens PE=1 SV=1	5	4	4	40	0.33	0.05	0.1	-0.38	0	-0.09	-0.09	0.03			0.99953	0.747568	1	0.999791	0.999755	0.999999	34.66	11.71			2.71	6.13	5.97	20.92	17.29	CNOT2
FALSE	High	Q8N9N7	GN=LRRC57 Leucine-rich repeat-containing protein 57 OS=Homo sapiens PE=1 SV=1	13	4	4	28	-0.07	0.17	-0.21	-0.04	0.12	-0.15	0.09	-0.1			0.696316	0.9999	0.954521	0.907641	0.988138	0.984833	0.75	8.63			13.52	3.32	2.47	15.35	8.65	LRRC57
FALSE	High	O00764	GN=PDXK Pyridoxal kinase OS=Homo sapiens PE=1 SV=1	9	3	4	29	0.11	0.28	-0.11	0.09	-0.18	-0.09	-0.04	-0.24			0.967709	0.989118	0.800718	0.989152	0.99985	0.539254	21.08	4.69			3.09	3.25	4.18	5.07	4.68	PDXK
FALSE	High	O75223	GN=GGCT Gamma-glutamylcyclotransferase OS=Homo sapiens PE=1 SV=1	39	7	8	83	-0.61	-0.09	-0.46	-0.41	0.14	-0.1	-0.1	-0.3			0.0933715	0.15602	0.923134	0.985557	0.986682	0.391167	2.67	13.86			7.56	9.66	1.65	9.06	13.34	GGCT
FALSE	High	Q9UQ16	GN=DNM3 Dynamin-3 OS=Homo sapiens PE=1 SV=4	3	3	3	36	0.08	0.18	-0.02	-0.14	-0.06	-0.06	0.07	-0.3			0.999999	0.97111	0.999762	0.999568	0.998986	0.592684	13.61	8.66			9.94	2.9	22.05	7.42	4.46	DNM3
FALSE	High	Q99941	GN=ATF6B Cyclic AMP-dependent transcription factor ATF-6 beta OS=Homo sapiens PE=1 SV=2	3	2	2	16																										ATF6B
FALSE	High	Q9UPU5	GN=USP24 Ubiquitin carboxyl-terminal hydrolase 24 OS=Homo sapiens PE=1 SV=3	5	10	10	90	-0.28	-0.05	0.14	-0.07	-0.17	-0.1	0.03	-0.09			0.828071	0.992873	0.673078	0.950068	0.999939	0.973661	12.61	0.73			0.08	10.49	0.64	6.27	8.34	USP24
FALSE	High	Q13485	GN=SMAD4 Mothers against decapentaplegic homolog 4 OS=Homo sapiens PE=1 SV=1	3	2	2	21	0.02	-0.19	-0.15	-0.27	0.07	-0.26	0.08	-0.28			0.995754	0.918068	0.999946	0.928277	0.999843	0.908779	15.63	10.76			9.19	7.03	0.82	10.9	38.57	SMAD4
FALSE	High	O75600	GN=GCAT 2-amino-3-ketobutyrate coenzyme A ligase, mitochondrial OS=Homo sapiens PE=1 SV=1	7	2	2	36	0.41	0.3	0.07	-0.05	-0.11	-0.22	0	0.21			0.999015	0.999886	0.989081	0.805803	1	0.824569	13.53	3.18			4.81	8.5	5.04	7.78	22.16	GCAT
FALSE	High	P62857	GN=RPS28 40S ribosomal protein S28 OS=Homo sapiens PE=1 SV=1	29	2	2	39	0.69	0.09	0.8	-0.04	-0.2	0.08	0.15	0.6			0.597744	1	0.999073	0.999996	0.999794	0.823857	14.06	9.78			1.73	60.43	14.67	27.76	36.94	RPS28
FALSE	High	Q8WVM0	GN=TFB1M Dimethyladenosine transferase 1, mitochondrial OS=Homo sapiens PE=1 SV=1	8	2	2	42	0	-0.28	0.01	-0.06	0	0	0.08	-0.11			1	0.998843	1	1	0.993369	0.972992	3.88	10.31			5.13	2.17	10.05	5	17.65	TFB1M
FALSE	High	P53680	GN=AP2S1 AP-2 complex subunit sigma OS=Homo sapiens PE=1 SV=2	11	2	2	19	-0.53	-0.32	-0.23	-0.07	0.04	0.12	0.08	0.14			0.967591	0.999949	0.999999	0.998879	0.999878	0.996995	5.31	4.2			7.02	2.58	8.55	9.19	44.77	AP2S1
FALSE	High	P55196	GN=MLLT4 Afadin OS=Homo sapiens PE=1 SV=3	6	10	10	60	0.1	-0.03	0.21	-0.16	-0.05	-0.04	0.1	0.11			0.619971	0.817192	0.999347	0.999857	0.973079	0.956698	9.78	8.84			11.61	4.1	4.33	3.03	12.09	MLLT4
FALSE	High	Q13907	GN=IDI1 Isopentenyl-diphosphate Delta-isomerase 1 OS=Homo sapiens PE=1 SV=2	27	8	10	76	-0.11	-0.1	0	-0.12	0.12	-0.05	-0.02	-0.15			1	0.581007	0.57733	0.970278	0.999961	0.32074	3.19	6.23			5.61	5.58	0.17	3.6	3.83	IDI1
FALSE	High	P36969	GN=GPX4 Phospholipid hydroperoxide glutathione peroxidase, mitochondrial OS=Homo sapiens PE=1 SV=3	29	5	6	56	-0.2	-0.09	-0.06	-0.15	0.23	-0.05	0.12	-0.11			0.999723	0.978323	0.853835	0.999925	0.990681	0.993645	4.89	6.76			12.4	0.94	1.45	9.54	28.45	GPX4
FALSE	High	P35610	GN=SOAT1 Sterol O-acyltransferase 1 OS=Homo sapiens PE=1 SV=3	11	5	6	55	-0.65	-0.23	-0.74	0.27	-0.01	0.27	-0.23	-0.2			0.0790033	0.826758	1	0.838092	0.898592	0.940824	6.57	16.25			13.44	10.6	3.8	0.65	28.21	SOAT1
FALSE	High	P62258	GN=YWHAE 14-3-3 protein epsilon OS=Homo sapiens PE=1 SV=1	66	18	43	226	0.17	0.18	-0.09	-0.27	-0.06	-0.11	-0.01	-0.14			0.948814	0.167225	0.99417	0.892593	0.999997	0.712551	3.17	5.62			10.7	3.05	7.43	3.78	6.84	YWHAE
FALSE	High	Q96EK7	GN=FAM120B Constitutive coactivator of peroxisome proliferator-activated receptor gamma OS=Homo sapiens PE=1 SV=1	4	4	4	42	-0.02	-0.13	0.13	-0.14	-0.12	-0.17	0.07	0.17			0.990553	0.987486	0.99506	0.968268	0.999556	0.963915	14.21	1.74			15.11	14.26	23.84	6.93	3.88	FAM120B
FALSE	High	R4GMW8	GN=BIVM-ERCC5 Protein BIVM-ERCC5 (Fragment) OS=Homo sapiens PE=4 SV=1	2	2	2	18																										BIVM-ERCC5
FALSE	High	Q96HW7	GN=INTS4 Integrator complex subunit 4 OS=Homo sapiens PE=1 SV=2	10	8	8	83	0.11	-0.24	0.32	0.02	-0.03	-0.16	-0.05	0.22			0.338988	0.999999	0.999991	0.874147	0.999625	0.696041	6.86	4.63			10.24	6.75	13.58	3.12	14.53	INTS4
FALSE	High	P17812	GN=CTPS1 CTP synthase 1 OS=Homo sapiens PE=1 SV=2	17	11	11	91	-0.54	-0.39	-0.16	-0.01	-0.12	-0.01	0	-0.25			0.912926	1	0.975608	1	1	0.64469	4.01	19.02			4.14	7.74	3.8	2.97	16.44	CTPS1
FALSE	High	Q96SZ6	GN=CDK5RAP1 CDK5 regulatory subunit-associated protein 1 OS=Homo sapiens PE=1 SV=2	7	3	3	50	0.76	0.12	-0.3	0.01	-1.29	-0.87	-0.32	0.27			0.999679	1	0.710831	0.92277	0.999541	0.999815	14.43	75.92			4.53	27.22	21.85	97.16	11.18	CDK5RAP1
FALSE	High	Q8N8A6	GN=DDX51 ATP-dependent RNA helicase DDX51 OS=Homo sapiens PE=1 SV=3	17	9	9	74	0.2	-0.05	0.26	-0.02	-0.12	-0.12	0.02	0.36			0.383982	0.999997	0.93649	0.936909	0.999995	0.148693	7.8	4.9			6.09	4.36	8.73	7.56	13.78	DDX51
FALSE	High	Q9NZL9	GN=MAT2B Methionine adenosyltransferase 2 subunit beta OS=Homo sapiens PE=1 SV=1	15	5	5	45	0.35	0.64	-0.06	-0.13	0.17	-0.04	0.12	-0.26			0.999975	0.996947	0.989337	0.999994	0.998316	0.926602	12.44	6.27			19.49	12.53	26.13	4.53	24.86	MAT2B
FALSE	High	P07339	GN=CTSD Cathepsin D OS=Homo sapiens PE=1 SV=1	24	9	13	147	-0.99	0.79	0.26	0.07	0.1	0.14	0.33	0.06			0.362536	0.992765	0.969867	0.868621	0.175425	0.99619	7.33	5.02			1.44	15.45	3.07	2.59	9.56	CTSD
FALSE	High	Q9Y6Y8	GN=SEC23IP SEC23-interacting protein OS=Homo sapiens PE=1 SV=1	13	12	13	109	0.08	-0.01	-0.14	0.19	0.12	0.18	-0.06	0.02			0.964967	0.853395	0.981545	0.886549	0.99963	1	15.27	3.17			15.47	1.32	7.05	1.19	15.9	SEC23IP
FALSE	High	Q6PCB5	GN=RSBN1L Round spermatid basic protein 1-like protein OS=Homo sapiens PE=1 SV=2	11	8	8	58	0.29	0.12	0.26	-0.05	0.12	-0.05	-0.04	0.09			0.0655837	0.983738	0.628483	0.989964	0.994745	0.819051	8.83	3.79			1.93	3.82	3.03	6.72	1.94	RSBN1L
FALSE	High	Q9UBR2	GN=CTSZ Cathepsin Z OS=Homo sapiens PE=1 SV=1	10	2	2	46	0.26	0.13	0.31	0	0.14	0.13	0.17	0.18			0.630977	1	0.980248	0.987194	0.952043	0.944142	19.6	12.26			6	10.89	6.87	5.47	18.58	CTSZ
FALSE	High	Q9Y2K7	GN=KDM2A Lysine-specific demethylase 2A OS=Homo sapiens PE=1 SV=3	9	10	11	144	0.02	-0.19	0.15	0.11	-0.02	-0.03	0.06	0.09			0.518515	0.806508	0.999866	0.999784	0.98139	0.909742	1.81	5.32			6.97	1.78	5.17	2.43	9.42	KDM2A
FALSE	High	O95104	GN=SCAF4 Splicing factor, arginine/serine-rich 15 OS=Homo sapiens PE=1 SV=3	4	4	4	58	0.14	-0.05	0.17	-0.05	0.03	-0.07	0.11	0.12			0.484219	0.996914	0.999778	0.978652	0.849266	0.787188	11.37	7.53			3.16	0.88	0.22	6.32	1.27	SCAF4
FALSE	High	P36776	GN=LONP1 Lon protease homolog, mitochondrial OS=Homo sapiens PE=1 SV=2	21	19	24	261	0.15	0.04	0.32	0.17	-0.06	0.02	0.03	0.07			0.00651725	0.124862	0.878553	0.998875	0.998337	0.814552	1.59	0.39			1.09	1.73	1.4	2.5	9.18	LONP1
FALSE	High	P09651	GN=HNRNPA1 Heterogeneous nuclear ribonucleoprotein A1 OS=Homo sapiens PE=1 SV=5	48	16	42	644	0.12	0.08	0.08	-0.02	0.09	-0.01	0.09	0.18			0.634807	0.999797	0.59572	0.999962	0.561192	0.0670437	2.58	6.3			3.18	1.22	3.99	1.52	1.82	HNRNPA1
FALSE	High	Q07065	GN=CKAP4 Cytoskeleton-associated protein 4 OS=Homo sapiens PE=1 SV=2	47	25	44	563	-0.65	0.24	-1.49	0.44	0.03	0.37	-0.47	-0.14			0.00253411	0.480887	0.999999	0.640932	0.413051	0.993342	17.68	2.13			23.63	1.25	6.5	24.33	6.58	CKAP4
FALSE	High	O15091	GN=KIAA0391 Mitochondrial ribonuclease P protein 3 OS=Homo sapiens PE=1 SV=2	4	4	5	26	0.07	0	-0.05	-0.01	0.06	-0.04	0.01	0			0.999413	1	0.998668	0.999786	1	1	16.18	9.97			4.32	3.67	7.91	9.03	0.64	KIAA0391
FALSE	High	Q9H2W6	GN=MRPL46 39S ribosomal protein L46, mitochondrial OS=Homo sapiens PE=1 SV=1	15	4	4	23	0.11	0.11	0.02	-0.13	-0.08	0.08	-0.07	0.09			0.999986	0.920453	0.989593	0.992129	0.994308	0.983881	12.13	3.92			3.27	11.23	1.92	7.67	10.55	MRPL46
FALSE	High	P04040	GN=CAT Catalase OS=Homo sapiens PE=1 SV=3	7	3	3	50	-0.37	-0.06	-0.12	0.26	0.17	0.19	0.17	-0.16			0.933548	0.394653	0.746657	0.686871	0.771896	0.824692	4.47	8.44			14.5	1.78	4.48	8.84	7.74	CAT
FALSE	High	Q14258	GN=TRIM25 E3 ubiquitin/ISG15 ligase TRIM25 OS=Homo sapiens PE=1 SV=2	19	10	12	109	-0.03	-0.04	-0.29	-0.05	-0.18	-0.09	0.06	-0.14			0.191779	0.997632	0.61689	0.962297	0.996063	0.786906	8.05	2.33			5.7	1.96	5.76	10.23	10.27	TRIM25
FALSE	High	P49841	GN=GSK3B Glycogen synthase kinase-3 beta OS=Homo sapiens PE=1 SV=2	13	4	5	65	0.06	-0.12	0.09	-0.13	0.11	-0.03	0.06	-0.11			0.871486	0.535457	0.706569	0.99949	0.974024	0.723133	8.03	0.91			4.69	2.89	1.17	3.23	7.73	GSK3B
FALSE	High	O00763	GN=ACACB Acetyl-CoA carboxylase 2 OS=Homo sapiens PE=1 SV=3	12	22	31	374	1.8	0.09	1.31	-0.32	-0.38	-0.55	0.18	-0.32			0.000113676	0.221867	0.112633	0.0215459	0.728451	0.221828	0.62	12.77			0.58	6.08	8.05	10.72	8.63	ACACB
FALSE	High	Q9UHQ4	GN=BCAP29 B-cell receptor-associated protein 29 OS=Homo sapiens PE=1 SV=2	25	8	8	46	-0.47	0.17	-1.54	0.04	-0.17	0.41	-0.26	-0.08			4.07472e-05	0.999892	0.786612	0.0929925	0.396013	0.990438	0.87	0.92			9.54	3.79	5.46	17.99	1.85	BCAP29
FALSE	High	Q9H0B6	GN=KLC2 Kinesin light chain 2 OS=Homo sapiens PE=1 SV=1	13	6	6	61	0	0	-0.04	0.12	-0.07	-0.03	0.08	-0.1			0.998732	0.706891	0.960428	0.999383	0.940423	0.858981	3.51	1.63			1.42	1.59	7.6	11.36	1.36	KLC2
FALSE	High	P09132	GN=SRP19 Signal recognition particle 19 kDa protein OS=Homo sapiens PE=1 SV=3	30	5	7	176	0.55	0.32	-0.07	-0.1	0.1	-0.01	-0.03	0.08			0.999923	0.999529	0.999249	1	0.999999	0.99977	23.73	9.22			16.1	15.32	18.55	18.93	14.11	SRP19
FALSE	High	Q9NRM2	GN=ZNF277 Zinc finger protein 277 OS=Homo sapiens PE=1 SV=2	6	2	2	21	0.14	-0.08	-0.08	0.04	-0.04	-0.05	-0.3	0.06			0.997228	0.99994	0.999938	0.999658	0.429269	0.999257	7.94	5.14			6.72	4.33	10.62	15.85	12.72	ZNF277
FALSE	High	Q96EC8	GN=YIPF6 Protein YIPF6 OS=Homo sapiens PE=1 SV=2	12	4	6	40	-1.03	-0.01	-0.79	-0.01	0.02	0.16	0.01	0.03			0.014792	1	0.999998	0.933174	1	0.999988	5.64	0.94			13.38	19.46	6.82	3.56	13	YIPF6
FALSE	High	Q9BVA1	GN=TUBB2B Tubulin beta-2B chain OS=Homo sapiens PE=1 SV=1	40	18	75	388	0.16	-0.07	-0.16	-0.35	-0.09	-0.08	-0.11	-0.25			0.858391	0.223874	0.985858	0.995284	0.972245	0.521098	4.89	5.39			12.16	1.24	0.08	6.8	17.54	TUBB2B
FALSE	High	P62879	GN=GNB2 Guanine nucleotide-binding protein G(I)/G(S)/G(T) subunit beta-2 OS=Homo sapiens PE=1 SV=3	22	7	10	189	-0.16	-0.25	0.06	0.05	-0.12	-0.13	-0.11	0.02			0.999752	0.999944	0.989962	0.983632	0.993765	0.999999	8.99	12.28			8.72	4.59	15.19	5.05	21.74	GNB2
FALSE	High	O14786	GN=NRP1 Neuropilin-1 OS=Homo sapiens PE=1 SV=3	5	3	3	63	-0.36	-0.28	-0.19	-0.05	0.02	-0.04	-0.06	0			0.889981	0.999808	1	0.999975	0.99979	1	14.17	0.77			19.72	9.85	9.75	6.72	10.17	NRP1
FALSE	High	Q96JP5	GN=ZFP91 E3 ubiquitin-protein ligase ZFP91 OS=Homo sapiens PE=1 SV=1	12	6	6	30	-0.04	-0.55	0.54	0.27	0.15	0.27	0.17	-0.15			0.347539	0.887111	0.992355	0.888146	0.985541	0.993179	7.57	14.25			11.38	3.75	12.57	2.31	34.6	ZFP91
FALSE	High	O94766	GN=B3GAT3 Galactosylgalactosylxylosylprotein 3-beta-glucuronosyltransferase 3 OS=Homo sapiens PE=1 SV=2	5	2	2	0	0.23	0.2	0.17	0.03	0.07	-0.1	0.22	0.1			0.99666	1	0.999964	0.999753	0.986056	0.999794	15.62	5.5			3.48	37.21	11.23	31.31	14.72	B3GAT3
FALSE	High	P50750	GN=CDK9 Cyclin-dependent kinase 9 OS=Homo sapiens PE=1 SV=3	13	5	6	72	-0.28	-0.32	-0.02	-0.02	0.13	0.04	-0.03	0.04			0.999989	0.999905	0.741096	0.998358	0.999851	0.999105	2.81	1.12			3.81	9.48	11.07	0.39	1.41	CDK9
FALSE	High	O94880	GN=PHF14 PHD finger protein 14 OS=Homo sapiens PE=1 SV=2	7	6	6	38	-0.02	-0.19	0.21	0.09	-0.01	0.02	0.15	-0.05			0.922227	0.999017	1	0.999999	0.982761	0.99995	26.48	7.11			12.54	3.53	8.45	9.41	13.56	PHF14
FALSE	High	Q6ZNB6	GN=NFXL1 NF-X1-type zinc finger protein NFXL1 OS=Homo sapiens PE=1 SV=2	37	30	34	388	0.34	0	-0.09	-0.13	-0.11	-0.25	-0.11	0.27			0.957817	0.819941	0.896753	0.253385	0.894733	0.205072	3.96	13.34			4.04	4.28	3.91	1.06	7.83	NFXL1
FALSE	High	P30519	GN=HMOX2 Heme oxygenase 2 OS=Homo sapiens PE=1 SV=2	41	14	18	119	-1.79	0.01	-1.11	-0.41	0.55	-0.55	-0.75	0.06			0.00128619	0.186328	0.060051	0.0570714	0.0128093	0.998921	7.78	3.12			7.94	17.29	6.44	0.4	14.73	HMOX2
FALSE	High	Q8WV60	GN=PTCD2 Pentatricopeptide repeat-containing protein 2, mitochondrial OS=Homo sapiens PE=1 SV=3	3	2	2	23	-0.19	-0.06	-0.02	-0.33	-0.06	-0.28	-0.02	-0.04			1	0.885475	0.99999	0.941476	1	0.999998	19.57	5.86			28.61	9.48	5.12	5.28	34.32	PTCD2
FALSE	High	Q14592	GN=ZNF460 Zinc finger protein 460 OS=Homo sapiens PE=1 SV=2	4	2	2	16	0.41	-0.4	0.43	0.1	-0.01	0.07	0.07	0			0.121043	0.979666	1	0.996482	0.997804	1	10.87	10.59			4.91	2.57	17.47	2.92	2.98	ZNF460
FALSE	High	Q16799	GN=RTN1 Reticulon-1 OS=Homo sapiens PE=1 SV=1	4	2	2	87	-0.47	0.07	-0.54	0.21	0.09	0.24	-0.08	0.47			0.0114322	0.430834	0.955502	0.334374	0.971896	0.0216962	2.48	10.86			5.56	6.42	6.98	5.42	8.24	RTN1
FALSE	High	Q15293	GN=RCN1 Reticulocalbin-1 OS=Homo sapiens PE=1 SV=1	11	4	5	30	-0.12	0.23	-0.03	0.09	-0.06	0.37	0.04	-0.04			0.999942	0.989035	0.998026	0.173958	0.999839	0.999828	5.36	4.33			11.56	6.01	2.25	4.26	17.09	RCN1
FALSE	High	Q86TI2	GN=DPP9 Dipeptidyl peptidase 9 OS=Homo sapiens PE=1 SV=3	7	7	7	46	-0.05	0	-0.04	-0.23	-0.08	-0.13	-0.1	-0.15			0.994787	0.132269	0.91375	0.622451	0.793577	0.46657	3.66	0.38			0.91	1.87	0.94	8.82	9.38	DPP9
FALSE	High	P54727	GN=RAD23B UV excision repair protein RAD23 homolog B OS=Homo sapiens PE=1 SV=1	20	7	8	93	0.02	-0.05	0.17	-0.01	0.24	0.22	0.03	0.04			0.810569	1	0.508199	0.566104	0.99998	0.999831	11.15	4.98			4.4	8.76	8.28	9.37	9.91	RAD23B
FALSE	High	P32929	GN=CTH Cystathionine gamma-lyase OS=Homo sapiens PE=1 SV=3	22	8	9	114	0.2	0.06	0.08	-0.09	0	-0.08	0.03	-0.3			0.928271	0.85793	1	0.938964	0.999763	0.0534819	5.28	0.1			6.82	3.05	5.73	0.98	8.82	CTH
FALSE	High	Q8N655	GN=C10orf12 Uncharacterized protein C10orf12 OS=Homo sapiens PE=1 SV=1	2	2	2	47	-0.29	0.08	0.11	0.5	0.17	0.22	0.47	0.2			0.998812	0.45483	0.989959	0.964046	0.520747	0.975039	12.45	1.57			6.27	22.33	0.27	19.05	29.88	C10orf12
FALSE	High	P13591	GN=NCAM1 Neural cell adhesion molecule 1 OS=Homo sapiens PE=1 SV=3	8	7	7	26	0.09	-0.03	-0.13	-0.24	-0.12	-0.2	-0.2	0.23			0.987308	0.847216	0.992065	0.923812	0.921342	0.860564	3.52	17.24			12.41	16.29	10.56	15.01	11.58	NCAM1
FALSE	High	O60337	GN=MARCH6 E3 ubiquitin-protein ligase MARCH6 OS=Homo sapiens PE=1 SV=2	7	7	10	129	-1.59	-0.42	-1.98	-0.27	0.03	0.23	-0.28	-0.12			0.000156455	0.76149	0.999996	0.859511	0.726593	0.993398	16	1.58			26.29	8.35	3.65	7.89	6.94	2021-03-06
FALSE	High	Q9NVI7	GN=ATAD3A ATPase family AAA domain-containing protein 3A OS=Homo sapiens PE=1 SV=2	16	9	13	161	-0.61	0.53	-0.58	0.3	0.6	0.43	0.05	0.01			0.0149246	0.242383	0.0119453	0.0606823	0.998804	1	5.42	8.01			2.6	4.34	9.62	0.74	14.93	ATAD3A
FALSE	High	Q96H78	GN=SLC25A44 Solute carrier family 25 member 44 OS=Homo sapiens PE=2 SV=1	13	3	3	65	-0.46	-0.15	-1.36	0.09	-0.26	0.42	-0.25	-0.39			0.000877001	0.996859	0.702126	0.272967	0.725223	0.351699	6.31	11.49			3.34	1.16	3.87	17.33	20.64	SLC25A44
FALSE	High	O43447	GN=PPIH Peptidyl-prolyl cis-trans isomerase H OS=Homo sapiens PE=1 SV=1	32	8	10	43	-0.2	-0.03	-0.04	-0.02	0.15	-0.01	0	-0.14			0.99727	0.999987	0.52831	0.999993	1	0.569446	1.4	0.25			0.28	4.86	0.03	5.22	12.53	PPIH
FALSE	High	Q6ZPD9	GN=DPY19L3 Probable C-mannosyltransferase DPY19L3 OS=Homo sapiens PE=2 SV=1	7	4	4	55	-0.28	-0.16	-1.14	-0.14	0	0.16	-0.32	-0.02			0.000687169	0.915468	1	0.872042	0.317889	1	13.08	5.28			12.42	0.78	3.76	5.92	13.97	DPY19L3
FALSE	High	P52744	GN=ZNF138 Zinc finger protein 138 OS=Homo sapiens PE=1 SV=2	13	4	5	0																										ZNF138
FALSE	High	Q16666	GN=IFI16 Gamma-interferon-inducible protein 16 OS=Homo sapiens PE=1 SV=3	19	15	19	126	-0.35	-0.07	-0.13	-0.11	0.06	-0.11	0.2	-0.06			0.691619	0.853422	0.988995	0.839566	0.316304	0.982288	6.59	1.75			9.01	8.11	0.55	1.15	6.49	IFI16
FALSE	High	Q86U38	GN=NOP9 Nucleolar protein 9 OS=Homo sapiens PE=1 SV=1	3	2	2	27	0.19	0.27	-0.1	0.04	-0.2	-0.05	-0.1	0.15			0.996515	0.99997	0.903277	0.999923	0.996547	0.971805	8.26	3.26			10.34	5.11	7.72	2.17	28.21	NOP9
FALSE	High	P68036	GN=UBE2L3 Ubiquitin-conjugating enzyme E2 L3 OS=Homo sapiens PE=1 SV=1	28	4	4	36	0.02	0.08	-0.03	-0.19	0.17	0.08	0.04	-0.11			0.999978	0.763459	0.84441	0.995994	0.999916	0.96719	17	0.68			1.65	1.77	5.42	14.91	6.01	UBE2L3
FALSE	High	Q9UI26	GN=IPO11 Importin-11 OS=Homo sapiens PE=1 SV=1	10	9	9	61	0.23	-0.08	0.17	-0.11	-0.1	-0.11	-0.04	0.01			0.0246901	0.143648	0.223297	0.148432	0.926935	0.999952	0.51	0.07			0.93	5.27	2.89	2.46	0.78	IPO11
FALSE	High	Q9Y2R0	GN=COA3 Cytochrome c oxidase assembly factor 3 homolog, mitochondrial OS=Homo sapiens PE=1 SV=1	18	2	2	23																										COA3
FALSE	High	Q8NDZ4	GN=C3orf58 Deleted in autism protein 1 OS=Homo sapiens PE=1 SV=1	9	3	3	27	0.52	0.1	0.12	-0.04	-0.12	-0.14	-0.14	0.01			0.995274	0.999994	0.995702	0.989663	0.990543	1	7.09	11.95			14.18	1.25	8.9	11.92	27.36	C3orf58
FALSE	High	P60981	GN=DSTN Destrin OS=Homo sapiens PE=1 SV=3	38	7	8	36	-0.11	0.02	-0.18	-0.13	0.02	-0.13	-0.07	-0.22			0.501894	0.787659	0.999994	0.77842	0.97857	0.336372	14.71	0.98			0.95	5.31	1.09	2.51	5.77	DSTN
FALSE	High	Q29RF7	GN=PDS5A Sister chromatid cohesion protein PDS5 homolog A OS=Homo sapiens PE=1 SV=1	14	17	17	180	0.08	0.08	0.23	0.1	-0.01	-0.06	0.16	0.01			0.302286	0.912966	1	0.99563	0.65252	0.999999	12.28	6.73			7.16	6.07	0.65	0.83	4.82	PDS5A
FALSE	High	P20645	GN=M6PR Cation-dependent mannose-6-phosphate receptor OS=Homo sapiens PE=1 SV=1	12	3	3	58	0.21	0.03	-0.28	-0.24	-0.09	-0.13	-0.19	0.21			0.961082	0.983293	0.999921	0.999275	0.993753	0.990253	36.08	4.37			2.64	6.43	1.61	6.18	41.87	M6PR
FALSE	High	O60287	GN=URB1 Nucleolar pre-ribosomal-associated protein 1 OS=Homo sapiens PE=1 SV=4	6	13	13	83	0.27	-0.14	0.37	0.2	-0.01	0	0.07	0.17			0.00966908	0.16059	0.999999	1	0.934763	0.307331	6.44	6.14			1.98	2.9	7.34	1.98	2.38	URB1
FALSE	High	Q15717	GN=ELAVL1 ELAV-like protein 1 OS=Homo sapiens PE=1 SV=2	35	10	16	124	-0.1	0	0	0.11	0.06	0.03	0.02	0.05			1	0.889207	0.992056	0.999751	0.999957	0.99652	5.31	1.65			2.05	0.3	4.52	4.39	14.12	ELAVL1
FALSE	High	Q9NUU7	GN=DDX19A ATP-dependent RNA helicase DDX19A OS=Homo sapiens PE=1 SV=1	15	7	8	102	-0.04	0.08	-0.16	-0.1	-0.08	-0.14	-0.02	-0.24			0.677946	0.940005	0.976501	0.746468	0.999997	0.284219	11.65	3.34			8.85	1.24	6.85	1.93	5.61	DDX19A
FALSE	High	Q969T4	GN=UBE2E3 Ubiquitin-conjugating enzyme E2 E3 OS=Homo sapiens PE=1 SV=1	13	2	2	29	-0.1	0.04	-0.21	-0.41	0.18	-0.13	0.04	-0.01			0.620359	0.108475	0.757759	0.926526	0.999916	1	0.98	4.34			5.83	10	1.27	16.13	9.91	UBE2E3
FALSE	High	Q6PK04	GN=CCDC137 Coiled-coil domain-containing protein 137 OS=Homo sapiens PE=1 SV=1	19	5	5	34	0.14	-0.08	0.08	-0.21	-0.01	-0.18	-0.09	0.16			0.9972	0.799331	1	0.882725	0.995241	0.928424	20.04	12.76			1.44	0.87	8.43	9.99	5.93	CCDC137
FALSE	High	Q969Z3	GN=MARC2 Mitochondrial amidoxime reducing component 2 OS=Homo sapiens PE=1 SV=1	7	2	2	46	-0.16	-0.2	-0.39	-0.19	0.09	-0.09	-0.16	0.2			0.143996	0.723961	0.989718	0.988696	0.857653	0.711185	0.02	0.24			12.3	5.03	4.93	10.66	14.89	2021-03-02
FALSE	High	P04181	GN=OAT Ornithine aminotransferase, mitochondrial OS=Homo sapiens PE=1 SV=1	15	6	11	91	-0.2	-0.13	0.07	0.18	0.08	0.18	0.02	0.05			0.981823	0.462795	0.952917	0.48174	0.999938	0.994731	7.27	4.15			8.29	8.39	3.58	1.54	6.99	OAT
FALSE	High	O15144	GN=ARPC2 Actin-related protein 2/3 complex subunit 2 OS=Homo sapiens PE=1 SV=1	24	7	7	45	0.33	0.04	0.28	0.09	-0.15	-0.05	-0.06	-0.13			0.526917	0.993141	0.940396	0.99965	0.999524	0.970833	21.11	2.82			14.34	2.26	0.26	3.29	7.41	ARPC2
FALSE	High	Q00325	GN=SLC25A3 Phosphate carrier protein, mitochondrial OS=Homo sapiens PE=1 SV=2	32	11	24	204	-0.6	-0.11	-0.67	-0.03	0.19	0.16	-0.1	0.08			0.00239641	0.999731	0.48575	0.685674	0.916383	0.972676	2.36	3.99			2.98	12.42	7.44	8.64	0.65	SLC25A3
FALSE	High	Q86VI3	GN=IQGAP3 Ras GTPase-activating-like protein IQGAP3 OS=Homo sapiens PE=1 SV=2	6	10	11	149	0.04	-0.27	0.21	0.05	0.04	-0.02	-0.03	0.01			0.381157	0.997357	0.998854	0.999997	0.999891	1	2.82	15.55			2.43	3.63	4.41	0.5	3.68	IQGAP3
FALSE	High	P78332	GN=RBM6 RNA-binding protein 6 OS=Homo sapiens PE=1 SV=5	3	4	4	34	0.81	0.32	0.86	-0.33	0.37	-0.15	0.16	0.05			0.61037	0.990044	0.984065	0.999879	0.999832	1	55.42	4.4			35.45	18.89	28.25	7.31	45.37	RBM6
FALSE	High	P08579	GN=SNRPB2 U2 small nuclear ribonucleoprotein B'' OS=Homo sapiens PE=1 SV=1	12	3	3	55	0.12	0.02	0.2	0.28	0.01	0.35	-0.03	0.03			0.821452	0.538329	1	0.325758	0.999974	0.99999	6.34	2.21			9.5	16.75	4.44	14.05	9.86	SNRPB2
FALSE	High	Q8IWA5	GN=SLC44A2 Choline transporter-like protein 2 OS=Homo sapiens PE=1 SV=3	5	4	5	51	-0.46	-0.27	-0.68	0.07	0.29	0.23	0.03	-0.02			0.074044	0.99947	0.72957	0.861487	0.999997	1	10.63	0.3			27.04	15.97	3.25	6.33	4.37	SLC44A2
FALSE	High	Q8N584	GN=TTC39C Tetratricopeptide repeat protein 39C OS=Homo sapiens PE=2 SV=2	10	6	7	79	-0.05	0.12	-0.69	0.18	-0.23	0.18	-0.17	-0.06			0.00493404	0.684672	0.475531	0.707826	0.708963	0.997726	6.32	8.66			3.08	10.94	7.71	10.86	0.58	TTC39C
FALSE	High	O15379	GN=HDAC3 Histone deacetylase 3 OS=Homo sapiens PE=1 SV=2	11	4	4	28	-0.1	-0.33	0.04	-0.05	-0.11	-0.07	-0.03	0.03			0.997923	0.992717	0.820174	0.971654	0.999142	0.999344	9.36	6.09			2.64	1.18	4.17	7.08	3.66	HDAC3
FALSE	High	P15927	GN=RPA2 Replication protein A 32 kDa subunit OS=Homo sapiens PE=1 SV=1	10	2	3	43	0.29	0.12	-0.02	-0.26	-0.12	-0.2	-0.12	-0.07			0.999999	0.396078	0.92372	0.645988	0.938294	0.99517	16.08	3.81			2.2	7.44	8.39	4.82	5.99	RPA2
FALSE	High	Q9H553	GN=ALG2 Alpha-1,3/1,6-mannosyltransferase ALG2 OS=Homo sapiens PE=1 SV=1	9	3	4	76	0.11	-0.02	-0.3	0.37	0.48	0.44	-0.14	-0.03			0.567323	0.377206	0.177451	0.245472	0.971863	0.999988	22.6	0.23			10.84	11.54	7.62	6.17	7.4	ALG2
FALSE	High	Q9Y385	GN=UBE2J1 Ubiquitin-conjugating enzyme E2 J1 OS=Homo sapiens PE=1 SV=2	18	4	4	70	-0.04	-0.15	-0.26	0.17	0.15	0.46	-0.16	0.41			0.845949	0.975744	0.988254	0.385981	0.980106	0.48787	14.47	2.61			15.89	6.18	12.52	16.84	22.08	UBE2J1
FALSE	High	Q9NVH2	GN=INTS7 Integrator complex subunit 7 OS=Homo sapiens PE=1 SV=1	8	7	8	68	0.09	-0.07	0.14	-0.11	0.01	-0.15	-0.02	0.1			0.886092	0.959585	1	0.861687	0.999999	0.970975	10.14	5.14			4.45	10.89	1.95	7.21	13.73	INTS7
FALSE	High	Q8IUH5	GN=ZDHHC17 Palmitoyltransferase ZDHHC17 OS=Homo sapiens PE=1 SV=2	9	5	5	26	-0.78	0.11	-0.18	0.36	0.12	0.21	0	0.31			0.768971	0.196525	0.944191	0.651199	1	0.310405	15.89	3.32			4.46	2.31	3.51	12.42	8.78	ZDHHC17
FALSE	High	Q86VE9	GN=SERINC5 Serine incorporator 5 OS=Homo sapiens PE=2 SV=1	6	3	3	25	-0.22	-0.04	-0.85	-0.22	-0.29	-0.03	-0.04	0.2			0.0915337	0.966552	0.887201	1	0.999999	0.978024	5.9	7.1			35.51	3.25	1.02	24.97	1.05	SERINC5
FALSE	High	Q9H6S0	GN=YTHDC2 Probable ATP-dependent RNA helicase YTHDC2 OS=Homo sapiens PE=1 SV=2	9	11	12	106	0.36	-0.11	0.28	0.08	-0.15	-0.08	-0.08	0.02			0.438973	0.99461	0.908051	0.993523	0.99622	0.999997	19.48	8.04			1.98	1.67	1.04	7.88	9.5	YTHDC2
FALSE	High	P67812	GN=SEC11A Signal peptidase complex catalytic subunit SEC11A OS=Homo sapiens PE=1 SV=1	20	4	6	53	-0.67	0.5	-0.52	0.12	0.19	0.59	-0.11	0.04			0.0185926	0.891796	0.60798	0.00886571	0.937101	0.999624	4.46	1.21			18.05	3.44	3.58	3.04	1.46	SEC11A
FALSE	High	Q2NKX8	GN=ERCC6L DNA excision repair protein ERCC-6-like OS=Homo sapiens PE=1 SV=1	3	3	3	14	0.82	0.81	0.11	-0.4	-0.24	-0.12	0.21	-0.11			0.998407	0.634503	0.92848	0.997549	0.963279	0.998843	3.83	15.2			22.67	23.42	18.96	9.11	8.16	ERCC6L
FALSE	High	P49354	GN=FNTA Protein farnesyltransferase/geranylgeranyltransferase type-1 subunit alpha OS=Homo sapiens PE=1 SV=1	5	2	2	46	-0.23	-0.24	0.16	0.09	0.03	0.06	-0.03	-0.16			0.644965	0.948015	0.99992	0.99523	0.999891	0.649844	12.89	4.68			1.14	0.7	5.8	6.13	7.04	FNTA
FALSE	High	O00170	GN=AIP AH receptor-interacting protein OS=Homo sapiens PE=1 SV=2	12	4	4	30	-0.09	0.12	-0.07	0.36	0	0.28	0.01	-0.1			0.998362	0.333697	1	0.576068	1	0.992957	10.77	4.46			3.33	7.32	0.37	0.72	23.88	AIP
FALSE	High	Q96HR9	GN=REEP6 Receptor expression-enhancing protein 6 OS=Homo sapiens PE=1 SV=1	10	2	2	22	-0.47	-0.35	-0.56	0.12	0.42	0.4	-0.24	0.47			0.078974	0.98424	0.224385	0.261262	0.712996	0.156093	11.39	9.44			14.31	12.8	12.63	4.29	6.86	REEP6
FALSE	High	O15164	GN=TRIM24 Transcription intermediary factor 1-alpha OS=Homo sapiens PE=1 SV=3	5	4	4	23	0.05	-0.27	-0.04	-0.01	-0.02	-0.11	-0.1	-0.02			0.999782	1	0.999998	0.947496	0.972192	0.999989	1.19	6.39			1.09	10.58	9.66	8.33	11.54	TRIM24
FALSE	High	Q15555	GN=MAPRE2 Microtubule-associated protein RP/EB family member 2 OS=Homo sapiens PE=1 SV=1	20	5	8	64	-0.18	0.05	-0.15	-0.04	0.01	0.06	0.03	-0.22			0.581633	0.998703	1	0.983097	0.999737	0.244461	1.93	1.67			6.97	5.08	1.89	4.96	11.66	MAPRE2
FALSE	High	Q8IXQ5	GN=KLHL7 Kelch-like protein 7 OS=Homo sapiens PE=1 SV=2	5	2	2	52	0.08	-0.35	0.32	-0.03	-0.08	-0.09	-0.06	0.07			0.801267	1	0.999745	0.999447	0.999955	0.999927	14.25	10.26			1.33	3.2	24.34	21.16	22.03	KLHL7
FALSE	High	Q92889	GN=ERCC4 DNA repair endonuclease XPF OS=Homo sapiens PE=1 SV=3	3	2	2	28																										ERCC4
FALSE	High	Q9H0X4	GN=FAM234A Protein FAM234A OS=Homo sapiens PE=1 SV=1	4	2	2	44	-0.37	-0.41	-0.48	-0.54	-0.19	-0.34	0.03	-0.23			0.848771	0.772108	0.997966	0.959907	1	0.99413	12.9	2.37			27.65	3.07	12.71	14.88	55.79	FAM234A
FALSE	High	Q5FWF5	GN=ESCO1 N-acetyltransferase ESCO1 OS=Homo sapiens PE=1 SV=3	3	2	2	30	0.56	0.14	0.55	0.1	0.09	-0.06	-0.07	0.91			0.453123	0.999703	0.999792	0.99998	0.999951	0.0980603	0.31	9.09			24.43	1.91	12.49	25.81	29.17	ESCO1
FALSE	High	Q9UIQ6	GN=LNPEP Leucyl-cystinyl aminopeptidase OS=Homo sapiens PE=1 SV=3	11	10	10	92	-1.05	0.11	0.19	-0.12	0.62	-0.23	0.49	0.24			0.99981	0.999989	0.918878	0.999437	0.968787	0.999321	26.48	10.38			22.6	72.07	33.75	20.39	41.97	LNPEP
FALSE	High	Q9P1Z2	GN=CALCOCO1 Calcium-binding and coiled-coil domain-containing protein 1 OS=Homo sapiens PE=1 SV=2	4	2	2	18	1.26	-0.01	0.79	-0.25	0.02	-0.12	0.13	0.49			0.0995018	0.924532	1	0.997124	0.996361	0.440247	19.51	14.78			9.19	5.44	22.46	24.22	0.57	CALCOCO1
FALSE	High	P27797	GN=CALR Calreticulin OS=Homo sapiens PE=1 SV=1	35	16	37	226	-0.3	-0.23	-0.29	-0.1	-0.01	-0.15	0.08	0.03			0.158844	0.926895	1	0.725893	0.979763	0.999943	5.63	2.67			11.89	2.72	5.28	8.67	4.92	CALR
FALSE	High	P07602	GN=PSAP Prosaposin OS=Homo sapiens PE=1 SV=2	4	2	2	24	-1.2	-0.25	-0.41	0.47	0.3	0.57	0.23	-0.22			0.427229	0.293674	0.713515	0.15626	0.879812	0.884749	12.21	15.93			6.03	16.59	6.12	1.39	21.41	PSAP
FALSE	High	Q13505	GN=MTX1 Metaxin-1 OS=Homo sapiens PE=1 SV=2	9	5	5	93	-0.62	-0.07	-0.61	0.28	0.54	0.59	-0.11	0.35			0.336552	0.916705	0.445335	0.35628	0.999285	0.812013	35.79	15.25			5.29	20.96	10.07	0.63	10.36	MTX1
FALSE	High	Q9Y4W2	GN=LAS1L Ribosomal biogenesis protein LAS1L OS=Homo sapiens PE=1 SV=2	13	8	9	190	-0.27	-0.03	0.01	0.19	0.13	0	0.09	0.14			0.999995	0.328645	0.676875	1	0.889255	0.597769	4.34	9.52			2.82	2.27	2.63	5.6	6.71	LAS1L
FALSE	High	P82930	GN=MRPS34 28S ribosomal protein S34, mitochondrial OS=Homo sapiens PE=1 SV=2	11	2	2	27	-0.13	-0.09	-0.07	-0.16	0.13	-0.05	-0.17	-0.1			0.999997	0.99961	0.999906	1	0.999477	0.99998	43.99	12.47			26.49	4.94	18.55	28.65	47.03	MRPS34
FALSE	High	Q6ZRV2	GN=FAM83H Protein FAM83H OS=Homo sapiens PE=1 SV=3	3	2	2	46	0.51	0.18	0.27	-0.19	-0.16	-0.2	-0.1	-0.1			0.337897	0.650656	0.789191	0.58715	0.968836	0.963985	15.78	1.8			0.25	11	5.1	5.89	0.56	FAM83H
FALSE	High	Q9Y5S2	GN=CDC42BPB Serine/threonine-protein kinase MRCK beta OS=Homo sapiens PE=1 SV=2	4	6	6	32	0.34	0.1	0.33	-0.01	-0.14	-0.11	-0.02	-0.02			0.109731	0.999999	0.787868	0.913138	0.999994	0.999991	5.61	2.74			1.97	2.93	9.06	5.45	12.85	CDC42BPB
FALSE	High	P78344	GN=EIF4G2 Eukaryotic translation initiation factor 4 gamma 2 OS=Homo sapiens PE=1 SV=1	15	15	17	176	0.19	-0.06	0.13	-0.11	-0.04	0.03	0.03	-0.04			0.655987	0.772011	0.99869	0.99979	0.999114	0.998264	6.77	1.18			6.08	3.98	0.02	10.44	2.61	EIF4G2
FALSE	High	Q8NDA8	GN=MROH1 Maestro heat-like repeat-containing protein family member 1 OS=Homo sapiens PE=2 SV=3	1	2	2	0																										MROH1
FALSE	High	Q9UI09	GN=NDUFA12 NADH dehydrogenase [ubiquinone] 1 alpha subcomplex subunit 12 OS=Homo sapiens PE=1 SV=1	29	4	4	27	-0.06	-0.01	0.01	0.19	0.3	0.21	0.03	-0.24			1	0.958409	0.776958	0.937422	0.999999	0.898259	25.35	7.25			11.62	15	0.51	4.69	19.11	NDUFA12
FALSE	High	Q9NR12	GN=PDLIM7 PDZ and LIM domain protein 7 OS=Homo sapiens PE=1 SV=1	12	4	4	22	-0.25	-0.17	-0.47	-0.24	-0.52	-0.52	-0.2	-0.32			0.264617	0.823676	0.18798	0.183694	0.913141	0.598103	19.64	1.24			2.32	1.25	0.35	20.32	17.16	PDLIM7
FALSE	High	Q9NRY5	GN=FAM114A2 Protein FAM114A2 OS=Homo sapiens PE=1 SV=4	25	13	15	86	-1.74	0.77	-1.85	0.06	0.78	0.34	-0.18	-0.29			3.39389e-06	0.993356	0.00113433	0.0920792	0.602295	0.173199	10.25	4.14			2.59	2.94	10.69	2.25	8.61	FAM114A2
FALSE	High	P17026	GN=ZNF22 Zinc finger protein 22 OS=Homo sapiens PE=1 SV=3	25	6	7	45	1.16	-0.61	0.99	0.09	-0.12	0.05	-0.35	0.3			0.0276612	0.999395	0.996317	0.999986	0.704445	0.808561	5.43	9.95			12.34	15.18	23.43	10.29	21.52	ZNF22
FALSE	High	Q15029	GN=EFTUD2 116 kDa U5 small nuclear ribonucleoprotein component OS=Homo sapiens PE=1 SV=1	20	18	23	226	0.31	0	0.2	0.01	-0.09	-0.11	-0.1	0.08			0.179133	1	0.822518	0.685905	0.7752	0.903727	10.51	0.37			2.38	1.97	0.09	5.23	3.9	EFTUD2
FALSE	High	P20340	GN=RAB6A Ras-related protein Rab-6A OS=Homo sapiens PE=1 SV=3	30	6	8	45	0.51	0.21	0.44	0.03	0.03	0.03	0.05	0.01			0.314402	0.999996	0.999995	0.999998	0.999925	1	24.37	9			6.68	12.23	2.72	6.77	12.94	RAB6A
FALSE	High	Q8N4C8	GN=MINK1 Misshapen-like kinase 1 OS=Homo sapiens PE=1 SV=2	3	4	4	44	0.1	-0.02	0.13	-0.46	-0.15	-0.17	-0.06	0.09			0.994017	0.42134	0.988393	0.976276	0.999901	0.99943	16.94	0.27			9.02	18.05	10.66	20.9	17.15	MINK1
FALSE	High	Q8WU17	GN=RNF139 E3 ubiquitin-protein ligase RNF139 OS=Homo sapiens PE=1 SV=1	8	6	7	57	-1.81	0.24	-1.3	-0.05	-0.02	0.08	-0.17	0.01			0.00017167	0.999125	0.999999	0.992444	0.800496	1	11.01	5.12			15.62	6.56	0.67	0.09	8.49	RNF139
FALSE	High	Q9BVC6	GN=TMEM109 Transmembrane protein 109 OS=Homo sapiens PE=1 SV=1	9	2	2	32	0.48	0.75	-0.47	0.64	0.68	1.24	-0.45	0.37			0.900046	0.726275	0.673842	0.166851	0.915673	0.962963	59.91	7.71			17.58	25.15	12.93	15.74	20.39	TMEM109
FALSE	High	P19404	GN=NDUFV2 NADH dehydrogenase [ubiquinone] flavoprotein 2, mitochondrial OS=Homo sapiens PE=1 SV=2	16	3	3	72	0.19	0.04	0.14	0.29	-0.2	0.06	-0.01	-0.07			0.994314	0.8601	0.971636	0.99995	1	0.999925	26.02	14.72			3.07	19.46	10.53	19.15	9.49	NDUFV2
FALSE	High	Q9BSD7	GN=NTPCR Cancer-related nucleoside-triphosphatase OS=Homo sapiens PE=1 SV=1	14	2	2	58	0.28	-0.01	0.4	0.06	0.25	0.21	0.14	0.09			0.306547	0.999556	0.748233	0.85322	0.975269	0.996567	13.59	6.6			0.29	1.31	9.62	20.4	13.23	NTPCR
FALSE	High	Q16822	GN=PCK2 Phosphoenolpyruvate carboxykinase [GTP], mitochondrial OS=Homo sapiens PE=1 SV=3	28	14	16	168	0.04	-0.02	-0.01	0.25	-0.03	0	-0.04	-0.05			1	0.291205	0.999943	1	0.999659	0.998783	9.35	4.48			6.21	6.68	5.83	3.3	10.76	PCK2
FALSE	High	P49454	GN=CENPF Centromere protein F OS=Homo sapiens PE=1 SV=2	1	3	3	14	-1.22	-1.06	-0.74	-0.7	-0.38	-0.12	-0.4	-0.03			0.961949	0.969285	0.998695	0.999998	0.998239	1	78.62	57.78			22.13	24.3	71.12	48.49	36.94	CENPF
FALSE	High	Q14315	GN=FLNC Filamin-C OS=Homo sapiens PE=1 SV=3	21	42	44	517	-0.03	-0.04	0.06	-0.02	-0.18	-0.2	0.14	-0.23			0.975766	0.999955	0.266068	0.187535	0.516242	0.125044	4.85	4.28			2.79	0.65	9.62	4.33	3.35	FLNC
FALSE	High	P62249	GN=RPS16 40S ribosomal protein S16 OS=Homo sapiens PE=1 SV=2	49	9	11	95	0.1	-0.08	-0.16	-0.25	-0.19	-0.12	-0.12	-0.1			0.367491	0.0783243	0.191023	0.597043	0.643682	0.768123	0.18	1.39			5.86	0.48	2.04	5.05	9.53	RPS16
FALSE	High	Q9H8H3	GN=METTL7A Methyltransferase-like protein 7A OS=Homo sapiens PE=1 SV=1	22	4	7	41	-0.19	0.08	-0.37	-0.06	0.13	0.06	-0.12	0.11			0.00962901	0.970271	0.524544	0.97352	0.619114	0.676351	2.66	4.24			1.44	0.61	3.84	3.4	10.13	METTL7A
FALSE	High	O14776	GN=TCERG1 Transcription elongation regulator 1 OS=Homo sapiens PE=1 SV=2	8	9	9	78	-0.11	-0.07	0.28	0.23	0.34	0.17	0.24	0.01			0.0814309	0.163117	0.030793	0.41442	0.138465	0.999993	2.31	4.41			2.75	2.33	3.37	12.02	2.78	TCERG1
FALSE	High	Q9UBB9	GN=TFIP11 Tuftelin-interacting protein 11 OS=Homo sapiens PE=1 SV=1	15	10	11	55	0.2	-0.19	0.28	0.03	-0.13	0.03	-0.05	0.02			0.115465	0.999743	0.719441	0.999708	0.995304	0.999956	13.26	1.46			2.36	2.2	3.9	1.53	6.06	TFIP11
FALSE	High	Q99497	GN=PARK7 Protein deglycase DJ-1 OS=Homo sapiens PE=1 SV=2	24	5	6	84	-0.02	0.48	-0.11	-0.11	0.32	0.11	-0.11	-0.25			0.989982	0.991583	0.494972	0.989148	0.990093	0.718467	15.57	9.21			16.12	7.04	9.1	11.94	2.25	PARK7
FALSE	High	P37802	GN=TAGLN2 Transgelin-2 OS=Homo sapiens PE=1 SV=3	42	7	9	109	0.23	0.04	0.08	0.13	0.15	-0.01	-0.08	-0.24			0.999968	0.999242	0.998312	1	0.999969	0.981331	26.91	5.31			7.94	5.79	0.11	3.62	48.06	TAGLN2
FALSE	High	P22087	GN=FBL rRNA 2'-O-methyltransferase fibrillarin OS=Homo sapiens PE=1 SV=2	43	14	33	310	0.08	-0.02	-0.07	-0.27	-0.11	-0.24	-0.17	0.09			0.989058	0.233072	0.905351	0.320606	0.654289	0.961794	3.46	0.19			0.82	4.84	2.52	12.96	11.61	FBL
FALSE	High	P61289	GN=PSME3 Proteasome activator complex subunit 3 OS=Homo sapiens PE=1 SV=1	10	3	3	42	-0.42	0.06	-0.05	-0.04	0.29	0.2	0.05	-0.22			0.99929	0.999805	0.290684	0.642308	0.999047	0.532788	1.02	13.89			5.48	1.7	3.35	8.94	11.69	PSME3
FALSE	High	P35612	GN=ADD2 Beta-adducin OS=Homo sapiens PE=1 SV=3	5	3	3	16																										ADD2
FALSE	High	Q9Y485	GN=DMXL1 DmX-like protein 1 OS=Homo sapiens PE=1 SV=3	1	3	3	25																										DMXL1
FALSE	High	Q9UEY8	GN=ADD3 Gamma-adducin OS=Homo sapiens PE=1 SV=1	4	3	4	62	0.11	0.01	0.06	-0.04	0.05	-0.04	-0.03	-0.32			0.999085	0.999885	0.999484	0.999754	0.999972	0.299891	11.14	8.21			0.23	5.56	9.99	8.37	13.06	ADD3
FALSE	High	Q8TED1	GN=GPX8 Probable glutathione peroxidase 8 OS=Homo sapiens PE=1 SV=2	20	5	5	28	-0.43	-0.1	-0.68	-0.23	-0.02	-0.27	-0.29	-0.04			0.040823	0.786278	1	0.671588	0.588176	0.999952	4.22	0.18			18.64	0.62	5.85	14.6	16.82	GPX8
FALSE	High	Q12907	GN=LMAN2 Vesicular integral-membrane protein VIP36 OS=Homo sapiens PE=1 SV=1	15	6	7	67	0.06	-0.12	-0.07	-0.1	-0.02	0.1	-0.02	-0.04			0.996931	0.980267	0.999999	0.980479	0.999998	0.999838	9.89	11.18			0.74	5.33	1.67	3.59	16.73	LMAN2
FALSE	High	Q05BQ5	GN=MBTD1 MBT domain-containing protein 1 OS=Homo sapiens PE=1 SV=2	4	3	3	23	0.19	-0.33	0.23	0.28	-0.04	-0.07	0.18	0.25			0.67496	0.48961	0.999846	0.998485	0.837141	0.596593	8.26	1.92			13.37	4.22	2.39	10.02	16.46	MBTD1
FALSE	High	Q969N2	GN=PIGT GPI transamidase component PIG-T OS=Homo sapiens PE=1 SV=1	16	9	10	60	0.03	-0.13	-0.13	0.29	0.09	0.18	0.02	0.08			0.924859	0.340431	0.983982	0.760605	0.999997	0.992836	14.16	13.19			8.26	1.3	2.95	0.78	6.95	PIGT
FALSE	High	Q9NVS2	GN=MRPS18A 28S ribosomal protein S18a, mitochondrial OS=Homo sapiens PE=1 SV=1	22	4	4	48	0.4	0.08	0.22	0.01	-0.03	0.01	-0.15	0.4			0.876179	1	0.999996	1	0.974869	0.415938	4.86	2.65			4.34	14.66	6.15	4.05	28.85	MRPS18A
FALSE	High	O95071	GN=UBR5 E3 ubiquitin-protein ligase UBR5 OS=Homo sapiens PE=1 SV=2	7	17	19	215	-0.05	0.01	0.13	0.13	0.2	0.05	0.23	-0.3			0.873605	0.850995	0.542129	0.998333	0.397866	0.191339	18.16	2.03			0.19	4.61	1.66	2.65	2.81	UBR5
FALSE	High	Q9BTC8	GN=MTA3 Metastasis-associated protein MTA3 OS=Homo sapiens PE=1 SV=2	9	5	6	76	-0.11	0.03	-0.13	0.15	0.1	-0.08	0.01	0.12			0.980153	0.961786	0.995344	0.998741	1	0.987559	1.77	13.88			7.71	7.31	4.39	1.62	24.68	MTA3
FALSE	High	Q5TFE4	GN=NT5DC1 5'-nucleotidase domain-containing protein 1 OS=Homo sapiens PE=1 SV=1	9	5	5	57	-0.19	-0.22	-0.16	-0.4	0.08	-0.1	-0.03	-0.13			0.958844	0.390313	0.99923	0.996792	0.999996	0.988129	23.85	14.85			3.27	1.01	1.72	9.88	13.21	NT5DC1
FALSE	High	O43143	GN=DHX15 Pre-mRNA-splicing factor ATP-dependent RNA helicase DHX15 OS=Homo sapiens PE=1 SV=2	28	23	38	342	-0.15	-0.05	-0.04	0.09	0.08	-0.04	0.08	-0.01			0.908797	0.366705	0.48954	0.93199	0.514707	0.999893	3.3	0.42			2.3	0.69	0.94	5.7	0.41	DHX15
FALSE	High	Q96PZ0	GN=PUS7 Pseudouridylate synthase 7 homolog OS=Homo sapiens PE=1 SV=2	16	10	10	102	-0.28	-0.04	0.03	-0.04	0.22	0.04	0.13	-0.18			0.999549	0.997712	0.228508	0.998162	0.680005	0.392784	4.79	0.27			8.22	2.51	0.73	2.8	10.71	PUS7
FALSE	High	P50453	GN=SERPINB9 Serpin B9 OS=Homo sapiens PE=1 SV=1	6	2	2	34	0.18	0.15	0.26	0.05	0.03	-0.23	-0.13	-0.18			0.800028	0.999901	0.999994	0.864638	0.986765	0.942807	5.66	1.25			16.52	0.92	12.49	22.91	13.09	SERPINB9
FALSE	High	O94855	GN=SEC24D Protein transport protein Sec24D OS=Homo sapiens PE=1 SV=2	4	4	4	17	0.11	0	0.25	0.19	-0.08	0.14	0.17	-0.34			0.87599	0.961542	0.999504	0.992314	0.975053	0.692256	15.65	3.69			12.5	12.53	18.02	8.43	23.11	SEC24D
FALSE	High	Q92609	GN=TBC1D5 TBC1 domain family member 5 OS=Homo sapiens PE=1 SV=1	3	2	2	28																										TBC1D5
FALSE	High	Q6PJI9	GN=WDR59 WD repeat-containing protein 59 OS=Homo sapiens PE=1 SV=2	4	3	3	31	-0.03	-0.17	-0.09	-0.28	-0.02	-0.26	-0.06	-0.14			0.997934	0.742566	0.999999	0.798415	0.999767	0.984857	5.5	13.91			4.95	8.26	8.68	23.03	16.06	WDR59
FALSE	High	O96000	GN=NDUFB10 NADH dehydrogenase [ubiquinone] 1 beta subcomplex subunit 10 OS=Homo sapiens PE=1 SV=3	27	4	5	46	0.04	-0.08	-0.22	-0.03	0.18	0.08	-0.16	0.08			0.218347	0.999065	0.360743	0.94556	0.484599	0.942075	13.18	1.53			4.4	0.39	1.65	2.95	1.57	NDUFB10
FALSE	High	Q96A54	GN=ADIPOR1 Adiponectin receptor protein 1 OS=Homo sapiens PE=1 SV=1	11	2	2	18	-0.39	-0.51	-0.97	-0.21	0.09	0.08	-0.32	0.22			0.0160693	0.918988	0.99904	0.999504	0.657423	0.908276	25.39	1.75			11.1	18.43	4.76	9.28	6.31	ADIPOR1
FALSE	High	P09211	GN=GSTP1 Glutathione S-transferase P OS=Homo sapiens PE=1 SV=2	32	6	7	94	-0.48	0.18	-0.32	-0.38	0.09	-0.16	0.27	-0.11			0.626516	0.471569	0.998318	0.966826	0.760676	0.99429	15.62	5.4			7.03	6.58	16.84	20.66	8.88	GSTP1
FALSE	High	Q9NVC6	GN=MED17 Mediator of RNA polymerase II transcription subunit 17 OS=Homo sapiens PE=1 SV=2	5	3	3	0	0.29	0.23	0.29	0.01	0.1	-0.06	0.11	0.23			0.799226	1	0.998793	0.99992	0.997298	0.910925	0.28	10.39			7.56	11.44	2.97	3.16	33.44	MED17
FALSE	High	Q8IUX4	GN=APOBEC3F DNA dC->dU-editing enzyme APOBEC-3F OS=Homo sapiens PE=1 SV=3	5	2	2	26	0.26	0.25	-0.08	-0.24	-0.1	0.1	-0.29	-0.24			0.997747	0.683901	0.989395	0.989896	0.511235	0.704056	9.05	19.26			4.3	10.82	4.37	10.66	5.31	APOBEC3F
FALSE	High	Q7LBC6	GN=KDM3B Lysine-specific demethylase 3B OS=Homo sapiens PE=1 SV=2	7	10	10	85	-0.07	-0.14	0.18	0.17	0.31	0.06	0.24	0.01			0.626667	0.681449	0.166313	0.9973	0.345252	0.999999	7.27	1.35			4.62	7.93	1.51	6.12	13.78	KDM3B
[truncated: 2,784 more rows]
