# Supplementary material for: Activation of human STING by a molecular glue-like compound
Source: Nat Chem Biol. 2023 Oct 12;20(3):365–72. doi: 10.1038/s41589-023-01434-y (PMC10907298; doi:10.1038/s41589-023-01434-y)
Supplement: Supplementary file 4 — Statistical source. [file 41589_2023_1434_MOESM4_ESM.xlsx]

## Sheet: Figure 1a
Quanti-Luc	Hits
2128.78	STG1
23.07
29.75
29.54
25.58
30.01
29.13
41.57
31.94
32.43
30.46
27.62
33.79
60.24
27.25
33.39
29.45
44.27
39.21
64.16
38.14
27.53
30.99
28.68
25.26
29.08
23.52
26.41
29.18
27.42
22.78
26.07
34.03
28.08
34.07
24.75
42.74
33.98
27.12
42.72
25.37
36.02
19.36
13.74
9.93
23.92
40.79
47.42
25.8
29.72
40.77
33.1
15.76
48.27
31.48
36.13
29.73
39.95
35.53
31.62
22.63
28.84
32.18
35.55
33.82
27.5
11.74
12.85
30.02
40.73
34.69
31.87
40.7
3.76
25.47
35.17
35.15
17.79
21.77
73.57
36.61
34.25
49.75
43.2
48.22
23.37
25.77
26.84
28.61
33.7
26.45
31.97
23.61
18.19
24.87
28.85
36
26.86
24.52
20.64
25.74
37.33
23.84
25.64
43.46
27.66
27.82
50.12
25.34
31.02
20.32
27.15
26.11
33.61
27.67
23.78
34
24.13
24.06
29.78
24.67
28.09
26.07
63.17
29.79
29.1
20.57
26.06
28.2
37.73
28.18
29.21
34.14
41.98
26.92
34.79
16.51
38.47
26.79
20.12
29.7
34.44
31.64
32.38
48.47
28.62
38.77
25.75
30.48
39.36
22.51
25.83
34.43
26.34
37.11
25.36
28.34
35.57
49.64
27.2
20.61
32.52
38.19
28.75
28.68
19.18
27.97
64.18
14.72
30.15
30.55
29.79
25.57
28.06
25.66
18.93
34.16
29.95
30.61
25.22
23.35
21.29
21.89
24.61
34.24
43.58
32.67
27.42
35.54
34.49
32.04
28.45
37.63
37.83
27.3
37.2
32.91
24.04
28.63
44.03
29.06
31.04
22.12
28.12
23.99
28.97
37.56
32.88
40.6
36.06
36.37
67.3
36.81
26.8
23.92
39.89
32.48
28.53
37.52
36.95
39.65
29.06
27.64
56.21
34.66
28.59
19.68
31.56
34.62
29.88
33.75
35.92
25.01
35.18
33.67
22.1
18.21
37.31
10.98
27.25
25.55
33.88
17.84
29.73
23.47
35.95
197.37
28.46
30.14
37.35
37
35.36
25.84
38.6
27.01
60.91
19.63
28.93
85.47
35.69
42.16
35.55
38.01
16.67
39.61
34.6
49.55
40.1
43.73
25.41
38.42
23.11
42.08
27.49
32.14
33.64
25.78
25.99
40.71
35.44
36.27
26.02
42.39
18.55
73.11
24.07
38.09
29.1
34.95
38.14
38.39
28.66
21.81
24.09
65.05
40.3
30.56
23.41
53.13
36.92
18.51
26.2
31.92
37.27
32.76
58.34
30.24
26.94
25.82
27.52
33.54
35.19
26.72
31.85
40.89
31.62
39.15
36.36
40.18
26.26
32.27
29.33
31.72
34.33
31.93
32.44
21.45
42.73
49.78
29.49
45.14
28.22
40.31
33.19
29.53
30.98
125.08
38.52
75.32
29.09
22.72
49.11
33.86
25.6
25.27
27.04
39.99
31.43
30.4
32.49
31.28
26.1
24.86
16.5
31.53
34
53.18
26.48
14.33
31.58
50.71
42.67
23.64
31.17
26.75
35.31
28.25
25.84
29.27
29.26
29.41
37.36
27.9
32.59
30.69
29.53
33.78
27.77
34.71
22.17
30.14
29.43
67.15
36.78
41.05
26.44
28.58
40.8
27.75
33.01
31.21
5.88
29.44
33.72
28.83
32.08
34.58
37.1
29.61
28.54
36.99
23.34
36.39
42.26
35.15
30.44
25.8
28.91
31.35
19.73
35.13
25.31
32.32
13.83
26.79
24.99
18.09
23.7
19.83
33.74
25.72
27.63
27.71
30.84
36.89
17.47
67.74
23.32
31.83
29.63
30.1
30.66
26.28
31.76
25.13
29.1
17.71
63.5
16.16
26.64
29.71
24.53
13.83
32.33
27.77
37.63
42.59
25.08
26.82
31.81
33.34
48.65
54.12
28.03
29.33
28.25
30.41
28.39
26.14
22.28
37.34
33.61
27.78
157.03
28.11
79.19
28.48
26.86
24.45
55.07
35.32
38.22
30.74
25.66
30.5
43.43
27.68
32.36
31.2
26.91
27.53
29.15
33.13
24.42
27.38
27.97
71.89
34.86
26.27
30.89
27.4
32.1
27.5
26.73
28.06
32.16
18.69
25.61
40.58
28.35
30.41
42.97
42.14
35.96
19.58
29.42
26.48
27.99
30.22
69.48
29.9
21.54
30.58
35.87
93.21
28.03
35.09
30.73
29.25
25.68
28.03
24.92
27.6
52.81
30.19
37.49
32.75
25.47
36.21
27.07
35.05
37.72
3.81
35.63
20.3
27.83
36
29.77
30.85
36.43
29.45
45.23
35.38
29.03
51.34
31.35
35.09
42.52
22.58
35.3
28
25.33
29.01
71.36
30.04
26.21
37.32
30.29
35.45
29.89
39.89
79.42
28.41
33.48
32.37
30.93
46.04
30.77
28.32
24.6
31.05
31.51
26.95
19.08
27.79
30.25
26.68
27.68
28.7
26.6
24.56
29.49
52.55
16.27
39.33
22.34
25.55
30.28
527.51
34.92
32.92
37.19
37.44
21.9
38.78
26.6
29.26
72.06
24.14
62.2
27.54
31.8
37.4
32.81
29.16
43.74
29.12
24.97
40.8
36.29
30.89
41.36
22.83
24.7
55.22
24.42
33.84
23.53
25.42
28.87
26.68
42.18
37.72
25.36
17.5
30.18
32.61
32.19
30.26
37.82
27.42
40.15
23.28
46.25
29.52
31.16
77.2
27.22
33.89
27.22
21.83
27.32
34.81
23.54
20.73
27.86
29.51
39.06
22.91
48.9
27.11
28.76
32.53
33.4
30.92
31.76
48.35
26.98
63.78
28.22
22.96
18.73
26.9
23.89
30.24
33.07
42.38
36.43
37.11
39.64
40.68
34.8
37.28
21.02
23.18
29.52
24.88
12.35
22.68
21.26
119.28
33.74
26.42
32.78
7.04
37.4
23.19
72.66
31.59
30.15
36.24
26.19
27.54
27.4
33.41
32.56
29.27
27.07
37.05
25.11
35.54
36.51
26.34
27.36
20.78
29.66
34.84
26.78
30.19
27.31
38.51
33.53
26.43
44.28
36.18
38.01
34.81
38.69
26.08
28.05
37.37
23.89
26.68
39.83
70.33
65.56
6.39
37.24
37.77
34.38
31.4
39.18
27.21
69.34
31.86
38.24
31.92
44.22
38.07
34.46
25.98
27.83
30.79
37.24
30.94
27.26
30.76
22
23.71
21.14
38.47
30.55
32.16
28.65
26.04
12.82
36.32
26.3
38.33
35.39
10.86
35.44
24.8
21.14
35.36
38.66
30.4
19.73
49.72
31.34
30.49
26.1
28.92
28.8
55.62
25.85
34.22
17.66
27.59
23.88
32.83
60.72
24.39
38.62
28.2
32.76
44.85
31.38
30.86
35.04
27.52
33.1
30.16
21.72
25.01
17.22
44.42
18.55
28.6
43.57
33.19
38.7
41.91
30.02
28.78
23.29
18.68
71.67
30.99
27.57
25.82
30.4
37.11
47.7
30.4
26.37
32.06
40.58
47.87
29.85
32.25
30.97
27.07
16.86
28.85
25.6
34.89
32.82
40.36
36.22
34.74
31.79
28.11
39.63
29.03
26.77
39.69
34.7
32.51
41.77
35.61
34.38
35.44
33.97
24.78
35.62
24.79
28.93
28.55
52.36
33.57
72.8
20.14
34.23
25.34
27.38
28.54
14.98
35.34
34.5
26.42
36.09
20.34
19.39
29.76
31.85
52.12
26.45
31.64
31.96
43.37
56.92
33.49
23.48
35.83
50.24
32.38
34.25
31.54
46.77
31.79
25.16
32.5
28.77
27.04
51.14
21.45
43.43
34.14
30.02
25.92
31.13
25.19
32.45
36.33
58.87
35.2
22.74
28.78
29.06
24.09
42.88
31.36
42.49
33.21
27.81
32.62
39.67
29.68
39.17
32
31.79
25
27.4
24.6
28.62
31.78
29.68
32.41
21.43
42.85
21.69
12.2
25.91
25.22
36.55
27.35
37.88
44.8
40.84
31.17
38.35
42.62
29.09
36.31
28.37
43.26
21.99
30.24
61.99
11.95
22.16
38.6
14.14
30.4
26.86
29.61
32.63
26.19
46.92
29.76
33.51
33.25
28.63
35.55
72.65
34.38
24.06
27.09
35.11
26.51
29.43
20.1
16.24
31.02
31.34
26.43
27.32
27.12
45.66
25.78
28.1
29.74
36.7
35.14
22.99
29.64
25.1
61.64
28.76
30.65
40.16
24.61
32.69
32.39
30.41
28.73
9.75
25.87
39.16
29.28
29.13
42.8
24.7
27.99
31.36
22.06
32.65
36.4
34.21
37.1
19.45
33.57
35.47
39.99
31.92
24.46
26.2
39.18
32.76
15.2
16.92
31.26
29.57
27.42
24.7
30.61
23.92
29.03
17.34
26.29
32
64.55
30.17
20.66
36.13
23.63
31.92
63.05
39.96
25.43
33.61
31.37
24.5
39.1
34.59
37.39
29.68
24.58
18.25
37.85
25.85
32.51
32.76
26.17
2.72
31.06
38.32
29.56
38.57
31.91
47.71
30.18
33.78
20.78
40.68
52.04
37.9
25.18
29.8
26.7
31.8
32.86
23.97
53.9
30.75
65.13
29.83
21.92
31.81
44.79
31.52
31.53
48.28
34.63
52.9
37.8
35
27.46
25.21
32.37
36.07
31.64
24.02
26.54
37.55
59.75
35.34
31.11
31.52
26.51
30.87
30.52
20.4
31.23
20.57
21.29
15.94
27.47
23.89
32.9
35.21
18.44
16.98
34.82
28.5
33.09
34.34
24.32
33.47
48
31.87
24.68
27.3
39.95
23
29.58
35.76
43.7
43.91
26.71
47.74
26.26
34.68
28.53
29.42
29.74
24.27
29.15
26.49
32.9
21.27
49.67
29.76
40.15
30.33
21.9
20.17
20.3
24.74
27.11
50.45
16.22
24.13
31.74
21.66
17.65
28.54
31.27
72.24
29.32
132.12
26.87
32.34
30.23
26.01
28.44
30.57
36.61
28.37
28.56
26.7
22.63
35.46
31.5
31.82
25.6
23.69
25.94
26.94
29.82
38.1
17.16
33.79
25.23
25.87
35.01
45.41
36.87
32.78
47.96
35.89
24.49
22.44
30.1
27.79
22.96
33.13
25.92
27.72
56.61
20.93
30.54
60.55
9.36
28.71
24.91
33.16
22.41
41.26
30.46
23.57
30.14
30.14
28.1
26.24
30.46
26.82
32.51
32.04
30.04
36.14
42.69
37.96
36.65
29.77
31.77
43.22
12.85
32.79
31.81
35.28
29.64
19.63
2.84
25.59
29.57
32.35
23.96
23.99
33.83
24.22
15.64
28.93
25.31
28.05
31.69
68.57
44.26
25.62
27.43
18.64
44.4
23.48
11.72
22.95
51.68
42.54
38.25
26.9
31.6
29.01
45.83
32.46
28.18
28.23
36.48
52.78
15.26
32.66
26.24
26.09
36.62
44.73
37.5
38.17
27.17
40.88
13.32
35.5
26.17
34.67
37.16
21.13
18.36
28.43
48.03
23.92
35.88
31.77
20.43
56.77
32.52
39.38
42.87
29.54
29.13
65.43
34.03
27.67
32.84
34.66
31.33
30.83
26.47
25
25.42
23.24
37.1
34.46
34.89
58.76
31.5
34.18
29.72
26.46
28.28
29.18
37.97
10.61
24.88
37.38
28.78
5.12
32.88
31.4
18.49
33.12
28.52
34.32
50.89
27.87
31.78
39.14
22.75
23.95
28.83
28.06
32.77
31.05
36.52
30.62
20.64
41.99
44.62
27.75
18.68
32.73
34.28
26.19
19.19
35.41
29.05
22.93
28.32
17.33
25.43
26.18
28.92
43.76
33.28
31.36
34.38
37.86
32.7
40.72
34.85
21.93
29.07
29.62
25.39
32.3
32.55
20.87
60.4
26.83
30.44
31.15
32.29
31.62
43.59
31.05
26.89
27.62
35.84
34.86
30.15
30.01
29.06
31.56
15.12
24.16
24.77
30.6
29.17
36.45
24.05
32.26
25.33
14.92
42.54
35.71
24.33
31.74
20.34
24.2
21.75
24.93
27.53
32.62
17.46
24.3
35.48
21.63
32.39
14.23
28.72
34.08
61.27
42.97
42.58
66.79
51.2
19.2
24.19
38.28
37.67
31.79
36.61
55.03
48.31
53.82
43.79
103.52
55.95
40.78
44.22
33.09
29.99
29.82
33.59
31.73
36.46
40.21
50.07
30.81
32.92
43.56
28.68
38.23
42.29
42.09
39.78
36.26
51.37
28.11
38.93
29.54
32.04
37.22
37.41
61.42
44.21
50.63
29
35.95
62.84
41.22
37.82
31.55
26.1
32.26
32.61
30.45
34.83
65.98
26.25
9.5
35.31
36.08
38.57
40.04
31.51
6.87
27.93
38.32
38.86
58.82
51.25
27.86
34.02
42.08
37.45
39.53
40.56
31.76
36.59
49.51
37.55
40.03
34.22
33.37
29.19
34.92
32.46
28.9
34.79
32.09
33.29
35.03
93.01
25.42
42.4
38
31.45
29.6
35.32
52.43
47.5
35.93
37.79
38.26
25.79
31.48
28.56
30.28
35.84
33.17
35.43
35.84
37.14
45.52
35.25
27.12
20.88
26.13
44.45
25.79
47.4
618.13
36.83
32.99
58.58
20.61
27.08
36.4
32.65
42.08
44.11
63.8
28.85
36.25
29.67
34.5
95.17
37.84
34.03
38.7
30.2
71.53
42.03
30.41
38.51
27.84
22.51
43.49
35
45.14
31.66
39.01
40.29
26.81
45
51.44
49.96
20.97
27.26
38.19
37.26
35.33
66.04
34.31
39.52
35.35
47.57
33.89
38.51
26.59
37.36
39.7
47.21
30.92
43.01
71.21
27.99
32.2
65.18
39.74
77.94
52.34
47.2
29.67
54.12
29.14
32
30.97
27.74
37.29
40.34
59.79
28.91
41.39
37.1
31.95
42.35
51.15
61.21
66.11
52.64
38.04
35.55
38.25
28.72
29.93
60.93
38.24
35.78
33.98
38.58
31.69
56.44
44.63
32.71
28.66
25.89
39.81
33.62
63.07
36.38
38.51
33.12
35.61
79.58
42.85
34.81
24.27
36.65
30.41
45.39
37.74
39.76
35.44
37.14
34.3
42.49
50.86
40.71
39.93
44.3
39.83
54.66
16.79
45.38
28.58
46.11
75.91
38.14
35.68
57.15
38.39
33.58
49.7
40.38
40.95
38.35
38.26
75.32
31.8
36.74
40.32
41.6
29.44
36.72
33.16
47.16
40.36
92.26
49.5
55.68
41.59
28.57
68.42
39.43
35.42
37.1
52.95
39.44
36.13
33.33
51.45
36.97
33.02
42.02
43.83
32.97
35.16
40.26
43.99
38.05
40.81
37.5
32.19
34.57
50.5
42.32
46.04
35.42
56.84
22.5
42.21
29.92
39.07
69.29
29.75
47.19
54.02
45.4
32.48
29.52
25.29
86.77
35.35
29.55
44.24
32.76
37.46
31.15
37.79
49.49
37.93
47.49
32.26
51.59
32.43
23.41
52.37
46.61
29.73
14.38
49.73
46.47
97.24
43.58
21.09
46.05
36.91
34.51
36.79
42.27
40.47
52.99
32.29
22.6
61.88
30.8
41.14
57.1
28.03
32.89
41.16
31.07
33.73
37.01
35.23
77.17
37.82
63.64
34.73
31.22
15.84
33.42
23.21
42.79
40.34
33.83
27.06
42.99
44.62
48.91
31.82
46.52
36.77
31.89
26.06
33.33
30.69
44.11
36.29
40.26
20.44
36.35
44.38
55.13
24.61
29.49
45.54
32.69
55.75
43.86
38.64
57.3
27.86
24.46
33.71
57.5
35.49
40.41
73.5
86.83
27.73
29.83
36.84
33.59
24.48
37.08
4.17
35.95
22.54
45.66
15.18
30.21
31.89
94.28
34.51
41.22
35.54
35.42
41.76
16.65
40.69
57.99
32.47
25.2
37.46
36.98
33.9
42.89
66.94
37.96
37.21
28.19
30.07
37.26
30.38
24.6
27.18
25.68
80.76
32.15
50.96
35.81
37.81
90.72
65.12
45.45
31.64
49.14
44.7
31.86
29.73
35.24
35.46
31.02
33.63
32.62
31
30.84
39.08
33.52
44.29
38.43
33.24
31.34
30.85
34.09
27.74
32.71
18.02
31.52
31.16
39.27
26.3
55.28
42.46
39.12
44.73
40.76
41.26
37.79
35.51
64.39
36.98
35.77
29.15
44.4
35.88
88.82
55.89
43.91
17.4
52.05
36.67
45.06
34.55
37.04
46.86
27.88
32.93
35.65
20.06
38.14
33.57
34.88
28.24
33.45
81.34
43.75
29.62
34.18
20.68
26.34
35.66
32.58
35.54
42.34
33
50.38
44.89
20.3
29.74
41.88
41.64
40.56
45.83
40.89
34.45
39.56
35.61
32.65
11.35
74.55
34.51
31.33
34.02
36.25
42.81
38.59
31.26
32.15
37.18
37.04
38.77
39.76
46.78
64.12
34.09
31.46
35.77
31.35
34.12
34.5
13.83
29.97
25.68
48.91
30.53
35.69
28.42
19.25
29.2
44.13
31.33
23.14
37.19
46.36
66.35
45.05
45.82
48.65
40.25
37.02
40.65
50.02
58.99
96.4
52.47
38.78
51.27
31.45
44.64
46.23
28.6
37.55
28.77
27.72
41.76
83.58
36.97
36.03
[truncated: 225,116+ more rows]

## Sheet: Figure 1e
Checked	Protein FDR Confidence: Combined	Accession	Description	Coverage [%]	# Peptides	# PSMs	Score Mascot: Mascot	Abundance Ratio (log2): (DMSO) / (MIM111)	Abundance Ratio (log2): (MIM301-MIM111) / (MIM111)	Abundance Ratio (log2): (DMSO) / (NJC652)	Abundance Ratio (log2): (LJW917) / (NJC652)	Abundance Ratio (log2): (MXV438) / (NJC652)	Abundance Ratio (log2): (MVO235) / (NJC652)	Abundance Ratio (log2): (NEM207) / (NJC652)	Abundance Ratio (log2): (DMSO) / (NJC-NIR)	Abundance Ratio P-Value: (DMSO) / (MIM111)	Abundance Ratio P-Value: (MIM301-MIM111) / (MIM111)	Abundance Ratio P-Value: (DMSO) / (NJC652)	Abundance Ratio P-Value: (LJW917) / (NJC652)	Abundance Ratio P-Value: (MXV438) / (NJC652)	Abundance Ratio P-Value: (MVO235) / (NJC652)	Abundance Ratio P-Value: (NEM207) / (NJC652)	Abundance Ratio P-Value: (DMSO) / (NJC-NIR)	Abundances (Grouped) CV [%]: DMSO	Abundances (Grouped) CV [%]: LJW917	Abundances (Grouped) CV [%]: MIM111	Abundances (Grouped) CV [%]: MIM301-MIM111	Abundances (Grouped) CV [%]: MVO235	Abundances (Grouped) CV [%]: MXV438	Abundances (Grouped) CV [%]: NEM207	Abundances (Grouped) CV [%]: NJC652	Abundances (Grouped) CV [%]: NJC-NIR	Gene Name
TRUE	High	Q86WV6	GN=TMEM173 Stimulator of interferon genes protein OS=Homo sapiens PE=1 SV=1	23	7	10	133	-0.3	-0.06	-1.82	-0.77	-0.65	-0.18	-0.82	-0.09			2.77062e-06	0.000923784	0.00279109	0.528152	0.000619902	0.955177	1.74	2.22			16.08	0.54	4.83	3.11	2	TMEM173
FALSE	High	O95881	GN=TXNDC12 Thioredoxin domain-containing protein 12 OS=Homo sapiens PE=1 SV=1	23	3	3	66	-0.53	-0.02	-0.18	0.57	0.1	0.8	0.82	-0.02			0.982906	0.332541	0.999164	0.10758	0.0983646	1	5.51	7.72			9.41	11.14	6.06	2.73	39.14	TXNDC12
FALSE	High	Q9UJS0	GN=SLC25A13 Calcium-binding mitochondrial carrier protein Aralar2 OS=Homo sapiens PE=1 SV=2	33	20	23	311	-0.35	0.08	-0.21	0.17	0.14	0.15	0.01	0.04			0.0175398	0.0493618	0.10825	0.100055	0.99981	0.946202	1.47	0.09			4.42	3.94	2.61	3.08	3.12	SLC25A13
FALSE	High	Q3YEC7	GN=RABL6 Rab-like protein 6 OS=Homo sapiens PE=1 SV=2	3	2	2	15	0.25	-0.01	0.01	-0.44	0.08	-0.29	0.16	-0.42			1	0.0651848	0.985958	0.284614	0.782622	0.0795911	4.61	1.5			11.65	7.74	1.63	13.47	7.15	RABL6
FALSE	High	Q8WXH0	GN=SYNE2 Nesprin-2 OS=Homo sapiens PE=1 SV=3	4	26	27	203	0.09	0.12	0.26	0.2	-0.04	-0.03	0.09	0			0.0732949	0.230948	0.995559	0.999041	0.868825	1	0.18	8.65			7.02	1.99	2.27	3.6	5.63	SYNE2
FALSE	High	O43292	GN=GPAA1 Glycosylphosphatidylinositol anchor attachment 1 protein OS=Homo sapiens PE=1 SV=3	9	7	8	39	-0.65	0.28	-1.23	-0.1	0	0.32	-0.33	0.05			0.000415265	0.980723	1	0.306673	0.288383	0.999603	1.53	9.4			9.96	11.14	5.2	10.63	11.93	GPAA1
FALSE	High	Q02809	GN=PLOD1 Procollagen-lysine,2-oxoglutarate 5-dioxygenase 1 OS=Homo sapiens PE=1 SV=2	22	14	20	160	0.35	-0.01	0.27	-0.02	-0.04	-0.08	-0.07	0.06			0.323226	0.999994	0.999763	0.987286	0.994638	0.998138	5.08	1.43			2.74	9.91	13.62	6.59	7.59	PLOD1
FALSE	High	Q96MU7	GN=YTHDC1 YTH domain-containing protein 1 OS=Homo sapiens PE=1 SV=3	12	9	9	92	0.02	-0.29	0.23	0.28	-0.25	0.04	-0.16	0.09			0.87386	0.763563	0.838888	0.999973	0.970035	0.998536	24.33	7.62			1.08	14.08	5.82	12.29	13.44	YTHDC1
FALSE	High	Q8IXT5	GN=RBM12B RNA-binding protein 12B OS=Homo sapiens PE=1 SV=2	6	6	7	58	0.31	-0.03	0.32	0.02	-0.11	-0.27	0	0.21			0.0326975	0.999866	0.778949	0.0741947	1	0.18916	4.14	2.89			3.32	7.83	7.08	1.48	6.14	RBM12B
FALSE	High	Q8TAE8	GN=GADD45GIP1 Growth arrest and DNA damage-inducible proteins-interacting protein 1 OS=Homo sapiens PE=1 SV=1	13	2	3	33	-0.3	-0.59	0.15	0.33	-0.01	0	-0.22	0.38			0.991797	0.763607	1	1	0.943058	0.643818	17.18	6.76			20.15	14.78	14.12	0.72	23.21	GADD45GIP1
FALSE	High	O75438	GN=NDUFB1 NADH dehydrogenase [ubiquinone] 1 beta subcomplex subunit 1 OS=Homo sapiens PE=1 SV=1	19	1	2	39	-0.47	-0.13	-0.41	0.13	0.06	0.32	-0.04	0.19			0.0299221	0.784099	0.995095	0.0909181	0.998983	0.478505	3.71	8.6			2.83	1.81	3.3	6.7	11.79	NDUFB1
FALSE	High	Q9NZC3	GN=GDE1 Glycerophosphodiester phosphodiesterase 1 OS=Homo sapiens PE=1 SV=1	16	5	6	65	0.04	0.19	-1.54	-0.03	-0.03	0.5	-0.31	-0.17			6.31208e-05	0.999988	0.999949	0.0506318	0.30484	0.803779	17.53	1.39			1.34	0.65	1.84	7.53	12.59	GDE1
FALSE	High	Q9NYF8	GN=BCLAF1 Bcl-2-associated transcription factor 1 OS=Homo sapiens PE=1 SV=2	9	9	10	99	0.38	-0.02	0.25	0.33	-0.13	0.02	-0.11	0.36			0.45927	0.218428	0.924305	0.999998	0.961894	0.166382	11.63	0.67			3.88	9.57	8.29	7.26	11.18	BCLAF1
FALSE	High	P35609	GN=ACTN2 Alpha-actinin-2 OS=Homo sapiens PE=1 SV=1	11	9	13	99	-0.21	-0.14	0.23	0.2	-0.47	0.15	0.02	0.06			0.913035	0.957389	0.397582	0.98684	1	0.999916	12	14.62			12.32	18.61	13.01	9.95	20.21	ACTN2
FALSE	High	Q9GZP9	GN=DERL2 Derlin-2 OS=Homo sapiens PE=1 SV=1	6	2	2	0	-0.56	-0.18	-0.83	-0.43	-0.08	-0.18	-0.37	-0.41			0.283989	0.835622	0.999977	0.996548	0.902632	0.857547	7.22	18.53			36.67	34.21	8.27	2.58	24.95	DERL2
FALSE	High	Q9P287	GN=BCCIP BRCA2 and CDKN1A-interacting protein OS=Homo sapiens PE=1 SV=1	10	4	5	32	0.37	0.37	-0.05	-0.47	-0.14	-0.2	-0.1	-0.27			0.999947	0.227398	0.976079	0.882378	0.996453	0.708656	13.54	2			1.81	3.19	22.8	16	4.98	BCCIP
FALSE	High	Q6IBS0	GN=TWF2 Twinfilin-2 OS=Homo sapiens PE=1 SV=2	7	2	3	17																										TWF2
FALSE	High	O76031	GN=CLPX ATP-dependent Clp protease ATP-binding subunit clpX-like, mitochondrial OS=Homo sapiens PE=1 SV=2	9	6	6	19	0.32	-0.13	0.39	0.07	-0.12	-0.14	-0.11	0.15			0.0719643	0.989111	0.90677	0.852298	0.935497	0.789103	4.89	1.08			2.78	7.59	8.16	0.96	15.13	CLPX
FALSE	High	Q9BQ39	GN=DDX50 ATP-dependent RNA helicase DDX50 OS=Homo sapiens PE=1 SV=1	18	12	16	226	0.46	0.01	0.38	-0.16	-0.12	-0.19	0	0.22			0.0136902	0.437527	0.673946	0.251868	1	0.166801	6.56	4.38			0.36	0.93	4.22	2.95	9.65	DDX50
FALSE	High	P62263	GN=RPS14 40S ribosomal protein S14 OS=Homo sapiens PE=1 SV=3	44	9	15	288	-0.13	-0.26	-0.11	-0.18	-0.18	-0.13	-0.14	-0.11			0.541487	0.120651	0.132603	0.342459	0.288302	0.464779	3.86	2.41			2.36	4.29	3.7	3.34	5.92	RPS14
FALSE	High	Q9BQP7	GN=MGME1 Mitochondrial genome maintenance exonuclease 1 OS=Homo sapiens PE=1 SV=1	14	4	4	50	0.05	0.04	-0.12	-0.45	0.07	-0.21	-0.24	-0.11			0.996228	0.46693	0.999896	0.951372	0.906058	0.997567	15.27	3.01			7.62	11.23	12.26	5.64	31.35	MGME1
FALSE	High	Q8NI08	GN=NCOA7 Nuclear receptor coactivator 7 OS=Homo sapiens PE=1 SV=2	2	2	2	39																										NCOA7
FALSE	High	Q9C0C2	GN=TNKS1BP1 182 kDa tankyrase-1-binding protein OS=Homo sapiens PE=1 SV=4	5	7	7	64	0.41	0.23	-0.02	-0.11	-0.3	-0.14	-0.02	0.06			1	0.999952	0.989537	0.99982	1	0.999999	19.02	12.78			23.62	21.17	6.24	64.48	6.34	TNKS1BP1
FALSE	High	Q15833	GN=STXBP2 Syntaxin-binding protein 2 OS=Homo sapiens PE=1 SV=2	12	6	6	83	0.11	0.33	0.05	0.1	-0.04	-0.1	0.12	-0.05			0.993871	0.799382	0.998114	0.838795	0.693195	0.994263	10.36	0.78			4.61	0.01	0.53	0.11	7.97	STXBP2
FALSE	High	Q9NX24	GN=NHP2 H/ACA ribonucleoprotein complex subunit 2 OS=Homo sapiens PE=1 SV=1	38	4	5	105	0.08	0.09	-0.19	-0.08	0.01	-0.09	-0.04	0.1			0.760681	0.995316	1	0.989634	0.999856	0.984212	5.76	12.25			2.65	10.41	0.29	10.96	12.48	NHP2
FALSE	High	Q6ZRP7	GN=QSOX2 Sulfhydryl oxidase 2 OS=Homo sapiens PE=1 SV=3	12	6	6	81	-0.37	0.14	-0.2	0.05	-0.1	0.19	-0.02	0.21			0.0276986	0.919931	0.346024	0.0381831	0.999077	0.0187399	1.1	0.47			6.32	3.24	2.24	2	2.13	QSOX2
FALSE	High	P02787	GN=TF Serotransferrin OS=Homo sapiens PE=1 SV=3	21	12	16	138	-0.52	0.44	0.01	0.29	0.32	0.16	0.57	0.03			0.999997	0.0356877	0.0219748	0.36977	0.000803107	0.999206	5.45	1.67			6.56	4.14	0.19	5.35	6.13	TF
FALSE	High	P60891	GN=PRPS1 Ribose-phosphate pyrophosphokinase 1 OS=Homo sapiens PE=1 SV=2	22	7	10	144	0.38	0.19	0.23	-0.1	0.02	-0.03	-0.01	-0.18			0.280414	0.919015	0.999994	0.999803	0.999998	0.498293	3.82	2.71			13.63	5.52	5.29	2.51	1.14	PRPS1
FALSE	High	Q96CU9	GN=FOXRED1 FAD-dependent oxidoreductase domain-containing protein 1 OS=Homo sapiens PE=1 SV=2	5	2	2	48	-0.06	-0.26	0.1	0	0.25	0.09	-0.06	0.07			0.98661	1	0.630892	0.993824	0.99905	0.998624	1.2	1.93			2.81	8.91	7.24	4.21	23.16	FOXRED1
FALSE	High	O95232	GN=LUC7L3 Luc7-like protein 3 OS=Homo sapiens PE=1 SV=2	11	4	4	77	-0.12	0.02	-0.16	-0.05	-0.05	-0.09	-0.12	0.13			0.900311	0.99978	0.999594	0.98972	0.961662	0.946042	17.05	4.81			5.34	7.86	12.09	7.79	5	LUC7L3
FALSE	High	P11310	GN=ACADM Medium-chain specific acyl-CoA dehydrogenase, mitochondrial OS=Homo sapiens PE=1 SV=1	20	10	11	65	-0.24	0.05	0.05	0.23	0.17	0.12	0.06	0			0.864328	0.0096502	0.05353	0.199463	0.733242	1	2.37	3.95			0.96	4.39	0.87	1.1	4.11	ACADM
FALSE	High	P06213	GN=INSR Insulin receptor OS=Homo sapiens PE=1 SV=4	3	4	4	62	1.45	-0.22	0.95	0.64	-0.6	-0.02	-0.48	0.63			0.845506	0.967726	0.976188	1	0.992181	0.970552	84.18	2.98			7.15	1.97	20.32	52.6	69.29	INSR
FALSE	High	Q8IV36	GN=HID1 Protein HID1 OS=Homo sapiens PE=1 SV=1	5	3	3	38	0.75	0.01	0.31	-0.27	-0.27	-0.36	-0.05	0.39			0.43754	0.544876	0.565046	0.298696	0.999667	0.223365	10.4	8.35			5.09	7.55	2.69	8.36	19.25	HID1
FALSE	High	Q9P2D0	GN=IBTK Inhibitor of Bruton tyrosine kinase OS=Homo sapiens PE=1 SV=3	1	2	2	18	-0.46	-0.24	-0.21	0.09	-0.05	-0.11	0.11	-0.3			0.276682	0.924833	0.996967	0.845839	0.815717	0.0833084	4.53	1.73			0.27	8.45	3.64	8.34	8.06	IBTK
FALSE	High	Q9Y5W7	GN=SNX14 Sorting nexin-14 OS=Homo sapiens PE=1 SV=3	2	2	2	0	0.1	-0.05	0.05	0.5	0.53	0.63	0.32	-0.26			0.999998	0.800877	0.761559	0.631158	0.964496	0.987247	56.25	3.61			20.93	15.55	5.68	13.16	8.46	SNX14
FALSE	High	P62701	GN=RPS4X 40S ribosomal protein S4, X isoform OS=Homo sapiens PE=1 SV=2	52	16	41	620	0.06	-0.2	-0.16	0.07	-0.22	-0.06	-0.11	-0.07			0.982917	0.999763	0.922029	0.999943	0.997788	0.999756	10.45	5.29			20.67	10.72	9.57	15.93	21.6	RPS4X
FALSE	High	Q15005	GN=SPCS2 Signal peptidase complex subunit 2 OS=Homo sapiens PE=1 SV=3	26	5	8	109	-0.71	-0.33	-0.94	0.65	-0.17	0.61	-0.46	-0.05			0.352787	0.694674	0.999377	0.738079	0.901971	1	57.75	6.34			21.46	10.59	6.26	31.63	12.64	SPCS2
FALSE	High	P78371	GN=CCT2 T-complex protein 1 subunit beta OS=Homo sapiens PE=1 SV=4	26	12	20	177	0.31	0.38	0.13	-0.01	0.02	0.04	-0.03	-0.23			0.935429	1	0.999996	0.999875	0.999991	0.58615	1.07	6.7			16.99	5.77	12.4	0.56	6.42	CCT2
FALSE	High	Q8WUD1	GN=RAB2B Ras-related protein Rab-2B OS=Homo sapiens PE=1 SV=1	38	9	11	160	-0.02	-0.12	-0.11	-0.37	-0.03	-0.14	-0.22	0.55			0.999477	0.815566	1	0.997497	0.977554	0.475573	10.92	14.96			24.42	19.09	20.73	27.31	2.65	RAB2B
FALSE	High	Q15041	GN=ARL6IP1 ADP-ribosylation factor-like protein 6-interacting protein 1 OS=Homo sapiens PE=1 SV=2	8	2	2	21	-0.65	-0.02	-0.83	0.41	0.23	0.3	-0.31	-0.02			0.0685207	0.582133	0.932255	0.816702	0.802395	1	28.49	17.29			3.79	4.91	7.73	21.47	1.74	ARL6IP1
FALSE	High	P62158	GN=CALM1 Calmodulin OS=Homo sapiens PE=1 SV=2	22	2	5	77	-0.18	0.02	-0.04	-0.56	-0.09	-0.18	0.13	-0.17			0.999976	0.118017	0.996671	0.921245	0.983612	0.944515	23.43	8			12.84	2.11	0.37	3.25	13.5	CALM1
FALSE	High	O43164	GN=PJA2 E3 ubiquitin-protein ligase Praja-2 OS=Homo sapiens PE=1 SV=4	5	2	2	39	0.66	-0.25	-0.08	0.19	-0.58	-0.08	-0.3	0			0.999995	0.999335	0.863766	0.999996	0.993139	1	55.37	7.68			45.69	10.42	21.88	22.09	26.7	PJA2
FALSE	High	A0MZ66	GN=SHTN1 Shootin-1 OS=Homo sapiens PE=1 SV=4	4	2	2	21	0.19	0.18	0.12	-0.04	-0.11	-0.1	0.22	-0.13			0.989636	0.999975	0.993632	0.996678	0.850462	0.988085	11.4	25.34			0.62	5.13	12.72	4.06	8.77	SHTN1
FALSE	High	Q9BUN8	GN=DERL1 Derlin-1 OS=Homo sapiens PE=1 SV=1	13	3	4	57	-0.74	-0.24	-1.02	-0.1	-0.05	0.55	-0.12	0.31			0.0271897	0.999095	0.999982	0.302637	0.996974	0.801174	5.82	6.69			17.94	8.34	7.96	9.92	32.35	DERL1
FALSE	High	Q15388	GN=TOMM20 Mitochondrial import receptor subunit TOM20 homolog OS=Homo sapiens PE=1 SV=1	14	2	3	45	-0.25	0.39	-0.34	0.05	0.36	0.39	0.25	0.2			0.64852	0.999954	0.598868	0.520763	0.851455	0.944619	18.48	1.95			5.14	2.25	16.03	0.72	26.74	TOMM20
FALSE	High	P46777	GN=RPL5 60S ribosomal protein L5 OS=Homo sapiens PE=1 SV=3	49	18	64	496	-0.01	-0.16	-0.38	-0.39	-0.21	-0.15	-0.18	-0.07			0.0516649	0.0429466	0.387437	0.727453	0.516709	0.987301	9.55	5.91			4.27	5.7	3.66	10.72	0.47	RPL5
FALSE	High	Q8WWM7	GN=ATXN2L Ataxin-2-like protein OS=Homo sapiens PE=1 SV=2	14	13	13	60	0.02	-0.09	0.18	0.71	0.12	0.34	0.16	-0.07			0.987625	0.19505	0.998437	0.802517	0.99129	0.999909	19.14	39.47			5.13	0.37	6.1	4.26	1.19	ATXN2L
FALSE	High	Q562E7	GN=WDR81 WD repeat-containing protein 81 OS=Homo sapiens PE=1 SV=2	1	2	2	33	0.5	0.21	0.27	-0.12	-0.52	-0.33	-0.36	-0.04			0.555687	0.97157	0.0826521	0.381312	0.293506	0.999922	2.55	3.56			4.36	4.33	14.03	2.42	21.46	WDR81
FALSE	High	P13804	GN=ETFA Electron transfer flavoprotein subunit alpha, mitochondrial OS=Homo sapiens PE=1 SV=1	33	8	10	79	-0.29	-0.09	-0.07	0.12	0.02	0.05	0	-0.01			0.812884	0.314992	0.999192	0.923314	1	0.999991	2.74	4.19			2.21	6.58	1.27	3.06	0.67	ETFA
FALSE	High	Q8NB50	GN=ZFP62 Zinc finger protein 62 homolog OS=Homo sapiens PE=1 SV=3	12	7	8	21	-0.27	-0.77	0.17	0.23	0.09	0.29	0.03	0.21			0.983389	0.93261	0.999383	0.831906	0.999999	0.957844	11.63	8.01			0.45	6.88	22.04	12.16	28.18	ZFP62
FALSE	High	Q3SXM5	GN=HSDL1 Inactive hydroxysteroid dehydrogenase-like protein 1 OS=Homo sapiens PE=1 SV=3	26	7	11	63	-0.98	-0.02	-1.13	0.26	0.45	0.75	-0.34	-0.18			0.00142485	0.626121	0.152454	0.0148884	0.364925	0.860607	0.77	8			4.29	13.39	1.07	3.61	21.45	HSDL1
FALSE	High	Q9Y5B6	GN=PAXBP1 PAX3- and PAX7-binding protein 1 OS=Homo sapiens PE=1 SV=2	3	2	2	23	0.45	0.24	0.52	0.21	0.16	-0.01	0.21	0.36			0.210995	0.909619	0.968586	1	0.904135	0.528822	7.23	12.51			21.54	12.72	2.97	16.6	8.41	PAXBP1
FALSE	High	P19838	GN=NFKB1 Nuclear factor NF-kappa-B p105 subunit OS=Homo sapiens PE=1 SV=2	5	4	4	13	-0.18	-0.08	0.18	0.07	0.03	-0.01	0.08	-0.06			0.169083	0.913908	0.998812	0.999998	0.857035	0.928941	7.94	1.14			2.29	0.13	6.06	0.63	4.71	NFKB1
FALSE	High	Q9NV06	GN=DCAF13 DDB1- and CUL4-associated factor 13 OS=Homo sapiens PE=1 SV=2	22	10	10	91	0.45	-0.01	0.37	-0.02	-0.1	-0.04	-0.11	0.09			0.0532939	0.999975	0.933395	0.999361	0.902172	0.948796	1.55	0.9			15.74	0.98	3.62	5.38	3.01	DCAF13
FALSE	High	P30536	GN=TSPO Translocator protein OS=Homo sapiens PE=1 SV=3	9	2	6	39	-1.24	0.02	-0.78	0.05	0.1	-0.24	-0.28	-0.05			0.0342135	0.999953	0.996081	0.828821	0.731031	0.999941	17.73	5.62			14.02	5.23	5.66	1.06	22.41	TSPO
FALSE	High	Q8N357	GN=SLC35F6 Solute carrier family 35 member F6 OS=Homo sapiens PE=1 SV=1	3	1	3	29																										SLC35F6
FALSE	High	Q00796	GN=SORD Sorbitol dehydrogenase OS=Homo sapiens PE=1 SV=4	13	5	6	95	-0.63	-0.25	-0.45	-0.23	0	-0.17	-0.02	-0.33			0.0130386	0.224597	1	0.486263	0.999988	0.0594854	4.9	7.45			6.76	9.35	1.38	1.9	5.51	SORD
FALSE	High	Q6IBW4	GN=NCAPH2 Condensin-2 complex subunit H2 OS=Homo sapiens PE=1 SV=1	4	2	2	27																										NCAPH2
FALSE	High	Q9NTJ5	GN=SACM1L Phosphatidylinositide phosphatase SAC1 OS=Homo sapiens PE=1 SV=2	23	13	20	155	-0.28	-0.04	-0.34	0.05	0.07	0.09	-0.08	0.13			0.00175939	0.912122	0.765958	0.482743	0.66818	0.210734	0.88	4.35			3.45	0.6	2	2.73	5.31	SACM1L
FALSE	High	Q96CB9	GN=NSUN4 5-methylcytosine rRNA methyltransferase NSUN4 OS=Homo sapiens PE=1 SV=2	6	2	2	23																										NSUN4
FALSE	High	O14497	GN=ARID1A AT-rich interactive domain-containing protein 1A OS=Homo sapiens PE=1 SV=3	4	7	8	74	0.17	-0.1	0.3	0.16	0.06	0.12	0.1	0.08			0.0151741	0.226554	0.94124	0.470896	0.618499	0.785634	5.15	6.26			3.68	4.96	2.37	2.63	1.32	ARID1A
FALSE	High	Q9Y6D6	GN=ARFGEF1 Brefeldin A-inhibited guanine nucleotide-exchange protein 1 OS=Homo sapiens PE=1 SV=2	4	5	5	53	0.1	-0.05	0.33	0.02	-0.02	0.06	0.2	-0.28			0.640389	1	1	0.999857	0.935659	0.778033	12.98	8.27			8.61	10.05	18.39	5.94	22.08	ARFGEF1
FALSE	High	P16403	GN=HIST1H1C Histone H1.2 OS=Homo sapiens PE=1 SV=2	56	19	49	409	0.2	0.06	-0.6	-0.6	0.06	-0.21	-0.11	0.41			0.842375	0.842559	0.999999	0.998986	0.99997	0.966576	53.66	3.54			21.3	53.07	8.28	13.32	21.25	HIST1H1C
FALSE	High	P53350	GN=PLK1 Serine/threonine-protein kinase PLK1 OS=Homo sapiens PE=1 SV=1	10	5	5	48	-0.01	-0.16	-0.07	-0.24	-0.06	-0.21	-0.16	0.15			0.999147	0.742378	0.999685	0.829969	0.942802	0.951595	20.86	2.16			11.67	6.4	10.46	10.87	1.27	PLK1
FALSE	High	P37198	GN=NUP62 Nuclear pore glycoprotein p62 OS=Homo sapiens PE=1 SV=3	5	2	2	17	0.33	0.42	0.18	0.34	0.17	0.21	0.21	0.27			0.996923	0.9225	0.997705	0.992336	0.992737	0.9709	25.72	24.93			2.76	14.13	5.46	14.77	40.92	NUP62
FALSE	High	Q07954	GN=LRP1 Prolow-density lipoprotein receptor-related protein 1 OS=Homo sapiens PE=1 SV=2	2	7	7	82	0.03	-0.19	0.49	0.1	0.01	0.03	0.35	0.19			0.0310938	0.967255	1	0.9999	0.134282	0.622878	5.03	7.81			5.92	6.05	2.77	8.95	13.41	LRP1
FALSE	High	O14715	GN=RGPD8 RANBP2-like and GRIP domain-containing protein 8 OS=Homo sapiens PE=1 SV=2	11	20	21	189	-0.58	-0.09	-0.09	0.45	-0.1	-0.05	0.16	-0.08			0.995537	0.210451	0.993893	0.999807	0.945945	0.998525	18.14	8.8			10.28	5.86	15.24	3.47	9.52	RGPD8
FALSE	High	Q16540	GN=MRPL23 39S ribosomal protein L23, mitochondrial OS=Homo sapiens PE=1 SV=1	14	2	2	56	0.76	-0.11	-0.25	0.41	-0.89	-0.21	-0.71	-0.18			0.999834	0.996943	0.887564	0.999941	0.955483	0.999969	81.63	1.21			70.28	3.1	8.17	44.58	51.39	MRPL23
FALSE	High	P68133	GN=ACTA1 Actin, alpha skeletal muscle OS=Homo sapiens PE=1 SV=1	32	13	84	871	0.51	0.38	0.3	-0.14	-0.23	0.07	0.1	0.22			0.518891	0.960076	0.763888	0.999006	0.992504	0.78985	13.99	21.82			3.66	8.97	0.66	6.78	2.91	ACTA1
FALSE	High	P26368	GN=U2AF2 Splicing factor U2AF 65 kDa subunit OS=Homo sapiens PE=1 SV=4	14	5	8	111	0.45	0.07	0.13	-0.39	-0.18	-0.33	-0.03	0.06			0.915452	0.118213	0.735061	0.22893	0.999983	0.997334	8.63	11.65			11.1	11.34	4.77	2.47	2.02	U2AF2
FALSE	High	O95155	GN=UBE4B Ubiquitin conjugation factor E4 B OS=Homo sapiens PE=1 SV=1	1	2	2	32	-0.58	0.16	0.09	0.33	0.12	0.46	0.1	-0.57			0.994889	0.386257	0.976608	0.14288	0.989021	0.0545314	8.87	4.7			2.85	3.08	6.35	17.07	16.67	UBE4B
FALSE	High	Q9BWE0	GN=REPIN1 Replication initiator 1 OS=Homo sapiens PE=1 SV=1	8	3	3	40	-0.07	-0.41	0.04	0.01	-0.04	-0.04	-0.23	0.04			0.999969	1	0.999964	0.999972	0.797459	0.999969	4.79	14.86			1.27	5.65	17.93	3.91	18.17	REPIN1
FALSE	High	Q9UPP1	GN=PHF8 Histone lysine demethylase PHF8 OS=Homo sapiens PE=1 SV=3	5	4	4	73	0.43	-0.11	0.45	0.05	-0.12	-0.07	0.05	-0.06			0.0710955	0.999218	0.93905	0.994614	0.999389	0.998774	5.95	2.24			9.04	1.93	0.28	19.41	0.45	PHF8
FALSE	High	P55884	GN=EIF3B Eukaryotic translation initiation factor 3 subunit B OS=Homo sapiens PE=1 SV=3	22	20	34	340	0.07	-0.25	0.06	-0.28	-0.2	-0.23	-0.01	-0.18			0.646523	0.00169928	0.0124084	0.00574297	0.999998	0.0239245	3.56	1.96			1.67	0.22	0.06	3.26	4.33	EIF3B
FALSE	High	Q9Y6K0	GN=CEPT1 Choline/ethanolaminephosphotransferase 1 OS=Homo sapiens PE=1 SV=1	7	3	7	43	0.09	-0.09	-0.26	-0.07	0.04	-0.13	-0.21	-0.06			0.237898	0.984588	0.999656	0.848089	0.426078	0.993925	14.79	3.67			7.64	0.81	1.65	6.09	0.85	CEPT1
FALSE	High	P06703	GN=S100A6 Protein S100-A6 OS=Homo sapiens PE=1 SV=1	17	2	2	0	-0.07	0.37	0.05	0.09	0.41	0.07	0.18	0.05			0.999991	0.999614	0.63861	0.999924	0.985044	0.999991	8	8.53			22.35	23.33	7.44	1.17	26.64	S100A6
FALSE	High	Q92667	GN=AKAP1 A-kinase anchor protein 1, mitochondrial OS=Homo sapiens PE=1 SV=1	16	12	12	122	-0.34	-0.11	-0.15	0.35	-0.1	0.3	-0.02	0.03			0.89779	0.233104	0.980869	0.374618	0.999996	0.999976	4.08	8.43			7.51	5.37	6.12	1.92	19.01	AKAP1
FALSE	High	P48735	GN=IDH2 Isocitrate dehydrogenase [NADP], mitochondrial OS=Homo sapiens PE=1 SV=2	24	10	10	54	0.1	-0.09	0.13	0.08	0.02	0.03	-0.11	0.09			0.899515	0.988384	0.999995	0.999957	0.946039	0.975442	18.65	0.98			5.55	0.65	1.38	7.97	1.56	IDH2
FALSE	High	P29144	GN=TPP2 Tripeptidyl-peptidase 2 OS=Homo sapiens PE=1 SV=4	11	12	12	92	0.25	-0.07	0.14	-0.29	-0.28	-0.31	-0.03	-0.03			0.781218	0.159824	0.170948	0.120927	0.999947	0.99977	2.98	6.22			0.12	8.3	6.48	7.69	9.78	TPP2
FALSE	High	Q8NBI2	GN=CYB561A3 Cytochrome b ascorbate-dependent protein 3 OS=Homo sapiens PE=1 SV=1	6	2	2	0	-0.5	-0.08	-0.09	0.17	0.02	0.13	0.03	0.01			0.999014	0.974061	1	0.991847	0.999999	1	2.27	6.8			14.45	12.37	11.09	11.64	25.73	CYB561A3
FALSE	High	Q9BZQ6	GN=EDEM3 ER degradation-enhancing alpha-mannosidase-like protein 3 OS=Homo sapiens PE=1 SV=2	2	2	2	33	0.33	-0.24	0.39	0.07	0.17	0.15	0.1	0.12			0.33486	0.998984	0.937914	0.957443	0.995787	0.988976	16.57	7.63			0.12	1.85	22.12	8.9	4.18	EDEM3
FALSE	High	O60568	GN=PLOD3 Procollagen-lysine,2-oxoglutarate 5-dioxygenase 3 OS=Homo sapiens PE=1 SV=1	17	10	11	113	0.28	0.02	0.31	0.02	-0.01	-0.04	-0.02	0.17			0.00958631	0.999358	0.999985	0.984624	0.999087	0.171457	1.64	5.56			0.9	5.97	3.24	1.41	5.36	PLOD3
FALSE	High	O95197	GN=RTN3 Reticulon-3 OS=Homo sapiens PE=1 SV=2	2	3	4	38	-1.1	-0.03	-1.41	-0.34	0.63	-0.47	-0.83	0.24			0.00223702	0.642318	0.134124	0.341202	0.0418065	0.884851	12.62	10.03			19.04	16.77	7.81	6.91	18.09	RTN3
FALSE	High	Q9HD23	GN=MRS2 Magnesium transporter MRS2 homolog, mitochondrial OS=Homo sapiens PE=1 SV=1	4	2	2	19	0.22	0.27	0.23	-0.33	0.26	-0.11	0.17	-0.14			0.995641	0.972557	0.991623	0.999941	0.999257	0.99972	31.34	0.35			28.27	4.9	7.99	13.26	53.47	MRS2
FALSE	High	Q75QN2	GN=INTS8 Integrator complex subunit 8 OS=Homo sapiens PE=1 SV=1	4	4	4	26	-0.14	-0.49	0.16	0.05	-0.03	-0.08	-0.03	-0.1			0.213218	0.980001	0.995448	0.836634	0.997965	0.597556	2.08	2.24			3.67	5.34	4.78	0.35	6.23	INTS8
FALSE	High	Q9UQN3	GN=CHMP2B Charged multivesicular body protein 2b OS=Homo sapiens PE=1 SV=1	8	2	3	25	0.34	0.45	-0.08	0	0.17	0.08	0.17	-0.22			0.999683	1	0.981749	0.999551	0.981354	0.94341	11.31	16.49			14.83	6.45	16.57	15.98	20.46	CHMP2B
FALSE	High	P05107	GN=ITGB2 Integrin beta-2 OS=Homo sapiens PE=1 SV=2	2	2	2	46	-0.16	-0.34	-0.78	-0.07	0.03	-0.17	-0.21	0.21			0.471276	0.999994	1	0.9991	0.997097	0.996472	39.22	1.11			13.62	28.68	10.91	32.3	32.67	ITGB2
FALSE	High	Q6ZN17	GN=LIN28B Protein lin-28 homolog B OS=Homo sapiens PE=1 SV=1	37	7	7	54	0.44	0.11	0.24	0.23	-0.24	0.02	-0.12	0.23			0.960337	0.97144	0.96429	1	0.998945	0.972087	31.63	0.29			18.99	3.74	2.72	28.71	12.95	LIN28B
FALSE	High	P00167	GN=CYB5A Cytochrome b5 OS=Homo sapiens PE=1 SV=2	16	2	2	0	-0.51	0.29	-1.3	-0.19	0.11	0.8	-0.39	-0.02			6.19853e-05	0.599719	0.932503	0.00142031	0.0667652	0.999995	15.53	6.92			1.02	5.2	7.03	2.1	2.25	CYB5A
FALSE	High	Q5JXB2	GN=UBE2NL Putative ubiquitin-conjugating enzyme E2 N-like OS=Homo sapiens PE=1 SV=1	14	2	2	35	0.25	-0.06	0.06	-0.01	0.16	0.09	-0.09	0.1			0.997194	1	0.740171	0.964022	0.973608	0.946796	5.48	4.49			12.09	0.09	2.47	7.03	11.56	UBE2NL
FALSE	High	P51570	GN=GALK1 Galactokinase OS=Homo sapiens PE=1 SV=1	21	6	7	129	0.18	-0.05	0.14	-0.15	0.1	-0.02	-0.01	-0.05			0.830621	0.75458	0.955625	0.999983	1	0.997967	9.17	6.7			0.95	9.61	9	7.7	2.14	GALK1
FALSE	High	Q9UHQ9	GN=CYB5R1 NADH-cytochrome b5 reductase 1 OS=Homo sapiens PE=1 SV=1	25	8	10	54	-0.29	-0.04	-0.51	-0.37	-0.23	-0.29	-0.33	0.12			0.64939	0.870161	0.982031	0.950074	0.913277	0.999334	4.71	7.66			8.79	19.19	28.21	39.41	11.66	CYB5R1
FALSE	High	Q92541	GN=RTF1 RNA polymerase-associated protein RTF1 homolog OS=Homo sapiens PE=1 SV=4	11	8	8	47	0.09	0.1	0.09	-0.06	0.16	0.03	0.02	-0.16			0.984202	0.998778	0.811186	0.999944	0.999989	0.813899	11.6	3.63			0.64	2.24	10.44	13.76	6.79	RTF1
FALSE	High	Q15070	GN=OXA1L Mitochondrial inner membrane protein OXA1L OS=Homo sapiens PE=1 SV=3	13	6	7	38	-1.06	0.22	-1.78	0.3	0.4	0.57	-0.26	-0.18			1.10508e-05	0.219831	0.0835389	0.0142703	0.359871	0.689545	8.17	2.35			0.25	12.16	2.55	9.74	9.95	OXA1L
FALSE	High	Q9UPQ8	GN=DOLK Dolichol kinase OS=Homo sapiens PE=1 SV=1	6	3	3	34	-0.93	0.22	-1.42	-0.2	-0.04	0.25	-0.03	-0.03			7.24197e-05	0.653129	0.999615	0.433843	0.999926	0.999942	2.9	9.64			14.46	7	6.52	6.1	5.3	DOLK
FALSE	High	P49588	GN=AARS Alanine--tRNA ligase, cytoplasmic OS=Homo sapiens PE=1 SV=2	23	23	36	273	-0.16	0.12	-0.13	0	-0.03	-0.03	0.14	-0.26			0.832102	1	0.999852	0.999891	0.774129	0.227406	1.68	7.35			2.53	3.2	12.66	4.59	7.68	AARS
FALSE	High	Q9H920	GN=RNF121 RING finger protein 121 OS=Homo sapiens PE=1 SV=1	6	3	4	50	-0.73	0.09	-1.41	0.37	0.13	0.78	-0.19	-0.09			0.000300789	0.261336	0.958599	0.0108836	0.83681	0.99208	7.42	15.23			1.84	11.74	5.13	12.42	10.06	RNF121
FALSE	High	P86791	GN=CCZ1 Vacuolar fusion protein CCZ1 homolog OS=Homo sapiens PE=1 SV=1	9	4	5	43	0.16	-0.04	0.11	0.03	-0.03	-0.05	-0.06	-0.06			0.590213	0.998397	0.999222	0.981281	0.933016	0.923476	5.2	1.49			6.1	2.52	5.66	1.38	4.4	CCZ1
FALSE	High	Q96CX2	GN=KCTD12 BTB/POZ domain-containing protein KCTD12 OS=Homo sapiens PE=1 SV=1	19	4	6	74	0.56	-0.06	0.1	-0.51	-0.17	-0.43	-0.36	-0.11			0.910063	0.00852603	0.539895	0.0218406	0.0523361	0.859274	11.59	3.27			6.65	3.42	5.07	3.21	6.52	KCTD12
FALSE	High	O43707	GN=ACTN4 Alpha-actinin-4 OS=Homo sapiens PE=1 SV=2	49	39	77	803	0.29	-0.01	0.41	0.16	-0.27	-0.1	0.08	0.08			4.28715e-05	0.0139724	0.000697535	0.125163	0.257473	0.304948	4.4	2.16			1.55	2.65	0.74	0.2	0.02	ACTN4
FALSE	High	Q8WUM4	GN=PDCD6IP Programmed cell death 6-interacting protein OS=Homo sapiens PE=1 SV=1	24	21	24	150	-0.01	0.08	0.03	0.01	0.05	0.06	0.07	-0.13			0.999583	0.999999	0.993295	0.986378	0.970778	0.667267	7.52	0.88			0.87	2.72	4.42	11.81	1.06	PDCD6IP
FALSE	High	Q13112	GN=CHAF1B Chromatin assembly factor 1 subunit B OS=Homo sapiens PE=1 SV=1	16	7	7	51	0.07	-0.33	-0.03	-0.2	-0.02	-0.1	-0.02	-0.13			0.999989	0.770027	0.999995	0.984215	0.999997	0.940795	0.54	6.83			12.1	10.37	2.55	2.33	17.42	CHAF1B
FALSE	High	O43772	GN=SLC25A20 Mitochondrial carnitine/acylcarnitine carrier protein OS=Homo sapiens PE=1 SV=1	28	12	16	143	-3.32	-0.16	-2.15	0.02	0.14	0.5	-0.23	-0.3			0.000104007	1	0.98372	0.240323	0.863368	0.700938	11.76	15.97			4.29	6.78	2	8.52	25.64	SLC25A20
FALSE	High	Q9HBT8	GN=ZNF286A Zinc finger protein 286A OS=Homo sapiens PE=1 SV=1	5	2	2	0																										ZNF286A
FALSE	High	Q8NE00	GN=TMEM104 Transmembrane protein 104 OS=Homo sapiens PE=1 SV=2	5	2	2	25	-1.48	0.13	-0.44	-0.03	0.16	0.02	0.12	0.02			0.0200021	0.999589	0.604489	0.999991	0.834449	0.999985	5.3	1.09			5.99	11.12	2.1	3.22	8.92	TMEM104
FALSE	High	Q9NZJ9	GN=NUDT4 Diphosphoinositol polyphosphate phosphohydrolase 2 OS=Homo sapiens PE=1 SV=2	13	2	2	28	0.02	0.28	-0.33	0.08	0	0.05	-0.13	-0.55			0.10961	0.970367	1	0.997064	0.825302	0.00874736	7.47	0.69			0.27	10.64	11.53	0.91	4.58	NUDT4
FALSE	High	P17014	GN=ZNF12 Zinc finger protein 12 OS=Homo sapiens PE=1 SV=3	6	3	3	24	1.12	0	0.97	0.07	0	0.06	-0.28	0.17			0.0203854	0.9997	1	0.999935	0.794882	0.972726	4.48	3.8			1.37	6.93	34.15	2.26	9.31	ZNF12
FALSE	High	Q14181	GN=POLA2 DNA polymerase alpha subunit B OS=Homo sapiens PE=1 SV=2	6	3	3	55	-0.08	-0.1	0.3	0.14	0.25	0.27	0.05	0.18			0.782869	0.989642	0.876574	0.837992	0.999978	0.965779	0.33	13.84			14.93	7.66	20.23	23.5	5.85	POLA2
FALSE	High	Q96EU6	GN=RRP36 Ribosomal RNA processing protein 36 homolog OS=Homo sapiens PE=1 SV=1	17	3	3	29	-0.48	-0.31	-0.24	-0.04	-0.05	0.08	0.07	-0.16			0.885477	0.999994	0.999968	0.99942	0.999683	0.983032	1.78	4.66			10.98	16.79	18.83	4.49	25.1	RRP36
FALSE	High	Q9NUD5	GN=ZCCHC3 Zinc finger CCHC domain-containing protein 3 OS=Homo sapiens PE=1 SV=1	11	4	4	40	-0.23	0.29	-0.13	-0.28	-0.09	-0.07	-0.12	-0.13			0.925579	0.362816	0.98742	0.996916	0.942745	0.922746	8.22	0.61			0.46	0.58	5.64	17.28	10.18	ZCCHC3
FALSE	High	Q16181	GN=SEPT7 Septin-7 OS=Homo sapiens PE=1 SV=2	24	12	14	114	0.06	0.17	0.11	-0.1	0.05	-0.11	0.11	-0.13			0.924993	0.958829	0.999036	0.930104	0.919793	0.861015	3.78	5.51			0.58	1.55	13.31	3.97	11.79	2021-09-07
FALSE	High	O14678	GN=ABCD4 ATP-binding cassette sub-family D member 4 OS=Homo sapiens PE=1 SV=1	4	2	2	0	-0.7	0.09	-0.36	0.14	0.26	0.47	0.07	-0.17			0.835514	0.997735	0.95669	0.652074	0.999947	0.994795	14.13	4.25			18.9	10.17	5.51	15.36	39.76	ABCD4
FALSE	High	P40227	GN=CCT6A T-complex protein 1 subunit zeta OS=Homo sapiens PE=1 SV=3	26	15	18	163	0.26	0.2	0.09	0.03	-0.02	-0.01	-0.1	-0.26			0.998589	0.999998	0.999999	1	0.997033	0.775511	12.62	2.96			22.23	7.24	8.51	4.94	18.19	CCT6A
FALSE	High	Q9H9B4	GN=SFXN1 Sideroflexin-1 OS=Homo sapiens PE=1 SV=4	44	13	26	188	-0.06	-0.02	-0.31	0.06	0.1	0.09	-0.16	0.04			0.279229	0.998485	0.973511	0.984056	0.846052	0.999785	11.29	0.04			8.42	0.01	1.7	13.22	11.22	SFXN1
FALSE	High	Q14498	GN=RBM39 RNA-binding protein 39 OS=Homo sapiens PE=1 SV=2	24	11	11	95	-0.1	0.05	-0.2	0.01	0.01	-0.02	-0.03	0.3			0.797359	1	1	0.999998	0.99998	0.465134	1.13	7.66			2.39	15.99	10.79	13.75	8.68	RBM39
FALSE	High	P62851	GN=RPS25 40S ribosomal protein S25 OS=Homo sapiens PE=1 SV=1	9	2	5	39	0.02	-0.02	-0.08	-0.15	-0.01	0.02	0.05	0.08			0.972437	0.68558	1	0.999989	0.998565	0.971304	10.23	4.45			11.48	2.18	4.98	4.48	1.52	RPS25
FALSE	High	Q5T9A4	GN=ATAD3B ATPase family AAA domain-containing protein 3B OS=Homo sapiens PE=1 SV=1	14	8	11	160	-0.05	0.21	-0.2	0.13	0.28	0.12	-0.07	0.02			0.466037	0.836369	0.201571	0.851147	0.987763	0.999983	2.47	5.56			3.74	1.37	11.16	6.71	10.38	ATAD3B
FALSE	High	Q9H974	GN=QTRTD1 Queuine tRNA-ribosyltransferase subunit QTRTD1 OS=Homo sapiens PE=1 SV=1	15	5	6	33	0.44	0.08	0.33	-0.03	-0.02	-0.04	0.03	-0.14			0.134543	0.999931	0.999978	0.999602	0.999849	0.836681	15.74	8.8			2.48	2.88	0.77	5.46	2.05	QTRTD1
FALSE	High	Q8NHM5	GN=KDM2B Lysine-specific demethylase 2B OS=Homo sapiens PE=1 SV=1	4	4	4	40	0.14	-0.31	0.31	0.11	0.11	-0.08	-0.08	0.05			0.0528038	0.779906	0.823181	0.952033	0.928657	0.993308	1.77	4.75			2.49	9.35	5.18	8.2	0.03	KDM2B
FALSE	High	Q6N043	GN=ZNF280D Zinc finger protein 280D OS=Homo sapiens PE=1 SV=3	7	5	5	36	0.07	0.05	0.08	0.09	0.04	0.07	0.03	0.15			0.996396	0.99401	0.999921	0.998974	0.999994	0.944667	15.33	5.13			2.07	1.86	15.38	7.4	14.5	ZNF280D
FALSE	High	Q9Y281	GN=CFL2 Cofilin-2 OS=Homo sapiens PE=1 SV=1	20	4	6	96	0.29	0.14	0.08	-0.29	-0.08	-0.18	0.01	0.04			0.999546	0.790159	0.999481	0.967747	1	0.999993	7.39	15.5			8.23	29.78	14.5	2.35	1.06	CFL2
FALSE	High	P33527	GN=ABCC1 Multidrug resistance-associated protein 1 OS=Homo sapiens PE=1 SV=3	19	24	30	271	-0.7	-0.23	-0.77	-0.26	-0.14	-0.14	-0.01	0.09			0.0148157	0.651088	0.962898	0.954076	1	0.993552	4.93	2.35			22.78	10.32	5.27	3.65	8.77	ABCC1
FALSE	High	Q99614	GN=TTC1 Tetratricopeptide repeat protein 1 OS=Homo sapiens PE=1 SV=1	13	3	3	24	0.13	0.07	-0.16	-0.01	0.02	0.08	0.07	-0.14			0.631964	1	0.99995	0.978282	0.988554	0.77405	12.93	4.64			2.41	5.13	1.61	2.18	8.55	TTC1
FALSE	High	P10515	GN=DLAT Dihydrolipoyllysine-residue acetyltransferase component of pyruvate dehydrogenase complex, mitochondrial OS=Homo sapiens PE=1 SV=3	12	7	9	95	0.07	0.2	0.15	0.16	0.09	0.1	0.11	0.03			0.116118	0.101586	0.51707	0.428178	0.3505	0.991102	5.82	4.52			0.86	1.69	3.22	2.44	1.29	DLAT
FALSE	High	O43242	GN=PSMD3 26S proteasome non-ATPase regulatory subunit 3 OS=Homo sapiens PE=1 SV=2	38	20	22	287	-0.14	-0.2	-0.17	-0.23	-0.05	-0.12	-0.08	-0.08			0.0674866	0.0134045	0.896324	0.258265	0.60862	0.552177	3.32	1.91			3.84	1.89	3.86	1.02	4.23	PSMD3
FALSE	High	P33897	GN=ABCD1 ATP-binding cassette sub-family D member 1 OS=Homo sapiens PE=1 SV=2	28	19	27	433	-0.86	0.21	-0.75	0.66	0.61	0.95	0.23	0.19			0.0382849	0.0722418	0.100833	0.01161	0.849194	0.927415	10.23	4.82			29.46	3.35	1.1	2.65	6.42	ABCD1
FALSE	High	P50851	GN=LRBA Lipopolysaccharide-responsive and beige-like anchor protein OS=Homo sapiens PE=1 SV=4	9	22	25	264	-0.22	-0.18	-0.05	-0.18	-0.06	-0.09	0.11	-0.09			0.996367	0.404791	0.986123	0.913425	0.831211	0.924088	12.31	0.75			3.8	5.01	0.39	6.32	0.49	LRBA
FALSE	High	Q9UEW8	GN=STK39 STE20/SPS1-related proline-alanine-rich protein kinase OS=Homo sapiens PE=1 SV=3	6	3	3	44	0.33	0.34	0.07	-0.14	0	-0.08	0.15	-0.08			0.999149	0.96332	1	0.997652	0.955699	0.997889	3.07	6.75			4.09	3.12	12.32	8.31	22.64	STK39
FALSE	High	Q9HC36	GN=MRM3 rRNA methyltransferase 3, mitochondrial OS=Homo sapiens PE=1 SV=2	7	3	3	31	-0.23	-0.13	0.05	0.18	0.11	0.29	0.01	0.11			0.998803	0.737523	0.954389	0.308665	1	0.954461	15.53	5.2			7.41	7.98	9.23	1.3	1.21	MRM3
FALSE	High	O43169	GN=CYB5B Cytochrome b5 type B OS=Homo sapiens PE=1 SV=2	27	3	10	109	0.02	0.51	-0.73	0.03	-0.13	-0.51	-0.81	-0.07			0.243288	1	0.998725	0.567945	0.175438	0.999958	3.98	1.99			28.74	6.14	4.8	39.84	0.82	CYB5B
FALSE	High	Q9Y462	GN=ZNF711 Zinc finger protein 711 OS=Homo sapiens PE=1 SV=2	4	2	2	27																										ZNF711
FALSE	High	Q9UFN0	GN=NIPSNAP3A Protein NipSnap homolog 3A OS=Homo sapiens PE=1 SV=2	14	3	4	19	0.35	-0.01	0.38	0.1	0.22	0.02	-0.29	0.46			0.620331	0.998658	0.941512	1	0.833732	0.453347	25.43	5.2			1.36	8.47	25.51	12.4	8.05	NIPSNAP3A
FALSE	High	Q9NR56	GN=MBNL1 Muscleblind-like protein 1 OS=Homo sapiens PE=1 SV=2	5	2	3	27	-0.63	-0.01	-0.09	0.5	0.37	0.37	0.43	-0.1			0.997034	0.157674	0.378499	0.400955	0.255968	0.99502	7.12	5.81			20.86	0.22	1.88	10.1	17.43	MBNL1
FALSE	High	Q15392	GN=DHCR24 Delta(24)-sterol reductase OS=Homo sapiens PE=1 SV=2	15	11	17	151	-1.7	0.06	-0.52	0.1	0.1	0.24	0.01	0.1			0.0168246	0.955577	0.945277	0.388838	0.999999	0.953668	9.43	2.6			11.51	8.59	1.81	2.99	8.07	DHCR24
FALSE	High	Q96R06	GN=SPAG5 Sperm-associated antigen 5 OS=Homo sapiens PE=1 SV=2	2	2	2	0	-0.16	-0.14	0.05	-0.17	-0.21	-0.05	0	0.18			0.999581	0.873604	0.769617	0.999639	1	0.868052	5.91	18.38			2.71	13.93	1.31	10.6	2.3	SPAG5
FALSE	High	O96019	GN=ACTL6A Actin-like protein 6A OS=Homo sapiens PE=1 SV=1	27	10	16	99	0.3	-0.02	0.35	0	-0.05	-0.04	0.05	0.13			0.00153385	1	0.948937	0.983469	0.929003	0.194087	0.99	2.95			2.55	3.75	4.09	5.22	1.16	ACTL6A
FALSE	High	Q96EY8	GN=MMAB Cob(I)yrinic acid a,c-diamide adenosyltransferase, mitochondrial OS=Homo sapiens PE=1 SV=1	14	2	2	28	-0.81	0.22	-0.18	0.41	0.01	0.2	0.02	0.03			0.856925	0.196395	1	0.807713	1	0.999979	4.29	3.75			14.16	1.32	13.15	7.67	15.26	MMAB
FALSE	High	P83731	GN=RPL24 60S ribosomal protein L24 OS=Homo sapiens PE=1 SV=1	43	10	25	126	-0.03	-0.2	-0.14	-0.43	-0.1	-0.09	-0.01	0.06			0.986225	0.366198	0.996661	0.997881	1	0.999877	30.17	9.17			3.36	10.41	5.56	2.02	2.52	RPL24
FALSE	High	P42330	GN=AKR1C3 Aldo-keto reductase family 1 member C3 OS=Homo sapiens PE=1 SV=4	8	3	3	0																										AKR1C3
FALSE	High	Q8N3U4	GN=STAG2 Cohesin subunit SA-2 OS=Homo sapiens PE=1 SV=3	9	13	13	50	0.25	-0.07	0.26	-0.1	-0.13	-0.04	0.08	-0.2			0.125201	0.879619	0.70357	0.99891	0.925602	0.279105	9.26	1.76			1.99	1.94	0.63	6.82	8.58	STAG2
FALSE	High	P28370	GN=SMARCA1 Probable global transcription activator SNF2L1 OS=Homo sapiens PE=1 SV=2	21	23	30	238	-0.05	-0.87	0.64	-0.08	-0.16	-0.13	0.09	0.53			0.274655	0.999859	0.993065	0.997834	0.999699	0.436996	41.16	0.35			5.83	0.44	14.9	3.11	9.99	SMARCA1
FALSE	High	Q92747	GN=ARPC1A Actin-related protein 2/3 complex subunit 1A OS=Homo sapiens PE=1 SV=2	12	5	5	26	-0.2	-0.13	-0.24	-0.22	0	0.01	-0.06	-0.02			0.385236	0.457306	1	1	0.995975	0.999989	9.38	0.32			8.82	2.38	8.94	10.82	4.41	ARPC1A
FALSE	High	P04843	GN=RPN1 Dolichyl-diphosphooligosaccharide--protein glycosyltransferase subunit 1 OS=Homo sapiens PE=1 SV=1	35	21	31	337	0.04	0.17	-0.34	0.31	0.44	0.49	-0.11	0.16			0.0476443	0.0659379	0.0125682	0.00679453	0.811279	0.525913	2.56	5.58			12.49	3.15	1.95	5.02	2.06	RPN1
FALSE	High	O95479	GN=H6PD GDH/6PGL endoplasmic bifunctional protein OS=Homo sapiens PE=1 SV=2	6	4	4	84	0.4	0.25	0.28	0.13	0.15	0	0.28	0.13			0.853077	0.99598	0.988518	1	0.843087	0.995694	1.31	0.5			23.63	16.63	23.69	14.49	0.33	H6PD
FALSE	High	Q9C0B5	GN=ZDHHC5 Palmitoyltransferase ZDHHC5 OS=Homo sapiens PE=1 SV=2	3	2	3	57	-0.05	0.2	-0.31	0.01	0.09	-0.02	-0.11	-0.04			0.207799	1	0.980006	0.999996	0.9524	0.99985	1.02	9.38			13.02	6.16	10.96	2.26	2.24	ZDHHC5
FALSE	High	Q9H0V1	GN=TMEM168 Transmembrane protein 168 OS=Homo sapiens PE=2 SV=2	7	5	5	72	-0.31	0.23	-1.83	0.09	0.02	0.31	-0.18	-0.21			2.75857e-07	0.844811	0.999832	0.0230691	0.230968	0.130815	6.43	0.1			2.42	2.62	9.38	2.85	0.56	TMEM168
FALSE	High	O60341	GN=KDM1A Lysine-specific histone demethylase 1A OS=Homo sapiens PE=1 SV=2	15	12	13	140	-0.03	0.05	0.16	0.18	-0.05	-0.01	-0.01	-0.06			0.544881	0.415669	0.991256	0.999999	1	0.982226	11.73	5.94			1.23	1.65	3.4	2.79	5.81	KDM1A
FALSE	High	O75792	GN=RNASEH2A Ribonuclease H2 subunit A OS=Homo sapiens PE=1 SV=2	10	2	2	41	0.53	-0.04	0.23	-0.04	0.02	0.06	0.03	0.02			0.570041	0.999863	0.999995	0.998228	0.999956	0.999999	6.09	3.88			3.39	4.88	5.14	9.92	17.45	RNASEH2A
FALSE	High	P24386	GN=CHM Rab proteins geranylgeranyltransferase component A 1 OS=Homo sapiens PE=1 SV=3	4	3	3	20	0.07	0.05	0.07	-0.3	0.16	-0.11	0.21	-0.1			0.998012	0.475989	0.915133	0.987432	0.788654	0.990937	8.58	1.85			15.98	2.58	0.85	18.13	9.04	CHM
FALSE	High	Q99986	GN=VRK1 Serine/threonine-protein kinase VRK1 OS=Homo sapiens PE=1 SV=1	10	3	3	53	0.33	0.22	0.16	-0.28	0.06	-0.09	0.11	0.17			0.950408	0.681301	0.999761	0.997474	0.993501	0.93757	23.77	7.63			6.66	3.28	6.34	6.26	14.73	VRK1
FALSE	High	Q96QR8	GN=PURB Transcriptional activator protein Pur-beta OS=Homo sapiens PE=1 SV=3	7	2	2	20	-0.1	0.05	-0.39	-0.12	0.21	0.36	-0.27	0.39			0.292293	0.978985	0.834132	0.366558	0.623738	0.297461	7.84	5.92			7.87	6.33	2.29	12.4	21.82	PURB
FALSE	High	P14866	GN=HNRNPL Heterogeneous nuclear ribonucleoprotein L OS=Homo sapiens PE=1 SV=2	46	20	53	978	0.03	0.09	0.2	0.04	0.08	0.05	0.06	0.04			0.14545	0.995517	0.852935	0.97761	0.964405	0.992643	2.01	1.76			1.05	5.3	2.03	0.63	9.81	HNRNPL
FALSE	High	Q9UBU8	GN=MORF4L1 Mortality factor 4-like protein 1 OS=Homo sapiens PE=1 SV=2	15	4	4	48	0.15	-0.1	0.31	-0.09	-0.05	-0.01	0.08	0.11			0.912861	0.999813	0.999993	1	0.999934	0.999544	4.59	12.48			21.55	32.83	19.86	5.21	20.8	MORF4L1
FALSE	High	Q9UG63	GN=ABCF2 ATP-binding cassette sub-family F member 2 OS=Homo sapiens PE=1 SV=2	22	13	16	94	0.65	0.26	0.24	-0.33	-0.23	-0.17	0	-0.08			0.462379	0.201865	0.495089	0.747867	1	0.986511	11.46	8.91			12.08	1.34	7.77	0.26	6.44	ABCF2
FALSE	High	Q9NZ43	GN=USE1 Vesicle transport protein USE1 OS=Homo sapiens PE=1 SV=2	13	2	2	32	-0.16	0.31	-0.29	0.09	0.25	0.14	0.12	-0.02			0.622311	0.996723	0.74011	0.974064	0.9895	1	15.57	19.44			4.77	16.3	2.78	0.12	5.91	USE1
FALSE	High	P04637	GN=TP53 Cellular tumor antigen p53 OS=Homo sapiens PE=1 SV=4	27	10	12	155	0.13	0.14	-0.02	-0.08	0.02	-0.11	-0.11	-0.08			0.999998	0.996171	0.999995	0.972311	0.977131	0.995644	11.97	6.83			15.65	4.94	0.48	10.25	8.06	TP53
FALSE	High	P42858	GN=HTT Huntingtin OS=Homo sapiens PE=1 SV=2	4	11	13	96	-0.08	0.33	0.17	0.24	-0.03	-0.07	0.09	-0.28			0.586487	0.280934	0.999762	0.985567	0.94267	0.172866	4.76	5.39			13.91	5.3	4.59	1.48	1.93	HTT
FALSE	High	P46459	GN=NSF Vesicle-fusing ATPase OS=Homo sapiens PE=1 SV=3	24	18	19	188	0.28	0.02	0.21	0.06	0.1	0.01	0.08	0.13			0.225524	0.987342	0.836684	1	0.923994	0.632488	2.53	6.64			4.28	6.09	3.53	9.23	1.46	NSF
FALSE	High	Q9H4A6	GN=GOLPH3 Golgi phosphoprotein 3 OS=Homo sapiens PE=1 SV=1	22	4	4	22	0.51	0.16	0.19	0.51	0.33	0.53	-0.09	-0.01			0.938025	0.219989	0.608245	0.18588	0.99825	1	10.63	12.49			5.4	16.1	12.97	13.75	15.82	GOLPH3
FALSE	High	Q9NP92	GN=MRPS30 28S ribosomal protein S30, mitochondrial OS=Homo sapiens PE=1 SV=2	8	3	4	52	-0.12	-0.09	0.07	0.19	0.05	0.26	0.18	0.49			0.99886	0.902538	0.999899	0.697435	0.922594	0.164423	20.59	1.71			0.2	3.47	6.91	19.49	7.29	MRPS30
FALSE	High	P17931	GN=LGALS3 Galectin-3 OS=Homo sapiens PE=1 SV=5	12	3	3	22	-0.56	-0.12	-0.21	0.11	0.11	0.04	0.09	-0.17			0.445291	0.906741	0.926198	0.999278	0.96541	0.658448	3.3	3.31			8.97	5.12	10.8	7.78	6.03	LGALS3
FALSE	High	Q8NCM8	GN=DYNC2H1 Cytoplasmic dynein 2 heavy chain 1 OS=Homo sapiens PE=1 SV=4	4	13	13	84	0.01	-0.2	0.01	-0.32	-0.26	-0.31	-0.16	-0.02			1	0.508448	0.676947	0.521782	0.94386	0.999999	7.84	5.29			10.94	11.03	12.24	19.63	2.71	DYNC2H1
FALSE	High	Q8TBZ6	GN=TRMT10A tRNA methyltransferase 10 homolog A OS=Homo sapiens PE=1 SV=1	7	2	2	26	0.19	-0.12	0.14	-0.15	0.31	-0.1	0.03	-0.25			0.992142	0.989146	0.778813	0.998881	0.999999	0.899521	32.67	7.38			4.67	5.31	3.27	15.35	11.02	TRMT10A
FALSE	High	P38117	GN=ETFB Electron transfer flavoprotein subunit beta OS=Homo sapiens PE=1 SV=3	37	8	11	98	0.08	-0.08	0.04	0.07	0.05	-0.09	-0.12	0.2			0.999958	0.99871	0.999902	0.99484	0.975662	0.837943	25.1	7.31			0.59	3.21	6.91	5.14	3.61	ETFB
FALSE	High	Q9NUE0	GN=ZDHHC18 Palmitoyltransferase ZDHHC18 OS=Homo sapiens PE=1 SV=2	6	2	2	36	0.4	0.21	0.3	0.1	-0.16	-0.09	-0.01	-0.2			0.96201	0.999894	0.998188	0.99995	1	0.994524	4.59	1.55			28.63	19.97	8.42	1.35	47.6	ZDHHC18
FALSE	High	P12931	GN=SRC Proto-oncogene tyrosine-protein kinase Src OS=Homo sapiens PE=1 SV=3	20	9	10	106	-0.11	-0.14	0	-0.06	-0.15	-0.12	0.02	-0.06			1	0.989479	0.541213	0.776752	0.999983	0.99007	10.02	7.11			1.55	3.32	4.07	4.14	4.96	SRC
FALSE	High	P48651	GN=PTDSS1 Phosphatidylserine synthase 1 OS=Homo sapiens PE=1 SV=1	16	8	8	54	-0.78	-0.21	-0.47	-0.1	0.15	0.1	-0.04	0.1			0.21192	0.99586	0.967766	0.99617	0.999976	0.996446	3.96	1.56			14.08	14.96	8.28	0.91	21.71	PTDSS1
FALSE	High	Q9UKK9	GN=NUDT5 ADP-sugar pyrophosphatase OS=Homo sapiens PE=1 SV=1	19	4	6	39	-0.42	-0.12	-0.02	0.02	0.11	0.11	0.01	-0.25			0.999999	1	0.990356	0.991305	1	0.715691	11.42	13.65			10.86	17.06	10.82	0.14	6.31	NUDT5
FALSE	High	O75319	GN=DUSP11 RNA/RNP complex-1-interacting phosphatase OS=Homo sapiens PE=1 SV=1	9	2	2	18	0.37	-0.31	0.31	-0.07	-0.01	-0.04	-0.06	0.19			0.110903	0.987903	0.999998	0.999408	0.99394	0.484689	2.97	3.19			4.43	5.27	6.04	10.57	9.39	DUSP11
FALSE	High	Q96HE7	GN=ERO1A ERO1-like protein alpha OS=Homo sapiens PE=1 SV=2	22	12	13	119	-0.34	-0.09	-0.19	0.02	0	0.03	0.02	-0.03			0.330139	0.999889	1	0.999843	0.999916	0.999836	3.62	0.61			10.79	2.59	6.41	2.9	6.4	ERO1A
FALSE	High	Q96L92	GN=SNX27 Sorting nexin-27 OS=Homo sapiens PE=1 SV=2	7	3	3	30	-0.16	0.41	-0.17	-0.65	0.1	-0.18	0.13	0.01			0.997602	0.491102	0.999891	0.996698	0.999368	1	38.73	19.4			6.33	8.76	5.6	25.81	28.66	SNX27
FALSE	High	P04080	GN=CSTB Cystatin-B OS=Homo sapiens PE=1 SV=2	46	3	9	140	-0.31	-0.06	-0.21	-0.08	-0.04	0.03	-0.02	-0.03			0.0108847	0.485825	0.951128	0.967916	0.996454	0.969283	4.2	2.46			2.25	0.76	4.61	1.25	0.83	CSTB
FALSE	High	Q5VWJ9	GN=SNX30 Sorting nexin-30 OS=Homo sapiens PE=1 SV=1	8	3	3	63																										SNX30
FALSE	High	Q9UKF6	GN=CPSF3 Cleavage and polyadenylation specificity factor subunit 3 OS=Homo sapiens PE=1 SV=1	13	10	11	79	0.17	-0.13	-0.02	0.16	-0.18	-0.09	-0.22	0.12			1	0.961446	0.933712	0.998249	0.867229	0.989362	15.18	0.08			11.56	2.79	7.47	21.94	12.47	CPSF3
FALSE	High	Q96P48	GN=ARAP1 Arf-GAP with Rho-GAP domain, ANK repeat and PH domain-containing protein 1 OS=Homo sapiens PE=1 SV=3	2	2	2	31	0.34	-0.28	-0.02	-0.26	-0.1	-0.41	-0.26	-0.23			1	0.954398	0.999674	0.768553	0.957807	0.97554	22.22	9.83			4.81	14.45	24.49	19.23	28.76	ARAP1
FALSE	High	P30453	GN=HLA-A HLA class I histocompatibility antigen, A-34 alpha chain OS=Homo sapiens PE=1 SV=1	24	6	8	100	0.45	0.22	0.39	0.05	0	-0.03	0.07	0.02			0.113431	0.99921	1	0.999962	0.996874	0.999995	8.24	15.26			4.78	6.88	4.29	8.67	4.59	HLA-A
FALSE	High	Q9UHB6	GN=LIMA1 LIM domain and actin-binding protein 1 OS=Homo sapiens PE=1 SV=1	24	16	16	119	0.44	-0.07	0.36	0.07	-0.14	-0.07	-0.09	0.09			0.300853	0.9983	0.944216	0.998329	0.993368	0.995176	1.13	1.13			6.94	1.51	9.81	0.6	23.39	LIMA1
FALSE	High	P25705	GN=ATP5A1 ATP synthase subunit alpha, mitochondrial OS=Homo sapiens PE=1 SV=1	42	25	44	399	-0.06	-0.09	0.18	0.13	0.01	0.05	0.1	-0.01			0.105943	0.340403	0.999987	0.960956	0.554941	0.999982	5.69	0.02			0.17	6.45	4.23	1.03	2.38	ATP5A1
FALSE	High	P19224	GN=UGT1A6 UDP-glucuronosyltransferase 1-6 OS=Homo sapiens PE=1 SV=2	8	5	6	73	-0.28	0.23	-0.52	0.19	0.1	0.24	-0.11	0.09			0.0601541	0.801687	0.986778	0.596141	0.972506	0.991584	13.14	7.72			14.52	1.65	10.86	0.83	7.72	UGT1A6
FALSE	High	P06576	GN=ATP5B ATP synthase subunit beta, mitochondrial OS=Homo sapiens PE=1 SV=3	34	14	32	540	0.55	0.12	0.65	0.15	-0.05	0.09	0.04	-0.04			0.0088173	0.828376	0.998772	0.983278	0.999605	0.999851	14.05	3.47			8.92	10.75	2.23	5.32	3.8	ATP5B
FALSE	High	Q16134	GN=ETFDH Electron transfer flavoprotein-ubiquinone oxidoreductase, mitochondrial OS=Homo sapiens PE=1 SV=2	19	10	11	86	-1.11	1.25	-0.05	-0.17	0.23	-0.06	0.14	0.05			0.996858	0.622694	0.341184	0.994856	0.79639	0.998237	1.46	8.89			3.49	1.82	5.55	7.98	11.53	ETFDH
FALSE	High	Q9Y2K6	GN=USP20 Ubiquitin carboxyl-terminal hydrolase 20 OS=Homo sapiens PE=1 SV=2	5	3	3	32	0.29	0.04	-0.01	0.1	-0.2	0.05	0.04	-0.17			1	0.999969	0.998065	1	1	0.999354	29.4	0.38			48.86	32.67	2.65	32.84	1.85	USP20
FALSE	High	P13693	GN=TPT1 Translationally-controlled tumor protein OS=Homo sapiens PE=1 SV=1	20	3	4	36	-0.39	-0.08	-0.23	-0.13	-0.08	0.09	0.01	-0.15			0.280849	0.776163	0.965134	0.936061	1	0.690249	7.3	9.84			1.09	4.19	5.93	1.26	8.6	TPT1
FALSE	High	Q969R5	GN=L3MBTL2 Lethal(3)malignant brain tumor-like protein 2 OS=Homo sapiens PE=1 SV=1	3	2	2	35	0.26	0.14	0.04	-0.06	-0.15	0.04	-0.09	-0.03			0.999947	0.999638	0.961839	0.999939	0.996923	0.999994	7.74	7.11			21.24	2.41	13.9	9.66	4.65	L3MBTL2
FALSE	High	Q96SQ9	GN=CYP2S1 Cytochrome P450 2S1 OS=Homo sapiens PE=1 SV=2	8	3	3	61	-0.03	-0.44	0.18	0.02	0.16	1	-0.07	-0.06			0.997132	1	0.998677	0.174509	0.999986	0.999994	10.41	15.97			53.24	12.99	5.78	4.51	15.51	CYP2S1
FALSE	High	Q9H7F0	GN=ATP13A3 Probable cation-transporting ATPase 13A3 OS=Homo sapiens PE=1 SV=4	12	12	12	127	-0.57	-0.03	-0.69	0.24	0.14	0.17	0.23	0.06			0.0356422	0.746644	0.965343	0.928833	0.769568	0.99976	3.56	8.7			27.16	5.28	0.13	0.12	0.89	ATP13A3
FALSE	High	P22314	GN=UBA1 Ubiquitin-like modifier-activating enzyme 1 OS=Homo sapiens PE=1 SV=3	28	29	52	583	0.05	-0.04	-0.02	-0.23	-0.03	-0.16	0.03	-0.27			0.99996	0.265282	0.999794	0.570969	0.99983	0.154763	12.26	6.04			0.58	3.89	5.72	5.18	2.88	UBA1
FALSE	High	P21359	GN=NF1 Neurofibromin OS=Homo sapiens PE=1 SV=2	4	10	11	54	0.28	-0.19	-0.29	-0.12	-0.47	-0.14	-0.32	0.09			0.133677	0.838219	0.0138852	0.731467	0.0979174	0.95629	0.54	0.62			1.42	9.34	5.03	10.3	8.21	NF1
FALSE	High	Q9NW13	GN=RBM28 RNA-binding protein 28 OS=Homo sapiens PE=1 SV=3	28	23	25	228	0.39	-0.04	0.35	-0.05	-0.04	-0.09	0.03	0.19			0.110634	0.997938	0.999391	0.966469	0.999885	0.570007	9.73	2.64			7	1.9	4.48	0.6	14.26	RBM28
FALSE	High	Q9Y2W6	GN=TDRKH Tudor and KH domain-containing protein OS=Homo sapiens PE=1 SV=2	8	3	3	28	-0.26	0.07	-0.12	0.37	-0.03	0.2	-0.03	0.08			0.90495	0.089866	0.999928	0.538664	0.999943	0.987817	0.52	9.91			8.49	5.37	2.79	2.56	13.08	TDRKH
FALSE	High	O75529	GN=TAF5L TAF5-like RNA polymerase II p300/CBP-associated factor-associated factor 65 kDa subunit 5L OS=Homo sapiens PE=1 SV=1	6	3	3	27	-0.17	-0.11	-0.05	0.04	-0.01	0.09	-0.03	-0.17			0.999971	0.999992	1	0.998419	0.999997	0.965521	4.18	12.18			8.83	17.41	4.81	8.49	25.18	TAF5L
FALSE	High	Q96GP6	GN=SCARF2 Scavenger receptor class F member 2 OS=Homo sapiens PE=1 SV=4	3	2	2	67	0.24	0.17	-0.14	-0.04	0.12	-0.32	-0.14	-0.02			0.999826	1	0.999921	0.985762	0.999832	1	60.9	5.21			14.23	23.99	11.68	28.36	20.68	SCARF2
FALSE	High	P27487	GN=DPP4 Dipeptidyl peptidase 4 OS=Homo sapiens PE=1 SV=2	9	6	6	82	-0.08	-0.04	0.22	0.1	-0.08	0.1	0.09	0.07			0.811648	0.993766	0.998713	0.994779	0.997141	0.99886	6.9	3.46			21.16	11.62	9.24	8.05	11.3	DPP4
FALSE	High	Q96EK5	GN=KIF1BP KIF1-binding protein OS=Homo sapiens PE=1 SV=1	6	4	4	22	0.31	0.15	0.39	-0.23	0.03	-0.1	0.09	0.1			0.507777	0.887835	0.999999	0.998179	0.998535	0.997957	29.49	14.09			7.31	2.11	4.91	11.22	5.43	KIF1BP
FALSE	High	Q9BQS8	GN=FYCO1 FYVE and coiled-coil domain-containing protein 1 OS=Homo sapiens PE=1 SV=3	4	4	4	64	-0.18	0.22	-0.34	-0.2	0.15	-0.15	-0.03	-0.2			0.239459	0.700372	0.901349	0.878179	0.999974	0.737751	15.31	3.52			7.36	13.14	0.13	6	7.48	FYCO1
FALSE	High	Q9NZN5	GN=ARHGEF12 Rho guanine nucleotide exchange factor 12 OS=Homo sapiens PE=1 SV=1	4	5	6	31	0.04	-0.08	-0.04	-0.17	-0.11	-0.16	0.04	-0.03			0.999718	0.746215	0.952061	0.781308	0.99968	0.99994	17.84	1.5			6.9	4.82	1.39	4.2	1.39	ARHGEF12
FALSE	High	Q9NUQ9	GN=FAM49B Protein FAM49B OS=Homo sapiens PE=1 SV=1	15	4	4	37	-0.27	0.17	-0.19	0.08	0.06	0.01	-0.01	-0.11			0.786914	0.99569	0.998937	1	1	0.97272	17.42	0.39			6.49	9.39	8.03	5.99	9.88	FAM49B
FALSE	High	P55011	GN=SLC12A2 Solute carrier family 12 member 2 OS=Homo sapiens PE=1 SV=1	11	12	12	200	0	-0.25	-0.52	0.03	-0.12	0.1	-0.02	-0.1			0.0459762	0.999948	0.951788	0.975698	0.999993	0.982037	17.69	6.24			13.17	3.79	0.72	3.95	0.03	SLC12A2
FALSE	High	Q9BXS9	GN=SLC26A6 Solute carrier family 26 member 6 OS=Homo sapiens PE=1 SV=1	2	3	3	21	-0.31	-0.23	-0.57	0	0.03	0.13	0.1	-0.09			0.0918531	1	0.999996	0.979075	0.994012	0.996896	18.9	1.65			10.29	6.02	6.65	11.92	14.42	SLC26A6
FALSE	High	Q9GZT8	GN=NIF3L1 NIF3-like protein 1 OS=Homo sapiens PE=1 SV=2	7	3	3	38	-0.21	-0.48	0.21	-0.11	0.01	-0.14	0.06	-0.27			0.438723	0.917829	1	0.774411	0.994926	0.228186	1.81	3.51			2.24	3.48	11.07	3.19	12.88	NIF3L1
FALSE	High	P27824	GN=CANX Calnexin OS=Homo sapiens PE=1 SV=2	40	26	73	403	-0.22	0.25	-1.52	-0.18	-0.33	0.27	-0.19	-0.11			5.99192e-05	0.756302	0.238984	0.405687	0.730495	0.95472	0.3	5.24			13.97	3.19	11.1	12.07	1.37	CANX
FALSE	High	Q32P41	GN=TRMT5 tRNA (guanine(37)-N1)-methyltransferase OS=Homo sapiens PE=1 SV=2	6	3	3	37	0.04	-0.33	0.11	-0.02	0.29	0.13	0.15	-0.23			0.994967	1	0.698632	0.986812	0.97447	0.86427	2.92	20.4			14.26	5.67	7.97	6.68	19.67	TRMT5
FALSE	High	Q13206	GN=DDX10 Probable ATP-dependent RNA helicase DDX10 OS=Homo sapiens PE=1 SV=2	15	12	14	147	0.25	-0.08	0.3	0.04	-0.11	-0.04	0	0.24			0.0864611	0.998888	0.829329	0.99824	1	0.201876	6.46	7.33			4.45	2.68	9.36	5.77	2.97	DDX10
FALSE	High	Q9UM54	GN=MYO6 Unconventional myosin-VI OS=Homo sapiens PE=1 SV=4	12	15	16	173	0.37	0.08	0.3	0.06	-0.01	-0.04	0.06	-0.02			0.105507	0.986987	0.999997	0.998517	0.988614	0.99999	3.51	9.91			4.34	1.91	2.09	2.89	11.18	MYO6
FALSE	High	Q9UG56	GN=PISD Phosphatidylserine decarboxylase proenzyme, mitochondrial OS=Homo sapiens PE=2 SV=4	7	3	3	37	-0.36	-0.08	0.06	0.21	0.11	0.31	0.14	0.1			0.998389	0.617398	0.954462	0.268101	0.875638	0.974374	13.63	2.66			12.28	10.4	2.2	0.8	5.25	PISD
FALSE	High	P16402	GN=HIST1H1D Histone H1.3 OS=Homo sapiens PE=1 SV=2	43	16	47	360	0.25	-0.02	0.1	-0.23	0.1	-0.09	0.13	0.32			0.999395	0.942596	0.99928	0.999474	0.99675	0.818134	35.81	3.07			5.7	21.23	0.98	6.1	0.64	HIST1H1D
FALSE	High	Q99447	GN=PCYT2 Ethanolamine-phosphate cytidylyltransferase OS=Homo sapiens PE=1 SV=1	7	2	3	34	-0.27	0.06	-0.65	-0.59	-0.1	-0.56	-0.21	-0.22			0.923085	0.948896	0.999997	0.958715	0.999769	0.999694	45.27	6.28			21.38	39.89	44.98	70.37	13.4	PCYT2
FALSE	High	Q12948	GN=FOXC1 Forkhead box protein C1 OS=Homo sapiens PE=1 SV=3	4	1	2	41																										FOXC1
FALSE	High	Q8N2A8	GN=PLD6 Mitochondrial cardiolipin hydrolase OS=Homo sapiens PE=1 SV=1	24	5	6	95	-1.04	0.12	-0.96	0.39	0.27	0.24	-0.06	-0.24			0.0394333	0.626236	0.883674	0.927944	0.99994	0.920431	11.89	7.13			14.35	4.22	3.82	11.3	34.1	PLD6
FALSE	High	Q9C0C9	GN=UBE2O (E3-independent) E2 ubiquitin-conjugating enzyme OS=Homo sapiens PE=1 SV=3	14	15	16	112	0.26	0	-0.02	-0.18	-0.17	-0.17	-0.11	-0.15			0.999997	0.704487	0.720269	0.746739	0.945074	0.823	2.21	3.3			12.07	6.38	0.62	1.74	14.89	UBE2O
FALSE	High	O75367	GN=H2AFY Core histone macro-H2A.1 OS=Homo sapiens PE=1 SV=4	41	14	32	252	0.17	-0.03	0.14	0.09	0.04	-0.06	-0.01	0.2			0.796044	0.970069	0.999148	0.996447	0.999999	0.481977	6.84	5.35			5.82	11.94	4.57	7.07	4.94	H2AFY
FALSE	High	P08237	GN=PFKM ATP-dependent 6-phosphofructokinase, muscle type OS=Homo sapiens PE=1 SV=2	10	8	8	86	0.01	-0.14	-0.17	-0.41	-0.13	-0.21	-0.11	-0.15			0.640778	0.0478871	0.844172	0.482392	0.913554	0.751443	17.26	0.66			0.25	0.14	6.02	0.07	4.37	PFKM
FALSE	High	Q8N766	GN=EMC1 ER membrane protein complex subunit 1 OS=Homo sapiens PE=1 SV=1	18	14	25	230	-0.24	-0.14	-0.93	-0.08	0.02	0.28	-0.05	0.03			0.00582101	0.996822	1	0.595215	0.99991	0.999997	9.49	0.73			15.23	8.79	2.69	1.77	20.07	EMC1
FALSE	High	Q96EK6	GN=GNPNAT1 Glucosamine 6-phosphate N-acetyltransferase OS=Homo sapiens PE=1 SV=1	7	2	2	30	0.33	0.14	0.34	-0.14	0.04	-0.11	0.04	0.25			0.445512	0.965198	0.999952	0.98894	0.999952	0.703358	6.35	10.17			17.99	4.17	13.77	9.05	10.6	GNPNAT1
FALSE	High	P12081	GN=HARS Histidine--tRNA ligase, cytoplasmic OS=Homo sapiens PE=1 SV=2	17	9	10	49	-0.64	0.1	0.13	0.14	0.06	0.08	0.19	-0.16			0.0269842	0.0225397	0.454401	0.185047	0.00346677	0.00845334	1.5	1.37			0.74	0.35	2.37	2.17	3.65	HARS
FALSE	High	P15848	GN=ARSB Arylsulfatase B OS=Homo sapiens PE=1 SV=1	6	2	2	44	0.48	0.29	0.63	0.47	0.46	0.27	0.23	0.13			0.0262523	0.0984793	0.107253	0.534342	0.66444	0.956785	18.27	8.85			1.4	3.78	6.9	8.01	10.67	ARSB
FALSE	High	A6NHR9	GN=SMCHD1 Structural maintenance of chromosomes flexible hinge domain-containing protein 1 OS=Homo sapiens PE=1 SV=2	16	27	29	188	0.06	-0.17	0.31	0.12	-0.03	-0.06	0.12	0			0.00849407	0.409711	0.99639	0.918112	0.411353	1	2.76	1.27			4.99	1.03	2.24	4.52	6.66	SMCHD1
FALSE	High	Q7Z3T8	GN=ZFYVE16 Zinc finger FYVE domain-containing protein 16 OS=Homo sapiens PE=1 SV=3	1	2	2	17	0.02	-0.22	0.1	0.18	-0.37	0.13	-0.2	0.3			0.995663	0.909107	0.38367	0.978332	0.87699	0.566275	14.18	9.23			2.48	0	12.3	17.14	13.26	ZFYVE16
FALSE	High	Q8IZ52	GN=CHPF Chondroitin sulfate synthase 2 OS=Homo sapiens PE=1 SV=2	5	3	3	26	0.19	-0.04	0.26	0.28	0.05	0.08	0.4	-0.09			0.527436	0.466016	0.999741	0.993619	0.170062	0.992941	9.63	1.15			12.19	3.97	11.6	14.23	4.64	CHPF
FALSE	High	Q9UKU0	GN=ACSL6 Long-chain-fatty-acid--CoA ligase 6 OS=Homo sapiens PE=2 SV=4	7	4	4	75	-0.14	0.58	-0.99	0.09	0.24	0.25	-0.25	-0.17			0.115193	0.999873	0.978792	0.975527	0.976684	0.996144	33.97	1.54			10.2	20.11	6.77	3.51	35.83	ACSL6
FALSE	High	Q96H79	GN=ZC3HAV1L Zinc finger CCCH-type antiviral protein 1-like OS=Homo sapiens PE=1 SV=2	12	3	3	48	0.52	0.22	0.28	0.24	0.17	0.21	-0.02	0.11			0.383668	0.524093	0.788636	0.656639	0.999999	0.969735	13.64	5.67			5.71	1.19	3.89	1.9	15.72	ZC3HAV1L
FALSE	High	Q9UL03	GN=INTS6 Integrator complex subunit 6 OS=Homo sapiens PE=1 SV=1	3	3	3	22	0	0.23	-0.04	-0.33	0.11	-0.27	0.02	-0.07			0.999999	0.917698	0.999651	0.964919	1	0.999977	19.62	9.52			23.18	16.8	14.58	26.97	30.13	INTS6
FALSE	High	Q10469	GN=MGAT2 Alpha-1,6-mannosyl-glycoprotein 2-beta-N-acetylglucosaminyltransferase OS=Homo sapiens PE=1 SV=1	16	5	5	119	-0.31	-0.36	0.03	0.21	-0.15	0.14	-0.11	0.08			0.999998	0.882881	0.973514	0.98127	0.994689	0.998932	8.84	10.85			8.68	3.72	15.21	0.13	22.62	MGAT2
FALSE	High	Q13136	GN=PPFIA1 Liprin-alpha-1 OS=Homo sapiens PE=1 SV=1	10	9	9	70	0.19	0.23	0.15	-0.12	-0.1	-0.09	-0.02	0.07			0.83769	0.926594	0.968678	0.975395	0.999991	0.994681	6.25	6.99			8.02	4.21	4.63	10.91	11	PPFIA1
FALSE	High	Q9P215	GN=POGK Pogo transposable element with KRAB domain OS=Homo sapiens PE=1 SV=2	7	3	3	24	0.04	0.01	0.47	0.18	0.22	0.13	0.17	0.05			0.522975	0.983458	0.96474	0.997323	0.988832	0.999988	20.55	11.69			6.43	18.32	16.05	8.36	27.33	POGK
FALSE	High	Q99714	GN=HSD17B10 3-hydroxyacyl-CoA dehydrogenase type-2 OS=Homo sapiens PE=1 SV=3	35	6	12	293	0.08	0.21	0.22	-0.08	0.11	0.01	0.15	-0.01			0.725715	0.997115	0.980623	1	0.923616	1	5.51	1.68			0.25	7.75	13.35	8.56	18.75	HSD17B10
FALSE	High	Q9H7B2	GN=RPF2 Ribosome production factor 2 homolog OS=Homo sapiens PE=1 SV=2	14	4	6	34	-0.12	-0.11	-0.09	-0.29	-0.08	-0.13	-0.18	0.23			0.973819	0.275177	0.99043	0.88824	0.691423	0.459029	2.87	2.21			8.84	0.74	6.55	2.89	16.87	RPF2
FALSE	High	Q68E03	GN=DKFZp686L22104 Matrin-3 OS=Homo sapiens PE=1 SV=1	24	6	6	30	0.1	0.04	0.21	0.06	-0.15	0.07	0.04	0.21			0.690073	0.99909	0.902865	0.997139	0.999943	0.701268	8.92	6.31			7.72	2.29	3.87	5.09	19.07	DKFZp686L22104
FALSE	High	Q8TBA6	GN=GOLGA5 Golgin subfamily A member 5 OS=Homo sapiens PE=1 SV=3	8	5	5	61	-0.3	0.03	-0.11	0.76	0.43	0.47	0.09	-0.13			0.999694	0.295689	0.780382	0.728098	0.999873	0.999146	47.69	3.09			6.23	6.48	5.96	3.91	23.42	GOLGA5
FALSE	High	Q96RY7	GN=IFT140 Intraflagellar transport protein 140 homolog OS=Homo sapiens PE=1 SV=1	1	2	3	33																										IFT140
FALSE	High	Q9UL33	GN=TRAPPC2L Trafficking protein particle complex subunit 2-like protein OS=Homo sapiens PE=1 SV=1	13	2	2	0	0.17	-0.41	-0.59	-0.81	-0.21	-0.67	-0.84	-0.19			0.20609	0.058668	0.936161	0.12635	0.0492011	0.958257	23.26	8.48			12.03	15.55	13.87	15.73	6.5	TRAPPC2L
FALSE	High	Q5JTH9	GN=RRP12 RRP12-like protein OS=Homo sapiens PE=1 SV=2	14	21	24	187	0.27	-0.22	0.21	0.13	-0.09	-0.15	-0.09	0.08			0.530666	0.857393	0.978595	0.799487	0.968855	0.983172	5.1	1.14			9.35	8.59	3.92	11.18	7.75	RRP12
FALSE	High	P35579	GN=MYH9 Myosin-9 OS=Homo sapiens PE=1 SV=4	33	73	101	687	-0.2	0.13	0.05	0.12	-0.19	-0.01	0.31	-0.17			0.999185	0.920469	0.605275	1	0.184972	0.723436	7.83	9.34			3.61	3.47	9.9	5.51	9.81	MYH9
FALSE	High	P22033	GN=MUT Methylmalonyl-CoA mutase, mitochondrial OS=Homo sapiens PE=1 SV=4	11	7	7	104	0.09	-0.04	0.05	-0.03	-0.01	-0.1	-0.03	0.02			0.995351	0.999815	0.999994	0.832496	0.99935	0.999883	4.41	13.44			0.45	1.03	2.87	1.62	0.94	MUT
FALSE	High	P30626	GN=SRI Sorcin OS=Homo sapiens PE=1 SV=1	16	2	2	89	-0.28	-0.32	0.24	0	0.34	-0.01	0.17	-0.41			0.996283	1	0.979091	1	0.999407	0.947421	51.85	21.14			25.02	2.9	13.03	42.01	4.84	SRI
FALSE	High	O75718	GN=CRTAP Cartilage-associated protein OS=Homo sapiens PE=1 SV=1	20	7	7	76	0.33	0.08	0.22	0.08	-0.03	0.09	0.12	0.13			0.606883	0.994434	0.999984	0.985409	0.94726	0.937255	18.58	11.44			4.51	3.37	1.87	3.37	2.47	CRTAP
FALSE	High	P31689	GN=DNAJA1 DnaJ homolog subfamily A member 1 OS=Homo sapiens PE=1 SV=2	26	10	11	22	0.25	0.09	-0.07	-0.3	0.02	-0.05	-0.04	-0.04			0.981656	0.118794	0.999988	0.997335	0.998204	0.998545	9.9	6.19			9.4	2.31	5.59	4.49	1.31	DNAJA1
FALSE	High	P54802	GN=NAGLU Alpha-N-acetylglucosaminidase OS=Homo sapiens PE=1 SV=2	9	4	4	85	-0.26	0.14	-0.13	0.24	0.23	0.26	0.03	-0.11			0.964717	0.636901	0.679925	0.591476	0.999968	0.982959	0.12	9.19			8.61	6.01	7.91	12.2	16.93	NAGLU
FALSE	High	Q9Y2X0	GN=MED16 Mediator of RNA polymerase II transcription subunit 16 OS=Homo sapiens PE=1 SV=2	6	5	5	60	-0.36	-0.16	-0.37	-0.34	-0.06	-0.1	0.02	-0.12			0.326639	0.404489	0.99944	0.990516	1	0.983946	20.33	6.88			9.07	4.94	5.02	12.6	7.4	MED16
FALSE	High	P10412	GN=HIST1H1E Histone H1.4 OS=Homo sapiens PE=1 SV=2	56	19	53	395	0.41	0.09	0.16	-0.2	0.01	-0.21	-0.01	0.16			0.945172	0.878085	1	0.84728	1	0.943602	18.96	0.11			14.15	10.81	1.07	12.72	8.26	HIST1H1E
FALSE	High	O95070	GN=YIF1A Protein YIF1A OS=Homo sapiens PE=1 SV=2	5	1	3	43	-0.78	-0.22	-0.75	0.14	0.09	0.62	-0.04	0.02			0.283822	0.998738	0.999915	0.451897	0.999999	1	10.57	7.31			14.09	18.82	9.43	14.5	42.93	YIF1A
FALSE	High	Q9NYH9	GN=UTP6 U3 small nucleolar RNA-associated protein 6 homolog OS=Homo sapiens PE=2 SV=2	11	6	7	99	-0.38	-0.21	0.01	0.13	0.04	0.06	0.02	0.1			1	0.955001	0.999922	0.999177	0.999998	0.989228	1.92	1.24			16.24	1.8	11.25	3.48	16.15	UTP6
FALSE	High	Q5VW32	GN=BROX BRO1 domain-containing protein BROX OS=Homo sapiens PE=1 SV=1	9	5	5	25	-0.06	0.04	0.12	0	0.11	0.05	0.04	-0.3			0.899805	1	0.91864	0.998994	0.999651	0.189921	11.96	0.88			6.62	9.74	1.56	2.55	9.14	BROX
FALSE	High	Q7Z769	GN=SLC35E3 Solute carrier family 35 member E3 OS=Homo sapiens PE=2 SV=1	5	2	2	0	-0.31	-0.38	-0.38	-0.1	0.03	0.06	-0.07	0.1			0.146277	0.976415	0.999936	0.998689	0.995514	0.981493	7.91	10.1			1.65	12.76	1.25	13.48	3.7	SLC35E3
FALSE	High	Q96DE0	GN=NUDT16 U8 snoRNA-decapping enzyme OS=Homo sapiens PE=1 SV=2	12	2	2	48																										NUDT16
FALSE	High	Q02218	GN=OGDH 2-oxoglutarate dehydrogenase, mitochondrial OS=Homo sapiens PE=1 SV=3	17	16	18	135	0.22	-0.04	0.28	0.03	-0.09	-0.1	-0.02	0.11			0.06642	0.999745	0.875746	0.79097	0.999822	0.750508	4.56	1.67			3.41	4.62	2.39	4.69	10.12	OGDH
FALSE	High	Q6UWJ1	GN=TMCO3 Transmembrane and coiled-coil domain-containing protein 3 OS=Homo sapiens PE=2 SV=1	3	2	2	24	0.61	0.27	-0.72	-0.45	-0.64	-0.65	-0.55	-0.35			0.562426	0.888257	0.667432	0.657379	0.784876	0.960094	43.3	23.1			24.11	8.13	12.15	20.44	35.9	TMCO3
FALSE	High	P00338	GN=LDHA L-lactate dehydrogenase A chain OS=Homo sapiens PE=1 SV=2	36	13	35	211	-0.36	-0.27	-0.46	-0.18	-0.04	-0.18	-0.19	-0.22			0.0555745	0.749607	0.999712	0.733357	0.679588	0.544609	5.63	13.23			12.14	1.7	6.87	3.72	7.43	LDHA
FALSE	High	P13861	GN=PRKAR2A cAMP-dependent protein kinase type II-alpha regulatory subunit OS=Homo sapiens PE=1 SV=2	33	12	14	169	0.05	-0.07	0.03	-0.06	-0.15	-0.07	-0.04	0			0.999742	0.98332	0.594899	0.979119	0.998672	1	9.22	2.46			2.74	7.13	0.78	1.56	9.32	PRKAR2A
FALSE	High	P16070	GN=CD44 CD44 antigen OS=Homo sapiens PE=1 SV=3	4	3	3	34																										CD44
FALSE	High	P0DMV8	GN=HSPA1A Heat shock 70 kDa protein 1A OS=Homo sapiens PE=1 SV=1	40	29	69	594	0.07	0.07	-0.06	-0.06	0.1	0.05	-0.09	-0.08			0.988517	0.98759	0.906401	0.99684	0.952682	0.958928	3.68	3.54			13.63	3.83	3.43	0.58	6.55	HSPA1A
FALSE	High	Q5T3F8	GN=TMEM63B CSC1-like protein 2 OS=Homo sapiens PE=1 SV=1	8	6	7	40	-0.26	-0.5	-0.43	0.12	0.22	0.03	-0.01	-0.09			0.224223	0.982618	0.801135	0.999997	1	0.996985	12.24	2.92			21.62	12.22	1.32	6.77	5.46	TMEM63B
FALSE	High	Q86V81	GN=ALYREF THO complex subunit 4 OS=Homo sapiens PE=1 SV=3	16	3	3	60	1.26	0.73	0.48	0.42	-0.11	-0.08	0.06	0.12			0.823867	0.892837	0.999905	0.99998	0.999996	0.999821	35.28	16.93			42.97	7.39	2.47	24.53	16.03	ALYREF
FALSE	High	Q9UI14	GN=RABAC1 Prenylated Rab acceptor protein 1 OS=Homo sapiens PE=1 SV=1	18	2	2	40	-0.78	-0.45	-0.59	0.33	0.01	0.33	0.02	-0.15			0.0901848	0.517651	1	0.520488	1	0.964708	2.12	16.15			10.92	16.4	1.76	11.56	13.81	RABAC1
FALSE	High	Q8IZ73	GN=RPUSD2 RNA pseudouridylate synthase domain-containing protein 2 OS=Homo sapiens PE=1 SV=2	9	3	3	71	0.7	0.71	-0.34	-0.45	-0.23	-0.38	-0.27	-0.02			0.90553	0.751937	0.982319	0.853733	0.965124	1	13.24	0.12			37.78	25.22	9.6	18.5	17.32	RPUSD2
FALSE	High	Q96Q15	GN=SMG1 Serine/threonine-protein kinase SMG1 OS=Homo sapiens PE=1 SV=3	1	3	3	22	-0.04	-0.14	0.1	-0.06	-0.13	-0.2	0.09	-0.01			0.992642	0.999348	0.971941	0.852711	0.996827	1	19.96	6.24			7.22	7.83	9.21	7.68	11.97	SMG1
FALSE	High	P82663	GN=MRPS25 28S ribosomal protein S25, mitochondrial OS=Homo sapiens PE=1 SV=1	10	2	2	0	0.91	0.71	0.12	-0.29	-0.04	-0.23	-0.1	0.28			0.996066	0.79034	0.99999	0.910104	0.99811	0.807922	6.36	26.97			8.01	13.76	2.79	1.19	19.79	MRPS25
FALSE	High	P35556	GN=FBN2 Fibrillin-2 OS=Homo sapiens PE=1 SV=3	2	5	5	33																										FBN2
FALSE	High	Q6ZXV5	GN=TMTC3 Transmembrane and TPR repeat-containing protein 3 OS=Homo sapiens PE=1 SV=2	13	10	10	77	0	0.04	-0.61	-0.13	-0.03	0.11	-0.13	-0.05			0.00607054	0.850455	0.99984	0.929008	0.85048	0.998257	9.52	2.01			5.01	9.31	8.38	6.54	6.23	TMTC3
FALSE	High	O43379	GN=WDR62 WD repeat-containing protein 62 OS=Homo sapiens PE=1 SV=4	3	4	4	32	0.08	-0.02	-0.12	-0.26	-0.08	-0.29	0.07	-0.21			0.988408	0.731668	0.998575	0.640423	0.999309	0.851954	25.91	0.9			9.16	12.86	6.25	1.93	0.66	WDR62
FALSE	High	Q9H0H0	GN=INTS2 Integrator complex subunit 2 OS=Homo sapiens PE=1 SV=2	7	5	5	95	-0.21	-0.11	-0.25	-0.19	0.11	-0.08	-0.09	0.19			0.296617	0.547761	0.904771	0.97964	0.968565	0.513642	7.94	2.95			9.09	1.35	4.69	11.83	3.73	INTS2
FALSE	High	Q9H9J2	GN=MRPL44 39S ribosomal protein L44, mitochondrial OS=Homo sapiens PE=1 SV=1	8	3	3	40	-0.19	-0.19	0.06	0.01	0.21	0.05	-0.01	0.04			0.999434	1	0.74149	0.999567	1	0.999921	7.85	6.31			10.19	5.32	3.58	17.26	10.86	MRPL44
FALSE	High	Q9NWT6	GN=HIF1AN Hypoxia-inducible factor 1-alpha inhibitor OS=Homo sapiens PE=1 SV=2	7	2	2	52	0.45	-0.21	0.34	-0.02	0.06	-0.06	-0.21	-0.19			0.96791	1	0.999999	0.999998	0.99714	0.998124	16.42	38.9			13.06	20.62	1.44	39.11	33.05	HIF1AN
FALSE	High	Q9HCU5	GN=PREB Prolactin regulatory element-binding protein OS=Homo sapiens PE=1 SV=2	19	7	9	76	-0.5	-0.2	-0.49	0.18	0.37	0.39	-0.03	0.18			0.0381921	0.721126	0.136049	0.110142	0.999936	0.707544	5.22	2.36			10.72	7.24	0.49	2.96	15.77	PREB
FALSE	High	P14635	GN=CCNB1 G2/mitotic-specific cyclin-B1 OS=Homo sapiens PE=1 SV=1	6	2	2	0	-0.29	-0.44	-0.42	-0.19	-0.2	-0.09	-0.13	0.01			0.0677993	0.649846	0.578767	0.97692	0.897769	1	13.09	10.87			0.88	2.7	4.77	7.8	6.85	CCNB1
FALSE	High	Q14108	GN=SCARB2 Lysosome membrane protein 2 OS=Homo sapiens PE=1 SV=2	13	8	10	103	-1.89	0.24	-0.34	0.3	0.24	0.2	0.2	0.17			0.118727	0.199182	0.379648	0.555524	0.539668	0.681803	0.63	7.75			11.26	2.56	5.17	3.98	11.6	SCARB2
FALSE	High	Q5T8D3	GN=ACBD5 Acyl-CoA-binding domain-containing protein 5 OS=Homo sapiens PE=1 SV=1	9	4	4	38	-0.38	0.14	-0.54	0.48	0.58	0.53	-0.09	0.27			0.160679	0.228985	0.121562	0.172612	0.998236	0.745081	24.05	6.77			12.96	2.85	9.69	6.79	11.71	ACBD5
FALSE	High	Q9NX46	GN=ADPRHL2 Poly(ADP-ribose) glycohydrolase ARH3 OS=Homo sapiens PE=1 SV=1	12	4	5	31	0.43	0.16	0.44	-0.24	0	-0.15	0.24	0.01			0.704517	0.970566	1	0.996524	0.967209	1	21.56	6.56			0.27	2.38	6.04	2.96	43.7	ADPRHL2
FALSE	High	P34741	GN=SDC2 Syndecan-2 OS=Homo sapiens PE=1 SV=2	12	2	3	104	0.48	-0.29	0.36	-0.11	-0.52	-0.06	0.05	0.01			0.411243	0.991033	0.131461	0.999675	0.999874	1	13.19	0.56			4.07	7.11	9.73	7.52	22.8	SDC2
FALSE	High	Q6P1N0	GN=CC2D1A Coiled-coil and C2 domain-containing protein 1A OS=Homo sapiens PE=1 SV=1	6	5	5	28	0.45	0.15	0.47	-0.11	-0.05	-0.1	0.1	0.05			0.252317	0.992953	0.999957	0.996681	0.996317	0.999909	10.95	0.81			4.38	3.23	10.06	9.79	27.12	CC2D1A
FALSE	High	P42785	GN=PRCP Lysosomal Pro-X carboxypeptidase OS=Homo sapiens PE=1 SV=1	11	6	6	84	-1.33	0.14	0.47	0.35	0.25	0.23	0.37	-0.1			0.476886	0.740121	0.915066	0.937408	0.693278	0.999129	1.92	8.46			13.26	7.43	0.71	9.62	36.8	PRCP
FALSE	High	Q09161	GN=NCBP1 Nuclear cap-binding protein subunit 1 OS=Homo sapiens PE=1 SV=1	13	10	11	77	-0.18	-0.12	0.15	0.05	-0.01	0.02	-0.02	0.18			0.802773	0.999058	1	0.999995	0.999997	0.661678	2.52	1.13			13.26	4.78	8.58	9.11	6.36	NCBP1
FALSE	High	O00469	GN=PLOD2 Procollagen-lysine,2-oxoglutarate 5-dioxygenase 2 OS=Homo sapiens PE=1 SV=2	11	7	8	97	0.31	-0.08	0.28	0	0	-0.16	-0.03	-0.09			0.527281	1	1	0.91054	0.999991	0.995741	9.57	10.7			9.86	2.55	7.25	9.77	16.67	PLOD2
FALSE	High	Q9HA92	GN=RSAD1 Radical S-adenosyl methionine domain-containing protein 1, mitochondrial OS=Homo sapiens PE=2 SV=2	4	2	2	17	0.17	-0.03	0.04	0.02	0.14	-0.06	-0.16	0.05			0.977581	0.997882	0.122511	0.83238	0.0736998	0.928105	5.32	1.23			0.98	1.16	4.41	3.5	1.01	RSAD1
FALSE	High	Q8NEZ5	GN=FBXO22 F-box only protein 22 OS=Homo sapiens PE=1 SV=1	8	4	4	0	-0.07	0.01	-0.07	-0.08	0.17	-0.12	-0.02	-0.44			0.998017	0.995259	0.865291	0.969136	0.999999	0.1428	8.22	2.69			0.4	9.61	2.21	0.74	22.11	FBXO22
FALSE	High	Q8NB49	GN=ATP11C Phospholipid-transporting ATPase IG OS=Homo sapiens PE=1 SV=3	14	14	16	149	-0.18	-0.06	-0.28	0.04	-0.06	-0.04	0	0.11			0.16894	0.999268	0.992669	0.999424	1	0.877827	6.44	9.59			11.46	1.81	3.81	2	4.66	ATP11C
FALSE	High	O14654	GN=IRS4 Insulin receptor substrate 4 OS=Homo sapiens PE=1 SV=1	24	21	25	267	0.12	-0.03	-0.18	-0.05	-0.17	-0.07	-0.24	0.07			0.709945	0.999463	0.772123	0.995345	0.443606	0.993411	9.38	8.44			7.21	6.21	5.31	5.96	11.64	IRS4
FALSE	High	Q7LGA3	GN=HS2ST1 Heparan sulfate 2-O-sulfotransferase 1 OS=Homo sapiens PE=1 SV=1	9	2	2	27	-0.83	0.18	-0.57	0.19	0.56	0.39	-0.09	0.13			0.253153	0.967898	0.273445	0.589838	0.999245	0.994436	12.06	2.54			11.77	16.9	8.78	1.96	30.63	HS2ST1
FALSE	High	Q93052	GN=LPP Lipoma-preferred partner OS=Homo sapiens PE=1 SV=1	5	3	3	32	-0.75	-0.05	-0.13	0.53	-0.03	0.23	0.25	-0.08			0.995469	0.348237	0.999998	0.940993	0.915593	0.999651	18.41	8.99			9.73	18.38	12.11	18.45	20.06	LPP
FALSE	High	O15344	GN=MID1 E3 ubiquitin-protein ligase Midline-1 OS=Homo sapiens PE=1 SV=1	7	4	4	68	-0.1	0.76	-0.17	-0.08	0.03	0.03	0.07	-0.22			0.583347	0.96554	0.999773	0.999944	0.981822	0.357699	6.14	2.25			1.71	1.94	3.61	7.02	13.96	MID1
FALSE	High	Q5K4L6	GN=SLC27A3 Long-chain fatty acid transport protein 3 OS=Homo sapiens PE=2 SV=3	6	3	3	70	0.09	0.3	-0.55	-0.1	-0.29	-0.12	-0.14	-0.26			0.330952	0.999015	0.857226	0.997261	0.995464	0.903288	9.83	0.09			9.75	0.02	2.62	20.36	34.4	SLC27A3
FALSE	High	P46781	GN=RPS9 40S ribosomal protein S9 OS=Homo sapiens PE=1 SV=3	43	10	15	182	-0.56	-0.26	-0.55	-0.16	-0.04	0.04	-0.13	0.19			0.0816702	0.929031	0.999956	0.999941	0.97549	0.860881	21.83	1.84			2.68	11.12	3.99	2.85	13.28	RPS9
FALSE	High	Q07955	GN=SRSF1 Serine/arginine-rich splicing factor 1 OS=Homo sapiens PE=1 SV=2	31	8	9	55	0.27	0.39	0.16	0.33	0.17	0.07	0.15	0.08			0.931937	0.438383	0.924777	0.999092	0.946729	0.997142	9.56	19.31			6.14	11.68	7.23	6.61	9.46	SRSF1
FALSE	High	Q13144	GN=EIF2B5 Translation initiation factor eIF-2B subunit epsilon OS=Homo sapiens PE=1 SV=3	8	5	5	94	-0.02	-0.25	0.18	-0.09	-0.06	-0.05	0.08	-0.16			0.241901	0.844515	0.95942	0.981826	0.905399	0.339313	6.56	3.4			5.73	0.77	0.56	8.41	0.72	EIF2B5
FALSE	High	Q5VT66	GN=MARC1 Mitochondrial amidoxime-reducing component 1 OS=Homo sapiens PE=1 SV=1	6	2	2	27	-0.02	-0.34	-0.05	-0.04	0.25	0.11	-0.17	-0.05			0.997337	0.999032	0.228142	0.890209	0.586023	0.997695	5.23	10.34			4.01	2.36	7.57	4.45	7.08	2021-03-01
FALSE	Medium	O15078	GN=CEP290 Centrosomal protein of 290 kDa OS=Homo sapiens PE=1 SV=2	0	1	3	0	-0.11	0	-0.52	-0.39	0.03	-0.1	-0.04	0.1			0.0522142	0.172079	0.999963	0.983542	0.999799	0.982238	11.17	10.46			0.45	2.31	5.33	10.54	14.18	CEP290
FALSE	High	O94761	GN=RECQL4 ATP-dependent DNA helicase Q4 OS=Homo sapiens PE=1 SV=1	5	4	4	77	0.12	-0.18	-0.09	-0.09	-0.01	-0.2	-0.06	0.17			0.999596	0.999712	1	0.975083	0.999963	0.990563	6.94	19.64			13.01	1.72	17.44	7.02	32.41	RECQL4
FALSE	High	P29590	GN=PML Protein PML OS=Homo sapiens PE=1 SV=3	12	11	12	57	0.15	-0.1	0.32	0.22	0.09	-0.04	0.19	0.27			0.29035	0.613733	0.989032	0.999861	0.744085	0.429808	6.53	4.44			7.76	10.5	12.52	11.12	5.94	PML
FALSE	High	Q2TB90	GN=HKDC1 Putative hexokinase HKDC1 OS=Homo sapiens PE=1 SV=3	13	12	12	65	0.01	0.03	-0.04	0.01	-0.16	-0.07	-0.07	-0.1			0.99948	0.999999	0.777429	0.994516	0.992474	0.964099	5.4	4.8			15.04	4.69	5.9	9.6	2.76	HKDC1
FALSE	High	O14979	GN=HNRNPDL Heterogeneous nuclear ribonucleoprotein D-like OS=Homo sapiens PE=1 SV=3	29	13	18	150	0.29	0.25	0.15	0	0.09	-0.02	0.11	0.1			0.830073	1	0.976736	0.999999	0.942298	0.96312	0.3	15.98			6.9	9.58	0.55	5.42	2.87	HNRNPDL
FALSE	High	P08582	GN=MELTF Melanotransferrin OS=Homo sapiens PE=1 SV=2	5	3	3	21	-1.32	0.07	-0.4	-0.2	0.05	0.27	-0.01	0.05			0.519226	0.949897	0.999958	0.825232	1	0.999968	11.32	7.73			23.45	21.5	3.78	13.46	3.27	MELTF
FALSE	High	P06756	GN=ITGAV Integrin alpha-V OS=Homo sapiens PE=1 SV=2	12	13	13	88	0.21	0.03	0.17	-0.07	-0.21	-0.06	0.05	-0.04			0.285045	0.949984	0.149562	0.954253	0.99071	0.993347	2.25	2.68			4.63	2.75	2.77	0.18	10.55	ITGAV
FALSE	High	Q9Y3F4	GN=STRAP Serine-threonine kinase receptor-associated protein OS=Homo sapiens PE=1 SV=1	29	9	16	91	-0.04	-0.14	-0.1	-0.4	-0.24	-0.21	-0.05	-0.15			0.672114	0.00439199	0.0624945	0.110273	0.967891	0.311458	5.29	2.74			1.31	0.35	1.44	2.74	9.44	STRAP
FALSE	High	Q07960	GN=ARHGAP1 Rho GTPase-activating protein 1 OS=Homo sapiens PE=1 SV=1	6	3	3	28	-0.23	-0.1	-0.57	-0.38	0.17	-0.41	-0.42	-0.35			0.0563538	0.253758	0.898002	0.207459	0.179941	0.329303	7.7	12.29			15.36	10.26	2.41	11.8	4.52	ARHGAP1
FALSE	High	Q9UBF8	GN=PI4KB Phosphatidylinositol 4-kinase beta OS=Homo sapiens PE=1 SV=1	5	3	3	0	-0.19	1.64	-0.31	-0.1	-0.15	-0.15	0.03	-0.42			0.06277	0.870239	0.570354	0.564115	0.999309	0.0131844	3.85	7.99			0.48	5.28	3.93	6.04	7.85	PI4KB
FALSE	High	Q96ST2	GN=IWS1 Protein IWS1 homolog OS=Homo sapiens PE=1 SV=2	6	4	4	25	0.12	-0.24	0.13	-0.13	0.08	-0.14	-0.17	0.32			0.968496	0.960563	0.99711	0.948722	0.896853	0.403813	1.53	5.43			4.54	18.7	15.91	2.86	8.39	IWS1
FALSE	High	Q92769	GN=HDAC2 Histone deacetylase 2 OS=Homo sapiens PE=1 SV=2	16	6	14	116	-0.18	-0.02	-0.08	0.14	-0.01	0.02	0.1	-0.18			0.972474	0.764571	1	0.999965	0.920366	0.57502	5.64	0.68			3.89	3.46	2.04	3.86	15.43	HDAC2
FALSE	High	O95239	GN=KIF4A Chromosome-associated kinesin KIF4A OS=Homo sapiens PE=1 SV=3	8	10	10	58	0	-0.11	0.18	0.12	0.13	0.03	0.2	0.1			0.845532	0.969269	0.950223	0.999994	0.765335	0.982762	22.54	3.44			6.83	2.6	6.87	1.68	2.4	KIF4A
FALSE	High	Q9H582	GN=ZNF644 Zinc finger protein 644 OS=Homo sapiens PE=1 SV=2	3	3	3	50	0.47	0.05	0.42	-0.06	-0.03	0.02	-0.03	0.21			0.00932152	0.973368	0.999613	0.99997	0.999577	0.209515	1.82	3.52			3.93	2.52	0.37	6.39	10.92	ZNF644
FALSE	High	Q6PIU2	GN=NCEH1 Neutral cholesterol ester hydrolase 1 OS=Homo sapiens PE=1 SV=3	23	9	10	119	0.2	0	-0.18	0.05	-0.03	-0.01	-0.22	0.01			0.864631	0.999731	0.999986	1	0.736068	1	17.24	0.06			1.55	4.19	0.41	17.11	9.6	NCEH1
FALSE	High	P27105	GN=STOM Erythrocyte band 7 integral membrane protein OS=Homo sapiens PE=1 SV=3	16	4	4	33	-0.52	-0.08	-0.27	-0.08	-0.1	-0.03	-0.04	-0.03			0.670085	0.998446	0.994741	0.999993	0.99997	0.999995	1.71	5.18			14.81	11.67	18.85	11.98	5.75	STOM
FALSE	High	Q9UBV2	GN=SEL1L Protein sel-1 homolog 1 OS=Homo sapiens PE=1 SV=3	21	15	17	167	-0.43	0.06	-1.24	-0.16	-0.07	0.07	-0.3	-0.21			6.17024e-05	0.704039	0.990814	0.988314	0.167358	0.464205	0.88	5.74			0.16	2.88	3.4	5.99	15.87	SEL1L
FALSE	High	Q7Z3F1	GN=GPR155 Integral membrane protein GPR155 OS=Homo sapiens PE=2 SV=2	4	3	3	58	0.14	0.07	0.11	0.15	0.2	0.27	0.24	0.06			0.999698	0.998044	0.990263	0.960534	0.977696	0.999984	16.88	7.45			18.53	7.72	0.77	14.22	44.43	GPR155
FALSE	High	Q8IVM0	GN=CCDC50 Coiled-coil domain-containing protein 50 OS=Homo sapiens PE=1 SV=1	7	2	2	26	-0.1	0.16	0.29	0.56	0.54	0.28	0.39	-0.19			0.883502	0.361762	0.39075	0.899092	0.692927	0.978718	5.21	21.85			9.53	5.25	15.13	26.4	20.81	CCDC50
FALSE	High	P46782	GN=RPS5 40S ribosomal protein S5 OS=Homo sapiens PE=1 SV=4	25	6	11	167	-0.16	-0.21	-0.2	-0.11	-0.04	0.02	0	-0.06			0.417513	0.874177	0.999481	0.999994	1	0.990979	16.35	3.02			0.27	0.08	0.01	3.13	4.11	RPS5
FALSE	High	P55265	GN=ADAR Double-stranded RNA-specific adenosine deaminase OS=Homo sapiens PE=1 SV=4	28	34	50	392	0.2	0.13	0.13	0.02	-0.05	-0.08	0.1	0.15			0.643607	0.999922	0.989015	0.903022	0.839465	0.45874	3.89	11.21			2.68	2.06	1.4	2.17	5.25	ADAR
FALSE	High	Q6IQ21	GN=ZNF770 Zinc finger protein 770 OS=Homo sapiens PE=2 SV=1	4	3	3	32	0.53	-0.36	0.33	-0.3	-0.02	-0.12	-0.19	0.27			0.667848	0.745923	1	0.995289	0.953686	0.801004	28.25	1.66			12.02	7	9.59	9.91	11.04	ZNF770
FALSE	High	Q08379	GN=GOLGA2 Golgin subfamily A member 2 OS=Homo sapiens PE=1 SV=3	3	3	3	55	0.53	-0.06	0.39	0.05	-0.48	0.1	0.04	0.82			0.740529	0.999994	0.561368	0.999422	0.999999	0.130087	24.66	12.38			9.48	5.48	14.51	30.72	13.18	GOLGA2
FALSE	High	Q9BV44	GN=THUMPD3 THUMP domain-containing protein 3 OS=Homo sapiens PE=1 SV=1	8	5	5	29	0.14	0.09	-0.08	-0.33	-0.17	-0.26	-0.14	-0.17			0.969723	0.0871412	0.570462	0.22383	0.767048	0.59537	3.37	0.73			2.42	7.32	7.1	8.95	10.16	THUMPD3
FALSE	High	Q8N6H7	GN=ARFGAP2 ADP-ribosylation factor GTPase-activating protein 2 OS=Homo sapiens PE=1 SV=1	8	4	4	81	-0.26	-0.03	-0.52	-0.52	-0.09	-0.27	-0.23	-0.44			0.0258329	0.0274028	0.981681	0.346986	0.494033	0.0597272	5.63	1.52			17.42	7.8	3.04	0.69	5.72	ARFGAP2
FALSE	High	Q86Y56	GN=DNAAF5 Dynein assembly factor 5, axonemal OS=Homo sapiens PE=1 SV=4	12	9	10	62	-0.07	-0.1	-0.16	0.01	0.16	0.04	0.07	-0.25			0.000496932	0.996601	0.000572442	0.491269	0.0616029	2.65338e-05	1.09	1.43			1.63	0.86	1.63	0.98	0.64	DNAAF5
FALSE	High	Q8N6R0	GN=METTL13 Methyltransferase-like protein 13 OS=Homo sapiens PE=1 SV=1	6	4	4	71	0.14	0.19	-0.26	-0.38	-0.43	-0.41	-0.11	-0.2			0.635386	0.288755	0.193766	0.215045	0.98677	0.833115	2.68	2.87			12.03	5.41	17.73	3.43	15.73	METTL13
FALSE	High	P78316	GN=NOP14 Nucleolar protein 14 OS=Homo sapiens PE=1 SV=3	6	5	5	14	-0.07	0.17	-0.16	0	-0.01	0.1	-0.04	0.03			0.89052	1	1	0.985444	0.999946	0.999992	8.02	4.01			0.3	10.5	8.22	15.52	10.81	NOP14
FALSE	High	Q9NWW5	GN=CLN6 Ceroid-lipofuscinosis neuronal protein 6 OS=Homo sapiens PE=1 SV=1	10	2	3	86	-0.11	-0.06	-0.36	0.32	-0.38	-0.08	-0.43	0.04			0.955327	0.972363	0.940165	0.999987	0.90706	1	40.63	2.47			33.83	12.84	17.58	22	31.95	CLN6
FALSE	High	P68400	GN=CSNK2A1 Casein kinase II subunit alpha OS=Homo sapiens PE=1 SV=1	15	5	5	70	-0.01	0.1	0.05	0.24	0.13	0.1	-0.11	-0.2			0.998706	0.484388	0.90005	0.965203	0.958722	0.665126	4.64	14.89			8.91	3.79	3.55	9	6.65	CSNK2A1
FALSE	High	Q06210	GN=GFPT1 Glutamine--fructose-6-phosphate aminotransferase [isomerizing] 1 OS=Homo sapiens PE=1 SV=3	21	12	16	212	0.07	0.12	-0.01	-0.14	-0.18	-0.12	0.02	-0.26			0.999991	0.469188	0.251765	0.641857	0.9999	0.0613016	4.07	0.62			7.01	0.53	7.9	3.49	4.01	GFPT1
FALSE	High	Q8NFP9	GN=NBEA Neurobeachin OS=Homo sapiens PE=1 SV=3	1	3	3	38	0.19	0.1	-0.01	-0.16	-0.33	-0.18	-0.09	-0.08			1	0.990772	0.808259	0.986865	0.999692	0.999792	14.73	3.47			3.08	17.04	34.82	13.38	7.61	NBEA
FALSE	High	Q8IWR1	GN=TRIM59 Tripartite motif-containing protein 59 OS=Homo sapiens PE=1 SV=1	9	3	3	31	0.73	0.36	0.4	0.28	-0.02	0.17	-0.04	0.22			0.632342	0.880796	1	0.986367	0.999995	0.95722	17.94	2.69			3.75	13.33	0.12	8.55	34.84	TRIM59
FALSE	High	Q562R1	GN=ACTBL2 Beta-actin-like protein 2 OS=Homo sapiens PE=1 SV=2	14	4	46	560	-0.34	0.17	-0.16	-0.31	-0.15	-0.2	-0.12	-0.06			0.999462	0.985327	0.999704	0.998613	0.999903	0.999998	10.04	1.57			32.82	41.17	31.67	40.35	10.12	ACTBL2
FALSE	High	Q9NUW8	GN=TDP1 Tyrosyl-DNA phosphodiesterase 1 OS=Homo sapiens PE=1 SV=2	11	5	5	27	-0.23	-0.09	-0.14	-0.09	0.19	-0.02	0.1	-0.14			0.951129	0.995761	0.84243	0.999997	0.991733	0.949739	16.81	5.63			0.3	2.37	20.56	2.78	1.39	TDP1
FALSE	High	Q14103	GN=HNRNPD Heterogeneous nuclear ribonucleoprotein D0 OS=Homo sapiens PE=1 SV=1	30	12	15	104	0.25	0.07	0.13	0.02	0.01	0	-0.08	0.23			0.966112	0.999998	1	1	0.996565	0.720475	12.53	4			15.15	10.46	0.69	12.05	10.22	HNRNPD
FALSE	High	Q15427	GN=SF3B4 Splicing factor 3B subunit 4 OS=Homo sapiens PE=1 SV=1	3	1	2	118	-0.13	0.27	-0.09	0.45	0.44	0.3	0.26	0.4			0.999817	0.663789	0.680654	0.911381	0.949531	0.753568	25.99	29.91			5.52	19.6	7.66	8.98	17.16	SF3B4
FALSE	High	P49137	GN=MAPKAPK2 MAP kinase-activated protein kinase 2 OS=Homo sapiens PE=1 SV=1	5	2	2	0	-0.21	-0.07	-0.09	0.08	0.07	-0.08	0.03	-0.2			0.994489	0.998206	0.998949	0.997799	0.999987	0.856765	17.67	5.02			10.74	2.86	9.13	3.61	16.24	MAPKAPK2
FALSE	High	Q53EL6	GN=PDCD4 Programmed cell death protein 4 OS=Homo sapiens PE=1 SV=2	9	3	3	22	0.82	0.02	0.31	-0.26	-0.01	-0.32	-0.27	-0.15			0.665749	0.798744	1	0.62592	0.753476	0.974608	16.04	26.54			0.2	2.34	13.16	1.5	1.77	PDCD4
FALSE	High	Q9NVX2	GN=NLE1 Notchless protein homolog 1 OS=Homo sapiens PE=1 SV=4	11	5	8	59	-0.08	-0.04	-0.08	-0.15	-0.05	-0.14	-0.06	-0.05			0.855308	0.32927	0.98784	0.392212	0.948644	0.973102	3.24	7.64			6.3	3.58	1.16	1.93	3.82	NLE1
FALSE	High	P78406	GN=RAE1 mRNA export factor OS=Homo sapiens PE=1 SV=1	28	7	8	83	-0.2	-0.31	-0.04	0.03	0.15	-0.05	-0.03	0.11			0.999131	0.99953	0.66379	0.994608	0.999826	0.867581	0.42	2.1			4.75	5.52	9.52	3.78	10.25	RAE1
FALSE	High	Q14254	GN=FLOT2 Flotillin-2 OS=Homo sapiens PE=1 SV=2	24	10	13	176	-0.14	0.21	-0.28	0.08	0.11	0.04	0.03	-0.74			0.747404	0.999356	0.994874	0.999991	0.999996	0.0565057	3.63	22.57			2.01	15.86	8	1.25	19.17	FLOT2
FALSE	High	Q8ND82	GN=ZNF280C Zinc finger protein 280C OS=Homo sapiens PE=1 SV=1	29	19	27	339	0.4	0.11	0.05	0.02	-0.1	-0.16	-0.21	0.16			0.999967	1	0.996957	0.969928	0.915032	0.975439	16.31	7.72			15.12	8.41	4.53	17.23	17.14	ZNF280C
FALSE	High	Q3ZCQ8	GN=TIMM50 Mitochondrial import inner membrane translocase subunit TIM50 OS=Homo sapiens PE=1 SV=2	19	7	9	121	-0.35	0.24	-0.11	0.17	0.23	0.34	-0.06	0			0.837567	0.47751	0.240686	0.0489874	0.992158	1	3.15	1.62			4.44	7.5	2.23	3.57	11.87	TIMM50
FALSE	High	Q06830	GN=PRDX1 Peroxiredoxin-1 OS=Homo sapiens PE=1 SV=1	57	11	22	156	-0.16	0.27	-0.32	-0.18	0.08	0.02	0.04	0.08			0.0718188	0.458271	0.95247	0.999951	0.997875	0.961965	3.05	9.3			6.68	2.13	9.58	3.71	1.86	PRDX1
FALSE	High	P23458	GN=JAK1 Tyrosine-protein kinase JAK1 OS=Homo sapiens PE=1 SV=2	8	7	8	61	0.92	-0.24	0.4	-0.07	-0.17	-0.3	0.07	0.29			0.54388	0.999797	0.973463	0.7857	0.999858	0.789578	7.25	11.23			0.47	30.87	15.71	3.14	7.97	JAK1
FALSE	High	Q15435	GN=PPP1R7 Protein phosphatase 1 regulatory subunit 7 OS=Homo sapiens PE=1 SV=1	9	3	3	38	0.87	0.08	0.42	-0.08	-0.07	-0.19	-0.14	-0.1			0.221701	0.996586	0.999022	0.8541	0.957344	0.989663	18.76	12.36			3.56	8.16	3.55	10.31	8.93	PPP1R7
FALSE	High	P17612	GN=PRKACA cAMP-dependent protein kinase catalytic subunit alpha OS=Homo sapiens PE=1 SV=2	8	4	6	39	0.6	0.29	0.26	-0.3	-0.06	-0.21	0.01	0.13			0.467966	0.31612	0.997576	0.663725	1	0.93081	6.05	15.34			3.05	6.77	0.32	12.2	7.19	PRKACA
FALSE	High	P49593	GN=PPM1F Protein phosphatase 1F OS=Homo sapiens PE=1 SV=3	20	6	6	59	0.18	0.03	0.03	-0.12	-0.09	-0.1	0.02	-0.24			0.997874	0.322874	0.594898	0.46326	0.999857	0.0222043	4.89	6.66			0.84	0.42	2.03	2.81	2.07	PPM1F
FALSE	High	P51531	GN=SMARCA2 Probable global transcription activator SNF2L2 OS=Homo sapiens PE=1 SV=2	5	10	10	63	-0.31	-0.18	-0.05	0.09	-0.13	-0.11	0.13	0.07			0.99967	0.995127	0.969431	0.983432	0.961681	0.998765	14.27	6.74			19	0.68	1.76	7.09	7.45	SMARCA2
FALSE	High	P11177	GN=PDHB Pyruvate dehydrogenase E1 component subunit beta, mitochondrial OS=Homo sapiens PE=1 SV=3	28	10	13	140	-0.02	0.01	0.14	0.06	-0.06	0.1	0	0.05			0.508271	0.973834	0.961339	0.747492	1	0.986053	4.57	2.11			2.6	9.01	6.21	3.08	1.61	PDHB
FALSE	High	Q13492	GN=PICALM Phosphatidylinositol-binding clathrin assembly protein OS=Homo sapiens PE=1 SV=2	8	5	5	34	-0.15	-0.14	0.15	0.12	-0.05	0.06	0.02	0.03			0.987904	0.995564	0.999961	0.999918	1	0.999998	6.03	4.65			16.02	1.97	0.53	11.46	31.88	PICALM
FALSE	High	Q8IX18	GN=DHX40 Probable ATP-dependent RNA helicase DHX40 OS=Homo sapiens PE=1 SV=2	6	4	4	41	0.12	0.04	0.05	0.11	-0.14	-0.1	-0.07	-0.07			0.997265	0.858251	0.697016	0.917727	0.979376	0.985937	9.7	4.39			0.43	6.06	6.95	3.11	8.18	DHX40
FALSE	High	Q9Y6A9	GN=SPCS1 Signal peptidase complex subunit 1 OS=Homo sapiens PE=1 SV=4	17	2	2	57	-0.28	-0.03	-0.49	0.04	0.22	0.18	-0.22	0.56			0.0107814	0.999481	0.307865	0.479395	0.310348	0.00473527	10.89	5.5			6.43	5.5	7.18	1.61	1.18	SPCS1
FALSE	High	P55084	GN=HADHB Trifunctional enzyme subunit beta, mitochondrial OS=Homo sapiens PE=1 SV=3	28	13	16	132	0.42	0.28	0.21	-0.14	-0.03	-0.06	0.04	-0.02			0.456029	0.786452	0.999961	0.994777	0.999558	0.999996	10.94	13.53			5.98	1.24	2.66	1.06	0.41	HADHB
FALSE	High	A0AVT1	GN=UBA6 Ubiquitin-like modifier-activating enzyme 6 OS=Homo sapiens PE=1 SV=1	16	16	18	121	0	-0.13	0.1	-0.29	-0.06	-0.19	0.05	-0.09			0.944888	0.217454	0.995885	0.568882	0.998685	0.962383	10.35	3.56			8.86	0.12	1.33	9.73	8.86	UBA6
FALSE	High	Q9P0U4	GN=CXXC1 CXXC-type zinc finger protein 1 OS=Homo sapiens PE=1 SV=2	9	5	5	35	0.2	-0.11	0.35	-0.03	0.03	-0.03	0.1	0.04			0.242847	0.999981	0.999977	0.999976	0.983112	0.999886	10.44	6.83			7.71	18.71	2.73	2.14	4.06	CXXC1
FALSE	High	P62745	GN=RHOB Rho-related GTP-binding protein RhoB OS=Homo sapiens PE=1 SV=1	17	3	4	43	0.16	-0.3	0.13	0.09	0.17	0.14	0.09	-0.07			0.907095	0.980352	0.740404	0.881877	0.975846	0.995918	3.35	2.57			9.45	2.84	4.96	14.88	8.96	RHOB
FALSE	High	Q08722	GN=CD47 Leukocyte surface antigen CD47 OS=Homo sapiens PE=1 SV=1	10	4	4	24	0.2	0.57	-0.06	0.05	0.26	0.04	0.17	0.16			0.999895	0.999964	0.824304	0.999993	0.965307	0.979705	2.01	28.17			4.47	3.95	12.99	7.76	15.29	CD47
FALSE	High	Q9NRG7	GN=SDR39U1 Epimerase family protein SDR39U1 OS=Homo sapiens PE=1 SV=2	7	2	2	27	-0.02	-0.01	0.06	-0.11	0	0.04	0.11	-0.14			0.998583	0.96835	1	0.999939	0.970769	0.914451	9.94	0.55			17.85	7.35	7.53	1.03	7.16	SDR39U1
FALSE	High	P63010	GN=AP2B1 AP-2 complex subunit beta OS=Homo sapiens PE=1 SV=1	16	16	22	113	0.17	0	0.31	0.09	-0.11	-0.04	0.15	0.05			0.0141433	0.728823	0.538764	0.992552	0.322963	0.972934	1.55	7.58			3.66	4.81	0.24	1.62	5.01	AP2B1
FALSE	High	Q15650	GN=TRIP4 Activating signal cointegrator 1 OS=Homo sapiens PE=1 SV=4	5	2	3	38	0.52	0.17	0.26	-0.15	0.08	-0.24	-0.21	0.08			0.668373	0.94702	0.997063	0.736428	0.820062	0.997758	0.71	3.35			12.63	6.97	17.49	14.22	9.48	TRIP4
FALSE	High	Q8IWT6	GN=LRRC8A Volume-regulated anion channel subunit LRRC8A OS=Homo sapiens PE=1 SV=1	8	6	6	25	0.19	-0.04	0	0.1	0.07	-0.01	0.12	0.02			1	0.978038	0.995992	1	0.945027	0.999991	0.09	7.55			14.95	0.01	8.19	3.77	11.3	LRRC8A
FALSE	High	A4D1E9	GN=GTPBP10 GTP-binding protein 10 OS=Homo sapiens PE=1 SV=1	7	3	3	52	0.08	0.07	0.19	-0.07	0.05	-0.01	0.14	0.1			0.940277	0.999623	0.999938	1	0.986758	0.996954	19.98	3.3			8.24	12.62	4.18	14.12	18.98	GTPBP10
FALSE	High	Q53GS7	GN=GLE1 Nucleoporin GLE1 OS=Homo sapiens PE=1 SV=2	3	2	2	17	0.11	0.11	-0.01	0.05	-0.02	-0.02	-0.09	0.22			1	0.999967	1	1	0.999178	0.916292	13.08	17.27			14.04	23.4	1.12	5.35	11.77	GLE1
FALSE	High	Q92990	GN=GLMN Glomulin OS=Homo sapiens PE=1 SV=2	6	4	4	25	-0.22	-0.26	-0.1	-0.1	-0.04	0.04	0.02	-0.04			0.989566	0.987878	0.999887	0.999929	0.999997	0.999953	14.98	3.91			9.6	3.37	9.39	15.69	6.92	GLMN
FALSE	High	Q16740	GN=CLPP ATP-dependent Clp protease proteolytic subunit, mitochondrial OS=Homo sapiens PE=1 SV=1	18	4	4	52	-0.19	0.01	-0.37	-0.34	-0.01	-0.15	-0.09	-0.03			0.28648	0.356082	1	0.933966	0.99279	0.999977	8.6	1.93			5.71	6.02	10.01	4.43	21.76	CLPP
FALSE	High	Q9BQE4	GN=VIMP Selenoprotein S OS=Homo sapiens PE=1 SV=3	17	3	3	23	-0.24	0.32	-1.05	-0.48	0.32	0.02	0.19	-0.51			0.415081	0.939577	0.990964	1	0.999435	0.922516	60.14	0.4			0.98	37.51	24.95	13.32	38.25	VIMP
FALSE	High	P23378	GN=GLDC Glycine dehydrogenase (decarboxylating), mitochondrial OS=Homo sapiens PE=1 SV=2	7	6	6	101	-0.15	-0.32	0.08	0.19	0.07	0.1	-0.08	0.12			0.988305	0.681566	0.994566	0.961016	0.988561	0.930116	3.11	7.82			8.08	13.73	8.82	2.36	6.76	GLDC
FALSE	High	Q9H1A4	GN=ANAPC1 Anaphase-promoting complex subunit 1 OS=Homo sapiens PE=1 SV=1	3	6	6	95	-0.06	0.1	0.19	0.15	0.09	-0.16	0.18	-0.16			0.634284	0.819301	0.980558	0.77912	0.672645	0.777688	5.45	13.49			5.12	4.8	3.38	10.95	4.34	ANAPC1
FALSE	High	P49768	GN=PSEN1 Presenilin-1 OS=Homo sapiens PE=1 SV=1	6	3	3	92	-0.69	-0.17	-0.8	-0.11	0.01	0.1	-0.42	-0.09			0.00449029	0.963298	1	0.981426	0.1093	0.989869	14.71	2.27			5.75	11.16	7.97	9.7	3.07	PSEN1
FALSE	High	Q99700	GN=ATXN2 Ataxin-2 OS=Homo sapiens PE=1 SV=2	4	6	6	76	0.6	0.34	0.3	-0.12	0.06	0.09	-0.02	0.08			0.591968	0.989702	0.999683	0.997286	1	0.998624	20.35	10.81			10.48	3.73	0.02	12.5	11.92	ATXN2
FALSE	High	Q14320	GN=FAM50A Protein FAM50A OS=Homo sapiens PE=1 SV=2	6	2	2	0	-0.35	-0.3	0.16	0.08	0.42	0.21	0.06	-0.05			0.997828	0.999958	0.806499	0.989756	0.999993	0.999998	5.02	6.12			25.04	8.9	12	6.44	46.02	FAM50A
FALSE	High	Q9Y277	GN=VDAC3 Voltage-dependent anion-selective channel protein 3 OS=Homo sapiens PE=1 SV=1	34	9	20	321	-0.72	0.71	-0.14	0.4	0.44	0.49	0.09	-0.01			0.814048	0.0680213	0.0436981	0.025548	0.966867	1	10.15	3.56			5.03	5.59	9.85	8.93	6.4	VDAC3
FALSE	High	Q6UW63	GN=KDELC1 KDEL motif-containing protein 1 OS=Homo sapiens PE=1 SV=1	5	2	2	48	0.85	0.05	1.47	-0.5	0.19	-0.03	0.44	-0.14			0.365134	0.980543	0.999901	1	0.989627	0.999986	23.93	17.98			56.13	20.84	4.58	38.09	77.54	KDELC1
FALSE	High	O15320	GN=CTAGE5 cTAGE family member 5 OS=Homo sapiens PE=1 SV=4	20	14	15	140	-0.09	0.09	-0.84	0.11	-0.12	0.27	-0.13	0.01			0.00166512	0.955921	0.918058	0.320125	0.886399	1	3.25	0.3			16.2	6.77	1.27	6.55	8.71	CTAGE5
FALSE	High	Q969V3	GN=NCLN Nicalin OS=Homo sapiens PE=1 SV=2	28	13	17	207	-0.5	-0.3	-0.47	-0.01	0.11	0.32	-0.09	0.04			0.0305785	1	0.934291	0.172389	0.970788	0.999361	4.12	2.97			13.88	8.72	2.56	8.52	4.05	NCLN
FALSE	High	P54577	GN=YARS Tyrosine--tRNA ligase, cytoplasmic OS=Homo sapiens PE=1 SV=4	39	22	30	175	-0.11	0	0	0.05	0.12	0.04	0.07	-0.24			1	0.969561	0.514194	0.987991	0.914626	0.053547	3.37	4.31			1.96	3.38	3.64	8.03	0.08	YARS
FALSE	High	O15269	GN=SPTLC1 Serine palmitoyltransferase 1 OS=Homo sapiens PE=1 SV=1	14	7	7	46	-0.56	0.14	-0.71	0.21	0.03	0.34	-0.03	0.16			0.000534408	0.242763	0.999635	0.0362465	0.999479	0.479737	10.1	1.35			0.26	3.53	0.15	9.08	4.51	SPTLC1
FALSE	High	P19634	GN=SLC9A1 Sodium/hydrogen exchanger 1 OS=Homo sapiens PE=1 SV=2	12	8	8	83	0	-0.23	-0.59	0	-0.27	0.16	-0.12	0.22			0.028557	1	0.484131	0.887132	0.966236	0.664595	18.15	4.37			12.17	5.24	0.97	1.39	7.94	SLC9A1
FALSE	High	Q9BS26	GN=ERP44 Endoplasmic reticulum resident protein 44 OS=Homo sapiens PE=1 SV=1	26	10	11	56	-0.09	-0.13	-0.41	0.07	-0.36	0.19	-0.09	0.13			0.00178137	0.846201	0.00368279	0.107619	0.709242	0.372802	2.52	1.53			4.71	0.6	0.2	4.57	7.26	ERP44
FALSE	High	O60231	GN=DHX16 Putative pre-mRNA-splicing factor ATP-dependent RNA helicase DHX16 OS=Homo sapiens PE=1 SV=2	18	17	19	141	0.27	-0.17	0.42	0.04	0.07	-0.08	-0.03	0.12			0.00607963	0.998099	0.955319	0.89503	0.998412	0.630642	0.86	4.62			0.49	3.33	8.41	8.07	1.26	DHX16
FALSE	High	Q66K14	GN=TBC1D9B TBC1 domain family member 9B OS=Homo sapiens PE=1 SV=3	3	3	3	25	-0.03	0.23	-0.31	-0.31	0.1	-0.3	0.01	-0.27			0.253813	0.247313	0.966742	0.284062	0.999999	0.375261	17.94	0.92			2.81	3.43	6.66	4.28	8.19	TBC1D9B
FALSE	High	O95785	GN=WIZ Protein Wiz OS=Homo sapiens PE=1 SV=2	2	3	3	40	-0.01	-0.45	0.33	0.36	0.28	0.14	0.31	0.02			0.971719	0.956215	0.986267	0.99975	0.978198	1	15.47	0.48			14.97	5.83	2.85	17.69	61.58	WIZ
FALSE	High	Q8NEZ4	GN=KMT2C Histone-lysine N-methyltransferase 2C OS=Homo sapiens PE=1 SV=3	1	3	3	23	0.61	0.35	0.14	-0.05	-0.25	-0.17	-0.32	-0.49			0.986401	0.999947	0.815899	0.96566	0.638922	0.253392	6.39	21.97			4.17	18.56	6.05	13.79	8.61	KMT2C
FALSE	High	Q8NBP5	GN=MFSD9 Major facilitator superfamily domain-containing protein 9 OS=Homo sapiens PE=2 SV=2	5	2	2	58	-0.94	0	-1.46	0.1	0.27	0.51	-0.21	-0.04			0.000839836	0.995932	0.738893	0.182872	0.880887	0.999989	13.31	5.16			8.01	17.06	8.87	19.08	7	MFSD9
FALSE	High	Q6NUQ4	GN=TMEM214 Transmembrane protein 214 OS=Homo sapiens PE=1 SV=2	22	13	16	280	-0.56	0.03	-1.64	0.13	0.26	0.58	-0.33	-0.05			1.3259e-06	0.642179	0.115237	0.00168881	0.0370548	0.994723	5.12	5.46			2.58	4.4	4.13	10.18	2.31	TMEM214
FALSE	High	P50148	GN=GNAQ Guanine nucleotide-binding protein G(q) subunit alpha OS=Homo sapiens PE=1 SV=4	19	6	7	100	-0.05	0.07	0.22	-0.08	0.15	0.01	0.04	-0.02			0.961823	0.999832	0.994748	1	0.999996	1	13.82	5.5			12.14	20.8	14.54	12.77	28.4	GNAQ
FALSE	High	Q7L576	GN=CYFIP1 Cytoplasmic FMR1-interacting protein 1 OS=Homo sapiens PE=1 SV=1	20	24	25	184	-0.05	-0.13	0.11	-0.12	-0.3	-0.15	-0.08	-0.04			0.795607	0.740631	0.057626	0.500271	0.939376	0.998047	8.64	1.38			4.06	0.38	3.23	7.01	7.26	CYFIP1
FALSE	High	Q9HDC9	GN=APMAP Adipocyte plasma membrane-associated protein OS=Homo sapiens PE=1 SV=2	27	11	16	105	-0.42	-0.13	-0.64	0.1	0.1	0.39	-0.11	0.01			0.0247301	0.989602	0.989275	0.198905	0.98291	1	6.51	4.34			10.99	12.93	5.62	0.05	16.43	APMAP
FALSE	High	Q9UDR5	GN=AASS Alpha-aminoadipic semialdehyde synthase, mitochondrial OS=Homo sapiens PE=1 SV=1	7	6	6	53	-0.11	-0.25	0.08	-0.01	0	-0.05	0.02	0.04			0.992398	1	1	0.999405	0.999997	0.999862	2.15	2.94			9.56	8.02	4.32	4.36	18.12	AASS
FALSE	High	Q6PD62	GN=CTR9 RNA polymerase-associated protein CTR9 homolog OS=Homo sapiens PE=1 SV=1	13	14	16	124	0.11	-0.12	0.17	-0.14	-0.14	-0.19	-0.09	0.01			0.376193	0.601689	0.591961	0.318337	0.873083	0.999995	1.64	3.22			6.91	3.38	7.02	8.31	3.11	CTR9
FALSE	High	P15121	GN=AKR1B1 Aldose reductase OS=Homo sapiens PE=1 SV=3	31	11	15	92	0.24	0.15	0.28	-0.25	0.18	-0.07	0.12	-0.2			0.532428	0.650399	0.877514	0.998765	0.975694	0.815638	16.23	4.39			1.48	2.49	6.36	7.67	18.29	AKR1B1
FALSE	High	Q16186	GN=ADRM1 Proteasomal ubiquitin receptor ADRM1 OS=Homo sapiens PE=1 SV=2	11	4	4	77	-0.31	-0.02	-0.2	-0.15	0.17	0	0.13	0.07			0.846981	0.94992	0.916273	1	0.974713	0.998966	9.36	5.53			3.22	5.92	7.34	1.85	24.64	ADRM1
FALSE	High	P23526	GN=AHCY Adenosylhomocysteinase OS=Homo sapiens PE=1 SV=4	28	13	18	183	0.19	0.26	0.09	-0.18	0.01	-0.08	0.05	-0.24			0.875672	0.35012	0.999999	0.91253	0.989131	0.130434	1.73	2.6			9.62	1.41	8.28	4.09	3.09	AHCY
FALSE	High	Q9UPU7	GN=TBC1D2B TBC1 domain family member 2B OS=Homo sapiens PE=1 SV=2	3	3	3	13	1.2	0.33	0.55	-0.41	-0.32	-0.13	0	0.05			0.365573	0.648715	0.820818	0.997236	1	0.99999	9.03	24.78			13.65	19.79	19.81	16.7	2.53	TBC1D2B
FALSE	High	Q15054	GN=POLD3 DNA polymerase delta subunit 3 OS=Homo sapiens PE=1 SV=2	16	7	7	117	0.35	0.16	0.2	-0.4	0.21	-0.19	0.23	-0.05			0.955674	0.558721	0.946964	0.963654	0.915022	0.999972	20.39	5.16			13.78	20.81	15.24	14.9	3.02	POLD3
FALSE	High	Q92830	GN=KAT2A Histone acetyltransferase KAT2A OS=Homo sapiens PE=1 SV=3	4	3	3	19	-0.1	-0.09	0.04	0.38	0.12	0.16	0.02	-0.07			0.999996	0.655112	0.997136	0.988387	1	0.999818	6.2	32.28			10.07	5.91	5.14	3.89	21.38	KAT2A
FALSE	High	Q68CQ7	GN=GLT8D1 Glycosyltransferase 8 domain-containing protein 1 OS=Homo sapiens PE=1 SV=2	11	3	3	20																										GLT8D1
FALSE	High	Q9NYL2	GN=ZAK Mitogen-activated protein kinase kinase kinase MLT OS=Homo sapiens PE=1 SV=3	4	2	2	35	0.13	-0.1	0.46	-0.24	-0.25	-0.31	-0.24	0.16			0.728207	0.978113	0.973371	0.929958	0.978053	0.997466	39.41	8.36			27.28	14.96	14.57	10.42	7.63	ZAK
FALSE	High	Q9HC07	GN=TMEM165 Transmembrane protein 165 OS=Homo sapiens PE=1 SV=1	17	4	6	200	-0.4	0	-0.18	0.02	0.01	0.06	0.08	0.07			0.937054	0.999999	1	0.999803	0.998496	0.999373	13.23	5.02			23.48	13.6	1.43	1.26	10.28	TMEM165
FALSE	High	Q6P1X5	GN=TAF2 Transcription initiation factor TFIID subunit 2 OS=Homo sapiens PE=1 SV=3	8	8	8	80	0.22	-0.03	0.05	-0.32	-0.06	-0.19	-0.1	-0.02			0.977253	0.021471	0.951131	0.211392	0.781308	0.999848	4.61	1.57			1.51	1.85	6.56	8.24	4.12	TAF2
FALSE	High	P13498	GN=CYBA Cytochrome b-245 light chain OS=Homo sapiens PE=1 SV=3	17	3	3	24	-0.52	-0.85	-1.03	0.57	-0.21	0.67	-0.11	-0.14			0.0413263	0.364036	0.968907	0.232617	0.998999	0.996586	12.08	10.43			9.72	27.71	12.37	7.59	26.96	CYBA
FALSE	High	Q9BTU6	GN=PI4K2A Phosphatidylinositol 4-kinase type 2-alpha OS=Homo sapiens PE=1 SV=1	5	3	3	21	0.57	0.49	0.01	-0.07	0.24	0.02	0.01	0.22			1	0.999917	0.954477	1	1	0.972083	25.14	19.63			0.42	25.76	23.04	7.12	2.3	PI4K2A
FALSE	High	Q9UGJ1	GN=TUBGCP4 Gamma-tubulin complex component 4 OS=Homo sapiens PE=1 SV=1	3	2	2	0																										TUBGCP4
FALSE	High	Q9Y6A4	GN=CFAP20 Cilia- and flagella-associated protein 20 OS=Homo sapiens PE=1 SV=1	21	4	5	45	-0.3	-0.22	-0.18	-0.12	0.14	-0.1	-0.05	-0.17			0.00318862	0.0267505	0.0149137	0.0640419	0.62247	0.0051116	1.28	1.97			0.36	1.55	3.45	0.59	2.12	CFAP20
FALSE	High	Q9H4A3	GN=WNK1 Serine/threonine-protein kinase WNK1 OS=Homo sapiens PE=1 SV=2	1	2	2	26	0.39	-0.57	0.43	-0.41	-0.23	-0.09	0	0.38			0.603414	0.641612	0.95311	0.999578	1	0.7182	15.79	31.12			6.76	10.56	3.44	12.36	20.57	WNK1
FALSE	High	Q08752	GN=PPID Peptidyl-prolyl cis-trans isomerase D OS=Homo sapiens PE=1 SV=3	4	2	2	15																										PPID
FALSE	High	A1X283	GN=SH3PXD2B SH3 and PX domain-containing protein 2B OS=Homo sapiens PE=1 SV=3	9	6	6	47	0.3	0.05	0.22	-0.08	-0.14	-0.12	0.06	-0.06			0.18474	0.947044	0.617794	0.702177	0.973507	0.984399	11.38	3.79			5.4	0.88	0.39	4.89	2.31	SH3PXD2B
FALSE	High	Q9H061	GN=TMEM126A Transmembrane protein 126A OS=Homo sapiens PE=1 SV=1	28	5	5	81	-1.6	0.21	-0.75	0.73	0.56	0.51	-0.1	-0.09			0.0821813	0.0924854	0.244072	0.313329	0.998556	0.999256	10.64	28.27			5.05	8.03	8.76	0.29	20.12	TMEM126A
FALSE	High	O15382	GN=BCAT2 Branched-chain-amino-acid aminotransferase, mitochondrial OS=Homo sapiens PE=1 SV=2	22	7	10	112	-0.41	-0.08	-0.25	-0.04	-0.03	0.02	0.06	-0.05			0.459947	0.9997	0.999951	0.999998	0.998011	0.998811	15.74	3.58			7.93	0.07	2.46	1.67	12.5	BCAT2
FALSE	High	Q9H6Z4	GN=RANBP3 Ran-binding protein 3 OS=Homo sapiens PE=1 SV=1	4	2	2	0	-0.03	0.06	0.02	-0.13	0.2	-0.16	-0.03	0.15			1	0.982999	0.873624	0.944035	0.999993	0.957408	23.47	9.09			7.22	6.81	7.93	8.47	8	RANBP3
FALSE	High	Q9UDW1	GN=UQCR10 Cytochrome b-c1 complex subunit 9 OS=Homo sapiens PE=1 SV=3	22	2	3	0	-0.53	-0.2	-0.49	0.17	0.26	0.12	0.05	-0.44			0.123838	0.915274	0.63964	0.976621	0.999795	0.195859	12.39	7.26			8.44	15.73	0.18	1.62	16.37	UQCR10
FALSE	High	Q12830	GN=BPTF Nucleosome-remodeling factor subunit BPTF OS=Homo sapiens PE=1 SV=3	10	26	28	203	0.22	0	0.12	-0.14	-0.03	-0.2	0.01	0.07			0.36818	0.278246	0.996203	0.0718081	0.99999	0.815401	6.12	2.65			2.6	0.45	3.26	0.6	6.29	BPTF
FALSE	High	Q6I9Y2	GN=THOC7 THO complex subunit 7 homolog OS=Homo sapiens PE=1 SV=3	10	2	2	31	0.12	-0.1	0.19	-0.22	0.14	-0.1	0.06	-0.07			0.993362	0.986892	0.998866	0.99982	0.999987	0.999982	20.68	23.58			13.5	4.97	15.83	31.54	27.02	THOC7
FALSE	High	Q13049	GN=TRIM32 E3 ubiquitin-protein ligase TRIM32 OS=Homo sapiens PE=1 SV=2	4	2	2	19	-0.42	-0.33	-0.97	0.11	-0.44	-0.1	-0.28	-0.14			0.633243	0.999989	0.981379	0.999994	0.998075	0.99996	6.93	39.38			9.94	9.83	27.34	79.59	10.61	TRIM32
FALSE	High	Q9P2R3	GN=ANKFY1 Rabankyrin-5 OS=Homo sapiens PE=1 SV=2	7	7	7	62	0.28	-0.12	0.24	-0.08	-0.11	-0.13	-0.04	-0.07			0.478416	0.991698	0.953806	0.91684	0.999808	0.996374	6.8	3.86			8.94	5.19	0.43	16.63	6.83	ANKFY1
FALSE	High	Q9NRX4	GN=PHPT1 14 kDa phosphohistidine phosphatase OS=Homo sapiens PE=1 SV=1	24	3	7	83	0.17	0.33	-0.2	-0.61	-0.13	-0.2	0.06	-0.33			0.814656	0.0409669	0.96462	0.801126	0.999611	0.390984	12.73	16.97			10.94	7.85	5.66	5.25	6.56	PHPT1
FALSE	High	P04083	GN=ANXA1 Annexin A1 OS=Homo sapiens PE=1 SV=2	11	4	4	29	0.15	0.38	-0.44	-0.38	-0.15	-0.31	-0.3	-0.04			0.590476	0.714785	0.992865	0.844898	0.857266	0.999998	3.47	23.82			0.59	1.75	24.98	25.04	11.37	ANXA1
FALSE	High	Q6PJF5	GN=RHBDF2 Inactive rhomboid protein 2 OS=Homo sapiens PE=1 SV=2	3	2	3	58	0.53	0.03	0.42	0.23	0.07	0.01	0.27	0.27			0.455988	0.895473	0.999697	1	0.810918	0.819385	19.42	22.68			2.43	10.88	0.17	4.2	18.03	RHBDF2
FALSE	High	Q9ULX3	GN=NOB1 RNA-binding protein NOB1 OS=Homo sapiens PE=1 SV=1	4	2	2	0	-0.55	-0.31	-0.25	-0.03	0.09	0.34	0.22	-0.34			0.372291	0.999881	0.973894	0.139903	0.501323	0.14122	4.05	9.71			3.17	1.22	5.92	11.33	11.05	NOB1
FALSE	High	P51858	GN=HDGF Hepatoma-derived growth factor OS=Homo sapiens PE=1 SV=1	32	8	8	113	-0.56	-0.12	-0.26	-0.04	0.22	0.06	0.05	-0.15			0.0736845	0.996752	0.156229	0.974343	0.982546	0.471313	2.42	3.74			0.15	3.33	7.56	6.58	6.48	HDGF
FALSE	High	O94901	GN=SUN1 SUN domain-containing protein 1 OS=Homo sapiens PE=1 SV=3	18	13	15	181	-0.07	-0.02	-0.64	0.09	0.02	-0.1	-0.25	0.06			0.0212681	0.992611	0.999999	0.985653	0.559268	0.998628	6.14	9.29			2.45	2.73	2.5	4.89	21.03	SUN1
FALSE	High	P43490	GN=NAMPT Nicotinamide phosphoribosyltransferase OS=Homo sapiens PE=1 SV=1	22	10	11	44	-0.23	0.21	-0.05	-0.13	0.16	-0.01	0.11	-0.33			0.990069	0.670209	0.486498	0.999993	0.786159	0.0400256	3.05	1.62			5.76	4.57	9.93	6.21	3.05	NAMPT
FALSE	High	O43491	GN=EPB41L2 Band 4.1-like protein 2 OS=Homo sapiens PE=1 SV=1	23	22	27	127	-0.18	-0.14	-0.17	-0.16	-0.11	-0.17	-0.01	-0.04			0.152003	0.196266	0.544793	0.156798	0.99999	0.990329	2.94	7.07			3.47	4.51	1.08	3.37	1.59	EPB41L2
FALSE	High	P23634	GN=ATP2B4 Plasma membrane calcium-transporting ATPase 4 OS=Homo sapiens PE=1 SV=2	12	14	18	282	-0.6	-0.03	-0.61	-0.04	0	0	-0.03	-0.2			0.0418042	0.999963	1	1	0.999987	0.797406	6.56	0.8			20.88	7.05	8.81	1.37	10.58	ATP2B4
FALSE	High	P04179	GN=SOD2 Superoxide dismutase [Mn], mitochondrial OS=Homo sapiens PE=1 SV=2	14	4	7	41	-0.02	0.35	0.39	0.68	0.3	0.51	0.45	0.21			0.351541	0.0459747	0.577171	0.152954	0.236857	0.849859	9.93	23.66			6.82	6.37	5.34	1.66	12.61	SOD2
FALSE	High	Q969X5	GN=ERGIC1 Endoplasmic reticulum-Golgi intermediate compartment protein 1 OS=Homo sapiens PE=1 SV=1	14	4	4	62	0.05	0.04	-0.34	0.31	0.12	0.38	-0.19	0.06			0.228237	0.30427	0.952252	0.152017	0.754269	0.997967	13.39	3.51			4.86	4.42	1.07	9.4	14.36	ERGIC1
FALSE	High	Q15526	GN=SURF1 Surfeit locus protein 1 OS=Homo sapiens PE=1 SV=1	9	2	2	19	0.89	0.57	0.2	0.1	0.11	0.01	-0.56	0.35			0.966496	0.999228	0.998704	1	0.308935	0.729178	7.19	10.68			18.25	12.9	19.47	27.12	3.4	SURF1
FALSE	High	Q96BW9	GN=TAMM41 Phosphatidate cytidylyltransferase, mitochondrial OS=Homo sapiens PE=1 SV=2	6	2	2	25	0.36	-0.01	0.19	-0.24	0.12	0.01	-0.05	0			0.824626	0.653378	0.967751	1	0.999587	1	19.41	2.14			0.73	5.41	2.92	6.55	14.82	TAMM41
FALSE	High	Q68CZ6	GN=HAUS3 HAUS augmin-like complex subunit 3 OS=Homo sapiens PE=1 SV=1	3	2	2	0																										HAUS3
FALSE	High	Q9Y3C6	GN=PPIL1 Peptidyl-prolyl cis-trans isomerase-like 1 OS=Homo sapiens PE=1 SV=1	36	6	6	78	-0.7	-0.04	-0.51	-0.37	-0.05	-0.11	0	-0.27			0.106315	0.310102	0.99981	0.98701	1	0.594384	9.37	2.29			9.78	8.67	2.39	5.79	22.13	PPIL1
FALSE	High	Q9BSH4	GN=TACO1 Translational activator of cytochrome c oxidase 1 OS=Homo sapiens PE=1 SV=1	21	4	4	55	0.31	0.02	-0.09	0.18	-0.45	-0.17	-0.37	-0.15			0.99998	0.998825	0.903358	0.999153	0.959941	0.999662	59.9	3.65			22.91	2.76	12.3	23.46	11.48	TACO1
FALSE	High	Q9BW19	GN=KIFC1 Kinesin-like protein KIFC1 OS=Homo sapiens PE=1 SV=2	18	11	11	31	0.4	0.19	0.2	-0.2	0.13	-0.24	0	0.13			0.363431	0.37792	0.756412	0.231352	1	0.761902	1.09	7.29			0.34	13.72	1.87	3.75	1.86	KIFC1
FALSE	High	Q9BW92	GN=TARS2 Threonine--tRNA ligase, mitochondrial OS=Homo sapiens PE=1 SV=1	22	15	17	126	0.2	-0.02	0.28	-0.05	0.03	-0.09	-0.05	0.04			0.00609955	0.92758	0.994572	0.510178	0.924933	0.984577	1.47	3.66			3.1	0.83	0.29	0.05	7.04	TARS2
FALSE	High	Q9BTX1	GN=NDC1 Nucleoporin NDC1 OS=Homo sapiens PE=1 SV=2	31	17	31	376	-1.55	0.15	-1.33	0.1	0.32	0.17	-0.01	-0.2			2.11221e-05	0.906302	0.0862464	0.542236	1	0.395474	6.59	0.23			10.66	6.02	3.3	0.64	8.84	NDC1
FALSE	High	Q4KWH8	GN=PLCH1 1-phosphatidylinositol 4,5-bisphosphate phosphodiesterase eta-1 OS=Homo sapiens PE=1 SV=1	0	1	2	29	0.69	-0.51	0.13	0.47	-0.57	-0.37	-0.6	0.27			0.999938	0.93755	0.869939	0.979305	0.843152	0.995828	49.63	2.42			29.78	21.96	2.06	38.92	40.95	PLCH1
FALSE	High	Q9Y6C9	GN=MTCH2 Mitochondrial carrier homolog 2 OS=Homo sapiens PE=1 SV=1	27	7	10	53	-0.25	0	-0.56	0.6	0.08	0.35	-0.3	-0.14			0.119243	0.091697	0.99888	0.477456	0.609693	0.975731	10.73	8.32			23.53	0.53	2.33	13.69	7.72	MTCH2
FALSE	High	Q8TEA8	GN=DTD1 D-tyrosyl-tRNA(Tyr) deacylase 1 OS=Homo sapiens PE=1 SV=2	11	2	2	43	0.06	0.3	-0.13	0.05	-0.07	-0.3	-0.11	-0.3			0.998826	0.999992	0.999953	0.93	0.999556	0.926633	46.14	10.57			12.19	13.24	3.18	4.58	1.57	DTD1
FALSE	High	O75369	GN=FLNB Filamin-B OS=Homo sapiens PE=1 SV=2	25	52	55	451	0.2	-0.11	0.23	0	-0.1	-0.12	0.08	-0.05			0.0250184	1	0.474611	0.370926	0.725397	0.950805	0.3	4.94			5.9	0.91	1.63	3.96	3.19	FLNB
FALSE	High	Q9H2D1	GN=SLC25A32 Mitochondrial folate transporter/carrier OS=Homo sapiens PE=1 SV=2	10	3	4	60	-1.03	0.04	-0.69	0.27	0.29	0.39	0.08	0.17			0.295923	0.945474	0.923712	0.788703	0.999894	0.993323	28.58	10.6			7.02	7.31	18.08	1	34.31	SLC25A32
FALSE	High	P60903	GN=S100A10 Protein S100-A10 OS=Homo sapiens PE=1 SV=2	28	2	2	0	-0.75	-0.04	-0.27	0.34	0.4	0.24	-0.03	-0.13			0.928132	0.838355	0.734618	0.960029	1	0.99818	29.62	8.76			4.87	29.6	1.28	7.88	19.48	S100A10
FALSE	High	Q96SY0	GN=VWA9 von Willebrand factor A domain-containing protein 9 OS=Homo sapiens PE=1 SV=2	9	3	3	35	0.51	0.15	0.43	-0.31	0	-0.23	-0.04	0.05			0.51447	0.803663	1	0.932507	0.99999	0.999978	17.95	2.38			3.34	1.69	4.64	16.64	31.69	VWA9
FALSE	High	Q08431	GN=MFGE8 Lactadherin OS=Homo sapiens PE=1 SV=2	17	5	5	90	0.43	0.02	-0.02	-0.15	-0.14	0.11	0.03	-0.11			0.999999	0.953341	0.973068	0.988977	0.99999	0.989114	18.11	4.57			3.91	9.83	3.63	5.76	19.62	MFGE8
FALSE	High	Q14684	GN=RRP1B Ribosomal RNA processing protein 1 homolog B OS=Homo sapiens PE=1 SV=3	23	17	17	157	0.48	0.02	0.42	0.04	0.01	-0.07	0.01	0.17			0.00231514	0.992304	0.999999	0.88117	1	0.196844	3.18	3.46			1.7	0.41	6.68	3.14	6.27	RRP1B
FALSE	High	Q9NUM4	GN=TMEM106B Transmembrane protein 106B OS=Homo sapiens PE=1 SV=2	14	4	4	58	-0.01	0.17	0.11	-0.01	0.11	-0.01	-0.11	0.19			0.998681	1	0.998492	1	0.998198	0.972049	19.98	1.23			8.2	10.39	12.86	21.93	22.5	TMEM106B
FALSE	High	Q9H8M7	GN=FAM188A Protein FAM188A OS=Homo sapiens PE=1 SV=1	11	5	5	27	-0.49	-0.23	-0.46	-0.33	-0.02	-0.23	-0.1	-0.2			0.360463	0.661248	1	0.888983	0.998473	0.942303	21.03	0.74			11.87	11.33	11.12	12.71	18.69	FAM188A
FALSE	High	P36542	GN=ATP5C1 ATP synthase subunit gamma, mitochondrial OS=Homo sapiens PE=1 SV=1	32	10	18	176	0.26	0.07	0.06	0.09	-0.12	0.07	-0.16	0.12			0.999743	0.996758	0.987637	0.999548	0.958442	0.98949	18.94	8.74			13.48	4.16	2.23	14.66	12.51	ATP5C1
FALSE	High	Q9BQF6	GN=SENP7 Sentrin-specific protease 7 OS=Homo sapiens PE=1 SV=4	2	2	2	0																										SENP7
FALSE	High	P48729	GN=CSNK1A1 Casein kinase I isoform alpha OS=Homo sapiens PE=1 SV=2	16	4	4	109	-0.07	-0.18	0.07	0.06	0.02	0.07	0.07	-0.07			0.978259	0.993671	0.999962	0.976292	0.979285	0.975529	8.59	5.09			5.55	1.49	6.89	9.02	2.25	CSNK1A1
FALSE	High	Q96RQ3	GN=MCCC1 Methylcrotonoyl-CoA carboxylase subunit alpha, mitochondrial OS=Homo sapiens PE=1 SV=3	39	23	74	964	1.75	-0.47	1.57	-0.16	-0.68	-0.61	0.32	0			0.00194793	0.983441	0.139271	0.204651	0.760288	1	18.59	6.29			14.13	15.21	2.63	13.39	24.32	MCCC1
FALSE	High	Q9ULK5	GN=VANGL2 Vang-like protein 2 OS=Homo sapiens PE=1 SV=2	11	5	5	48	0.29	-0.11	-0.08	0.12	0.03	0.16	-0.27	-0.04			0.999722	0.995557	0.999998	0.985091	0.849849	0.999996	23.17	16.44			6.44	21.48	14.02	5.3	3.02	VANGL2
FALSE	High	Q12788	GN=TBL3 Transducin beta-like protein 3 OS=Homo sapiens PE=1 SV=2	26	16	18	355	0.15	-0.16	0.29	-0.06	-0.01	-0.08	-0.03	0.24			0.379214	0.99906	1	0.992893	0.999968	0.570515	21.6	0.35			1.11	7.36	4.63	3.71	0.13	TBL3
FALSE	High	P78345	GN=RPP38 Ribonuclease P protein subunit p38 OS=Homo sapiens PE=1 SV=2	15	4	4	28	0.01	0.07	-0.03	-0.18	-0.07	-0.25	-0.01	-0.05			0.999979	0.741888	0.99458	0.464262	0.999999	0.999483	13.06	9.29			5.55	0.15	7.97	0.97	11.72	RPP38
FALSE	High	Q8TDD5	GN=MCOLN3 Mucolipin-3 OS=Homo sapiens PE=2 SV=1	3	2	2	0	0.57	-0.25	0.53	-0.26	-0.14	-0.22	0.08	-0.1			0.137641	0.738944	0.975556	0.850114	0.998333	0.994492	16.92	7.01			1.91	8.37	10.03	13.73	16.67	MCOLN3
FALSE	High	Q8TBM8	GN=DNAJB14 DnaJ homolog subfamily B member 14 OS=Homo sapiens PE=1 SV=1	12	4	4	44	-0.58	-0.21	-1.08	0.19	0.13	0.34	-0.25	-0.01			0.00457209	0.918242	0.980366	0.504401	0.758515	1	11.84	12.2			9.35	16.77	0.11	14.87	11.07	DNAJB14
FALSE	High	Q8WY36	GN=BBX HMG box transcription factor BBX OS=Homo sapiens PE=1 SV=1	7	5	6	78	-0.07	-0.06	0.16	0.27	0.01	-0.01	0.21	-0.1			0.915551	0.610671	1	1	0.796382	0.99122	18.9	0.29			4.87	2.5	18.13	6.31	4.32	BBX
FALSE	High	Q92804	GN=TAF15 TATA-binding protein-associated factor 2N OS=Homo sapiens PE=1 SV=1	13	5	10	231	0.36	0.61	0.54	0.17	-0.27	-0.04	0.31	-0.14			0.442075	0.991492	0.922863	0.999998	0.864864	0.996241	1.74	11.46			23.13	10.46	24.66	27.95	2.68	TAF15
FALSE	High	P54762	GN=EPHB1 Ephrin type-B receptor 1 OS=Homo sapiens PE=1 SV=1	4	3	3	62																										EPHB1
FALSE	High	O14925	GN=TIMM23 Mitochondrial import inner membrane translocase subunit Tim23 OS=Homo sapiens PE=1 SV=1	17	3	4	62	-0.56	-0.26	-0.57	0.22	0.16	0.22	-0.18	-0.12			0.00868138	0.411668	0.726457	0.434131	0.619253	0.877172	9.41	4.03			8.07	6.01	12.2	0.6	0.81	TIMM23
FALSE	High	O75419	GN=CDC45 Cell division control protein 45 homolog OS=Homo sapiens PE=1 SV=1	3	2	2	0	0.1	0.16	-0.27	-0.58	0.01	-0.27	0.04	-0.03			0.304713	0.0125208	0.999999	0.312274	0.999798	0.999978	11.6	4.89			9.51	1.46	9.42	3.28	8	CDC45
FALSE	High	O95822	GN=MLYCD Malonyl-CoA decarboxylase, mitochondrial OS=Homo sapiens PE=1 SV=3	6	2	2	49	0.02	-0.16	0.09	0	-0.04	0.11	0.06	-0.2			0.980979	1	0.999377	0.942916	0.997773	0.580093	2.99	7.73			1.56	8.72	4.43	13.9	6.92	MLYCD
FALSE	High	P56381	GN=ATP5E ATP synthase subunit epsilon, mitochondrial OS=Homo sapiens PE=1 SV=2	27	2	2	28	-0.38	-0.46	-0.08	-0.14	0	0.18	-0.18	0.37			0.999013	0.98532	1	0.948466	0.952636	0.503003	15	0.5			10.94	11.01	19.53	12.6	12.44	ATP5E
FALSE	High	Q6NXT6	GN=TAPT1 Transmembrane anterior posterior transformation protein 1 homolog OS=Homo sapiens PE=1 SV=1	17	7	7	67	-0.92	-0.36	-1.54	0.02	0.04	0.36	-0.26	0.08			0.000251336	0.999999	0.999919	0.344792	0.641707	0.997201	21.6	0.68			12.34	2.96	4.18	10.13	7.19	TAPT1
FALSE	High	O75794	GN=CDC123 Cell division cycle protein 123 homolog OS=Homo sapiens PE=1 SV=1	9	3	3	30	0.37	-0.01	-0.04	-0.37	-0.24	-0.13	-0.05	-0.07			0.999957	0.264192	0.655754	0.958277	0.999807	0.997399	2.26	8.06			1.07	9.29	20.56	0.54	9.89	CDC123
FALSE	High	Q9P2B2	GN=PTGFRN Prostaglandin F2 receptor negative regulator OS=Homo sapiens PE=1 SV=2	11	8	8	52	0.02	0.07	-0.56	0	-0.27	0.06	-0.13	0			0.0296456	1	0.424844	0.999002	0.92345	1	13.81	0.71			11.47	9.92	3.39	10.08	0.26	PTGFRN
FALSE	High	Q9ULF5	GN=SLC39A10 Zinc transporter ZIP10 OS=Homo sapiens PE=1 SV=2	3	3	3	43	-0.36	-0.26	-0.56	0.05	0.01	-0.04	-0.18	0.36			0.153081	0.999923	1	0.999973	0.951001	0.503512	1.41	2.21			22.92	0.41	9.97	5.18	22.08	SLC39A10
FALSE	High	P62854	GN=RPS26 40S ribosomal protein S26 OS=Homo sapiens PE=1 SV=3	44	4	7	52	0.2	0.01	0	0	-0.26	-0.01	-0.19	-0.03			1	1	0.950179	1	0.989405	1	26.33	2.64			20.82	4.23	2.55	32.25	17.62	RPS26
FALSE	High	P05362	GN=ICAM1 Intercellular adhesion molecule 1 OS=Homo sapiens PE=1 SV=2	21	10	10	137	-0.28	-0.17	-0.48	-0.16	0.08	0.15	-0.14	0.07			0.275881	0.972735	0.999023	0.977808	0.98642	0.999737	6.26	0.31			30.31	12.41	4.56	6.04	3.83	ICAM1
FALSE	High	Q9UPN9	GN=TRIM33 E3 ubiquitin-protein ligase TRIM33 OS=Homo sapiens PE=1 SV=3	2	2	2	0																										TRIM33
FALSE	High	P52701	GN=MSH6 DNA mismatch repair protein Msh6 OS=Homo sapiens PE=1 SV=2	25	29	34	343	0.06	0.06	0.21	0.25	0	0.02	0.04	-0.1			0.195276	0.098396	1	0.999946	0.995503	0.803486	7.88	1.99			5.81	0.57	0.17	4.32	8.27	MSH6
FALSE	High	O00541	GN=PES1 Pescadillo homolog OS=Homo sapiens PE=1 SV=1	23	16	21	218	0.19	0.02	-0.1	-0.17	-0.04	-0.23	0	0.18			0.992721	0.92819	0.999935	0.778219	1	0.901396	6.62	5.5			5.14	20.67	7.42	6.79	14.58	PES1
FALSE	High	Q14643	GN=ITPR1 Inositol 1,4,5-trisphosphate receptor type 1 OS=Homo sapiens PE=1 SV=3	6	17	18	119	0.03	-0.22	-0.09	0.06	0.01	-0.12	0	0.03			0.941595	0.991494	1	0.803665	1	0.999513	7.72	1.84			10.63	6.55	0.47	5.61	2.39	ITPR1
FALSE	High	P43897	GN=TSFM Elongation factor Ts, mitochondrial OS=Homo sapiens PE=1 SV=2	25	9	10	115	0.02	-0.07	0.02	-0.11	-0.01	-0.07	0.05	0.05			0.999818	0.649942	1	0.93355	0.983917	0.98612	5.13	4.41			7.35	0.76	4.52	0.81	5.56	TSFM
FALSE	High	Q9UNM6	GN=PSMD13 26S proteasome non-ATPase regulatory subunit 13 OS=Homo sapiens PE=1 SV=2	25	9	10	74	0.01	-0.02	0.05	0.01	0.1	0.06	0.08	-0.08			0.98716	0.999986	0.742206	0.950473	0.842321	0.839755	6.6	1.44			0.51	6	1.82	7.28	0.72	PSMD13
FALSE	High	Q9BQA9	GN=C17orf62 Uncharacterized protein C17orf62 OS=Homo sapiens PE=1 SV=1	15	3	4	38	-0.17	0.07	-0.93	-0.03	0.24	0.49	-0.1	0.59			0.0337972	0.999999	0.90623	0.364257	0.998275	0.214831	18.67	2.35			4.03	2.29	1.52	1.54	33.74	C17orf62
FALSE	High	O75821	GN=EIF3G Eukaryotic translation initiation factor 3 subunit G OS=Homo sapiens PE=1 SV=2	26	7	9	143	0.66	0.24	-0.15	-0.43	-0.39	-0.28	-0.2	-0.05			0.996283	0.67344	0.751458	0.927486	0.98462	0.999993	6.75	27.86			30.18	7.88	17.72	13.97	0.25	EIF3G
FALSE	High	Q4G0I0	GN=CCSMST1 Protein CCSMST1 OS=Homo sapiens PE=2 SV=1	25	2	2	41	0.15	-0.2	-0.06	0.25	-0.15	-0.04	-0.21	0.27			0.999936	0.900108	0.988329	0.999992	0.945927	0.863326	6.15	0.36			11.91	7.08	3.91	1.64	35.99	CCSMST1
FALSE	High	P17252	GN=PRKCA Protein kinase C alpha type OS=Homo sapiens PE=1 SV=4	9	5	5	43	-0.11	-0.09	-0.04	-0.04	0.18	-0.01	0.03	0.17			0.999165	0.999548	0.561654	0.999999	0.999805	0.622945	8.64	0.68			4.43	5.07	12.04	0.09	8.46	PRKCA
FALSE	High	O14744	GN=PRMT5 Protein arginine N-methyltransferase 5 OS=Homo sapiens PE=1 SV=4	11	6	9	109	0.34	0.09	0.09	-0.22	-0.01	-0.2	0.09	-0.08			0.987188	0.635286	1	0.720619	0.985923	0.994509	0.72	6.99			5.78	5.39	14.35	5.37	14.1	PRMT5
FALSE	High	Q9H0U6	GN=MRPL18 39S ribosomal protein L18, mitochondrial OS=Homo sapiens PE=1 SV=1	13	2	3	26																										MRPL18
FALSE	High	P62306	GN=SNRPF Small nuclear ribonucleoprotein F OS=Homo sapiens PE=1 SV=1	9	1	2	42																										SNRPF
FALSE	High	Q9Y375	GN=NDUFAF1 Complex I intermediate-associated protein 30, mitochondrial OS=Homo sapiens PE=1 SV=2	10	2	2	59	0.26	0.04	0.15	0.26	0.3	0.32	0.05	-0.09			0.981553	0.815319	0.72157	0.657483	0.999931	0.998977	7.52	18.07			13.45	6.53	23.28	1.01	10.3	NDUFAF1
FALSE	High	Q8TDW0	GN=LRRC8C Volume-regulated anion channel subunit LRRC8C OS=Homo sapiens PE=1 SV=2	6	4	4	41	-0.12	-0.06	-0.28	0.37	0.07	0.21	0.05	-0.14			0.167684	0.0529551	0.983618	0.379677	0.997756	0.723064	5.69	1.69			6.23	6.73	2.31	12.03	4.88	LRRC8C
FALSE	High	Q92545	GN=TMEM131 Transmembrane protein 131 OS=Homo sapiens PE=1 SV=3	2	4	5	84	-0.61	-0.01	-0.82	0.23	0.11	0.12	-0.02	0.11			0.00585524	0.644116	0.98151	0.966887	1	0.976908	5.05	4.95			15.89	11.04	1.55	13.83	3.34	TMEM131
FALSE	High	P16152	GN=CBR1 Carbonyl reductase [NADPH] 1 OS=Homo sapiens PE=1 SV=3	37	8	9	90	0.05	0.38	-0.42	-0.34	0.08	-0.26	-0.01	-0.27			0.342118	0.547015	0.998883	0.758241	1	0.730895	2.9	6.58			13.51	8.54	16.99	5.41	21.42	CBR1
FALSE	High	O95630	GN=STAMBP STAM-binding protein OS=Homo sapiens PE=1 SV=1	10	3	3	87	-0.18	0.07	0.27	0.27	0.21	0.17	0.29	-0.07			0.142356	0.131153	0.310061	0.498115	0.10023	0.975532	8.27	3.63			3.71	9.5	7.35	0.03	3.47	STAMBP
FALSE	High	Q8N3C0	GN=ASCC3 Activating signal cointegrator 1 complex subunit 3 OS=Homo sapiens PE=1 SV=3	8	16	17	70	0.54	-0.16	0.35	-0.25	-0.17	-0.3	-0.25	-0.06			0.0302377	0.120012	0.419107	0.0558488	0.123396	0.983678	1.7	4.09			9.34	2.76	3.14	8.42	3.38	ASCC3
FALSE	High	Q9BZQ8	GN=FAM129A Protein Niban OS=Homo sapiens PE=1 SV=1	4	3	3	33	-0.26	0.17	0.05	-0.08	-0.18	-0.27	0.17	0.06			0.999806	0.996945	0.891457	0.617558	0.921415	0.999298	6.86	20.41			12.63	3.61	9.9	0.33	8.78	FAM129A
FALSE	High	Q9NZJ5	GN=EIF2AK3 Eukaryotic translation initiation factor 2-alpha kinase 3 OS=Homo sapiens PE=1 SV=3	2	2	2	0																										EIF2AK3
FALSE	High	P19338	GN=NCL Nucleolin OS=Homo sapiens PE=1 SV=3	35	31	70	434	-0.42	-0.2	-0.05	0.02	0.13	-0.04	0.22	0.08			0.997695	0.999979	0.807862	0.99956	0.369449	0.979322	12.87	1.04			7.06	5.12	6.36	3.51	4.14	NCL
FALSE	High	P09429	GN=HMGB1 High mobility group protein B1 OS=Homo sapiens PE=1 SV=3	27	5	8	65	0.57	0.46	0.31	0.26	0.34	0.13	0.14	-0.01			0.775305	0.874415	0.71413	0.994786	0.99148	1	11.75	12.96			22.34	13.58	13.33	8.04	18.39	HMGB1
FALSE	High	Q9HD45	GN=TM9SF3 Transmembrane 9 superfamily member 3 OS=Homo sapiens PE=1 SV=2	17	10	20	221	-0.93	0.3	-0.41	0.08	0.26	0.08	0.05	0.08			0.0353241	0.973762	0.231658	0.965144	0.996135	0.968322	5.29	6.34			7.5	1.91	3.5	2.63	12.78	TM9SF3
FALSE	High	Q8IWU5	GN=SULF2 Extracellular sulfatase Sulf-2 OS=Homo sapiens PE=1 SV=1	5	3	3	41	0.39	-0.07	0.21	0.09	0.19	-0.07	0.39	0.07			0.644008	0.982302	0.69212	0.994593	0.129897	0.99531	8.47	8.29			2.84	6.87	11.89	3.65	12.25	SULF2
FALSE	High	Q58EX7	GN=PLEKHG4 Puratrophin-1 OS=Homo sapiens PE=1 SV=1	2	2	2	57																										PLEKHG4
FALSE	High	P11117	GN=ACP2 Lysosomal acid phosphatase OS=Homo sapiens PE=1 SV=3	7	3	3	16	-0.24	-0.12	0.17	0.09	0.03	0.1	0	0.14			0.961973	0.998308	0.999995	0.997111	1	0.983876	3.12	0.48			16.95	2.98	0.21	5.69	28.27	ACP2
FALSE	High	P07686	GN=HEXB Beta-hexosaminidase subunit beta OS=Homo sapiens PE=1 SV=3	21	12	12	66	-0.07	-0.21	0.16	0.14	0.01	0	0.01	0.01			0.46519	0.631822	1	1	1	0.999998	2.48	1.25			10.29	2.1	8.67	4.46	0.14	HEXB
FALSE	High	Q14849	GN=STARD3 StAR-related lipid transfer protein 3 OS=Homo sapiens PE=1 SV=2	7	2	2	47	-0.67	-0.31	-0.92	0.22	0.5	0.47	-0.24	-0.6			0.205515	0.990245	0.737851	0.779512	0.984505	0.572562	25.05	15.24			13.1	19.52	9.55	15.9	41.98	STARD3
FALSE	High	O96028	GN=WHSC1 Histone-lysine N-methyltransferase NSD2 OS=Homo sapiens PE=1 SV=1	14	16	18	172	0.37	0.01	0.37	-0.11	0.03	-0.22	0	0.22			0.00514482	0.595342	0.997365	0.076025	1	0.0784968	0.08	6.68			6.58	4.71	2.82	0.56	2.44	WHSC1
FALSE	High	Q9NVP2	GN=ASF1B Histone chaperone ASF1B OS=Homo sapiens PE=1 SV=1	11	2	3	56	0.21	-0.28	0.09	-0.29	0.01	-0.3	-0.14	0.1			0.998734	0.728162	1	0.682866	0.983524	0.99743	17.07	0.63			23.61	0.46	15.96	5.95	6.1	ASF1B
FALSE	High	Q96K19	GN=RNF170 E3 ubiquitin-protein ligase RNF170 OS=Homo sapiens PE=1 SV=2	10	3	4	58	-0.44	-0.19	-0.51	0.28	0.52	0.35	-0.13	0.12			0.584073	0.940711	0.574718	0.856434	0.998524	0.9991	26.12	17.66			20.77	29.66	6.87	15.78	7.85	RNF170
FALSE	High	Q08378	GN=GOLGA3 Golgin subfamily A member 3 OS=Homo sapiens PE=1 SV=2	5	5	5	52	-0.19	0.46	0.03	0	0.13	0.32	-0.12	0.05			1	1	0.999531	0.952885	0.999746	0.999999	15.39	32.84			12.6	21.61	34.26	5.26	25.43	GOLGA3
FALSE	High	P55809	GN=OXCT1 Succinyl-CoA:3-ketoacid coenzyme A transferase 1, mitochondrial OS=Homo sapiens PE=1 SV=1	14	7	8	81	0.16	0	0.3	0.04	0.07	0.1	0.06	0.12			0.101011	0.998719	0.979713	0.916426	0.98992	0.831471	2.81	5.18			1.94	4.73	7.84	11.4	3.96	OXCT1
FALSE	High	Q02040	GN=AKAP17A A-kinase anchor protein 17A OS=Homo sapiens PE=1 SV=2	8	5	6	32	0.05	-0.13	0.16	-0.01	-0.01	-0.1	-0.05	0.21			0.631863	1	1	0.919183	0.997187	0.377901	1.29	6.65			6.51	2.4	14.08	3.68	0.03	AKAP17A
FALSE	High	Q96CM8	GN=ACSF2 Acyl-CoA synthetase family member 2, mitochondrial OS=Homo sapiens PE=1 SV=2	7	4	4	45	-0.09	0.06	-0.15	0.01	0	0.02	0.06	-0.06			0.822559	1	1	0.999988	0.995963	0.998145	9.95	9.79			2.24	4.14	5.15	3.86	13.11	ACSF2
FALSE	High	P12694	GN=BCKDHA 2-oxoisovalerate dehydrogenase subunit alpha, mitochondrial OS=Homo sapiens PE=1 SV=2	17	5	5	85	0.49	-0.02	0.18	0.3	-0.39	0.04	-0.42	0.23			0.99643	0.956688	0.873807	1	0.83558	0.988167	37.53	8.47			33.35	2.4	12.33	21.15	16.35	BCKDHA
FALSE	High	Q9NX63	GN=CHCHD3 MICOS complex subunit MIC19 OS=Homo sapiens PE=1 SV=1	32	7	8	142	-0.57	0.09	-0.51	0.23	0.31	0.33	-0.03	0.15			0.00272781	0.145588	0.0401207	0.0287329	0.998947	0.463708	5.64	3.75			0.08	4.97	4.12	7.49	6.82	CHCHD3
FALSE	High	O43822	GN=C21orf2 Protein C21orf2 OS=Homo sapiens PE=1 SV=1	11	2	2	36																										C21orf2
FALSE	High	P35222	GN=CTNNB1 Catenin beta-1 OS=Homo sapiens PE=1 SV=1	22	16	27	416	0.2	0.03	0.1	-0.03	-0.29	-0.16	0.05	-0.06			0.937451	0.999915	0.190823	0.67793	0.997327	0.993364	5.59	4.11			5.12	3.64	13.37	8.08	3.98	CTNNB1
FALSE	High	P16422	GN=EPCAM Epithelial cell adhesion molecule OS=Homo sapiens PE=1 SV=2	15	4	4	66	-0.31	-0.21	0.04	0.07	0.02	0.19	0.2	-0.16			0.999978	0.99968	0.999999	0.933168	0.919437	0.965209	12.32	2.18			11.33	21.23	1.36	5.65	19.16	EPCAM
FALSE	High	Q8NG11	GN=TSPAN14 Tetraspanin-14 OS=Homo sapiens PE=1 SV=1	14	4	4	46	-0.27	-0.19	-0.9	-0.37	-0.22	0.02	-0.5	-0.05			0.025064	0.535491	0.910901	0.999999	0.267414	0.999953	7.59	0.04			13.46	13.86	6.79	24.48	14.69	TSPAN14
FALSE	High	Q9Y3T9	GN=NOC2L Nucleolar complex protein 2 homolog OS=Homo sapiens PE=1 SV=4	18	15	25	253	0.03	0.02	-0.04	-0.13	-0.04	-0.21	-0.02	0.13			0.997117	0.650614	0.998115	0.242385	0.999959	0.679566	4.89	8.21			0.12	8.18	6.36	3.64	0.14	NOC2L
FALSE	High	Q9BV23	GN=ABHD6 Monoacylglycerol lipase ABHD6 OS=Homo sapiens PE=1 SV=1	13	5	5	31	-0.55	0.14	-0.97	-0.02	0.08	0.18	-0.38	0.1			0.010134	1	0.998959	0.932994	0.425299	0.995683	2.33	5.1			5.61	8.31	0.86	1.57	30.2	ABHD6
FALSE	High	Q9UPN3	GN=MACF1 Microtubule-actin cross-linking factor 1, isoforms 1/2/3/5 OS=Homo sapiens PE=1 SV=4	3	17	17	80	0.34	-0.07	0.47	0.1	-0.24	-0.15	-0.03	-0.11			0.0160992	0.925666	0.278315	0.700809	0.999707	0.892178	1.01	3.62			8.93	3.74	4.75	10.98	6.68	MACF1
FALSE	High	P15880	GN=RPS2 40S ribosomal protein S2 OS=Homo sapiens PE=1 SV=2	35	10	15	81	-0.75	-0.31	-0.8	-0.25	-0.16	-0.06	-0.15	-0.06			0.0224566	0.752421	0.954516	0.999803	0.966842	0.999563	27.91	2.62			0.18	2.82	4.24	4.4	11.38	RPS2
FALSE	High	O00487	GN=PSMD14 26S proteasome non-ATPase regulatory subunit 14 OS=Homo sapiens PE=1 SV=1	14	4	5	39	-0.03	0	0.03	-0.02	0.04	0.05	-0.07	-0.16			0.999942	0.999996	0.999704	0.998911	0.988215	0.716888	1.15	1.36			7.46	5.78	4.44	1.05	15.37	PSMD14
FALSE	High	P31948	GN=STIP1 Stress-induced-phosphoprotein 1 OS=Homo sapiens PE=1 SV=1	25	16	17	47	-0.12	0.07	-0.14	-0.04	0.02	-0.1	0.02	-0.2			0.992854	0.99999	1	0.998758	1	0.951694	17.49	1.82			2.74	1.16	3.32	34.02	6.36	STIP1
FALSE	High	Q96FJ2	GN=DYNLL2 Dynein light chain 2, cytoplasmic OS=Homo sapiens PE=1 SV=1	21	3	3	0	-1.06	-0.02	-0.49	0.32	0.12	0.14	0.35	0.05			0.212582	0.573478	0.991441	0.982251	0.51365	0.99991	0.69	13.38			9.31	22.71	0.78	16.4	0.89	DYNLL2
FALSE	High	Q8IY17	GN=PNPLA6 Neuropathy target esterase OS=Homo sapiens PE=1 SV=2	10	13	14	85	-0.43	-0.02	-0.3	0.35	0.11	0.02	0	0.13			0.0127787	0.00522137	0.545298	0.999872	1	0.376616	4.79	6.24			6.88	0.29	0.02	2.06	0.1	PNPLA6
FALSE	High	P32121	GN=ARRB2 Beta-arrestin-2 OS=Homo sapiens PE=1 SV=2	12	4	4	52	-0.85	-0.15	-1.12	-0.36	0.1	0	-0.15	-0.72			0.0143394	0.665722	0.999069	1	0.991025	0.116513	29.47	17.51			6.33	14.04	2.59	12.01	5.9	ARRB2
FALSE	High	Q5VUJ6	GN=LRCH2 Leucine-rich repeat and calponin homology domain-containing protein 2 OS=Homo sapiens PE=2 SV=2	4	3	3	28	0.54	-0.1	0.32	0.07	-0.11	-0.03	-0.2	0.01			0.347955	0.998462	0.977999	0.999975	0.77268	1	17.99	2.09			7.95	9.53	7.63	8.32	5.57	LRCH2
FALSE	High	P60660	GN=MYL6 Myosin light polypeptide 6 OS=Homo sapiens PE=1 SV=2	52	8	10	124	-0.45	-0.58	-0.18	0.06	0.07	0.1	-0.01	-0.01			0.942316	0.99974	0.999452	0.995848	1	1	18.04	10.47			8.71	6.73	16.03	16.96	1.81	MYL6
FALSE	High	O15162	GN=PLSCR1 Phospholipid scramblase 1 OS=Homo sapiens PE=1 SV=1	9	3	3	59	-0.34	-0.14	0.01	0.25	0.07	0.02	0.18	-0.01			1	0.539899	0.996411	0.999996	0.809719	1	4.48	4.29			19.5	2.94	0.84	13.15	1.12	PLSCR1
FALSE	High	P55786	GN=NPEPPS Puromycin-sensitive aminopeptidase OS=Homo sapiens PE=1 SV=2	17	16	22	123	-1.16	0.58	0.14	0.18	0.08	0.04	0.29	-0.06			0.663411	0.432059	0.961391	0.997433	0.091322	0.987043	9.33	2.4			1.13	5.27	10.38	2.31	2.97	NPEPPS
FALSE	High	P53041	GN=PPP5C Serine/threonine-protein phosphatase 5 OS=Homo sapiens PE=1 SV=1	18	9	12	143	0.22	0.2	-0.08	-0.05	-0.05	-0.05	-0.09	-0.32			0.969288	0.995312	0.996025	0.996487	0.946594	0.0687876	6.57	2.67			10.88	1.57	6.2	1.29	6.93	PPP5C
FALSE	High	Q92600	GN=RQCD1 Cell differentiation protein RCD1 homolog OS=Homo sapiens PE=1 SV=1	13	4	4	65	0.27	-0.08	0.38	-0.01	-0.04	0.08	0.05	0.2			0.661169	1	0.999994	0.999616	0.999975	0.961627	16.13	8.52			23.83	4.98	4.19	11.82	25.1	RQCD1
FALSE	High	Q8NHV4	GN=NEDD1 Protein NEDD1 OS=Homo sapiens PE=1 SV=1	3	2	2	25	-0.51	-0.26	-0.36	-0.27	-0.22	-0.59	-0.27	-0.18			0.830595	0.94758	0.975714	0.423191	0.946893	0.991284	1.74	19.15			1.2	35.87	4.96	24.06	14.8	NEDD1
FALSE	High	P15374	GN=UCHL3 Ubiquitin carboxyl-terminal hydrolase isozyme L3 OS=Homo sapiens PE=1 SV=1	38	7	8	78	0.47	-0.01	0.01	0	-0.36	-0.21	-0.35	-0.21			1	1	0.884757	0.988928	0.895132	0.989215	35.19	1.96			22.7	3.98	8.54	21.6	28.37	UCHL3
FALSE	High	P61254	GN=RPL26 60S ribosomal protein L26 OS=Homo sapiens PE=1 SV=1	28	5	5	33	0.62	-0.16	0.21	-0.34	-0.41	-0.1	-0.17	0.1			0.836239	0.419586	0.256728	0.993579	0.929685	0.993409	17.69	4.31			17.15	7.16	12.99	1.67	1.21	RPL26
FALSE	High	P50570	GN=DNM2 Dynamin-2 OS=Homo sapiens PE=1 SV=2	6	5	5	69	-0.08	0.12	0.03	-0.01	0.08	0.01	0.04	-0.24			0.999527	1	0.872388	0.999995	0.995372	0.0979163	3.11	1.41			2.28	0	10.39	3.28	5.23	DNM2
FALSE	High	P61247	GN=RPS3A 40S ribosomal protein S3a OS=Homo sapiens PE=1 SV=2	57	18	30	223	0.08	-0.26	-0.05	0.11	-0.28	-0.01	-0.21	-0.11			0.999871	0.993826	0.704167	1	0.885582	0.993069	18.99	9.23			12.36	2.08	0.25	18.83	10.42	RPS3A
FALSE	High	O43747	GN=AP1G1 AP-1 complex subunit gamma-1 OS=Homo sapiens PE=1 SV=5	11	10	11	66	0.66	0.04	0.53	-0.12	-0.05	-0.16	0.01	-0.05			0.0144959	0.898655	0.998784	0.718631	0.999999	0.997914	6.51	3.89			0.11	5.36	7.98	0.21	14.48	AP1G1
FALSE	High	P16104	GN=H2AFX Histone H2AX OS=Homo sapiens PE=1 SV=2	28	7	16	47	-0.16	-0.16	0.21	0.29	0.17	0.08	-0.03	0.12			0.867689	0.641203	0.933147	0.998756	0.999998	0.985417	6.5	8.8			0.74	8.33	7.03	9.36	25.03	H2AFX
FALSE	High	Q9UQ80	GN=PA2G4 Proliferation-associated protein 2G4 OS=Homo sapiens PE=1 SV=3	45	17	32	243	0.31	0.14	0.02	-0.33	-0.2	-0.26	0	-0.14			0.999923	0.013922	0.138268	0.0493777	1	0.400265	1.98	6.87			3.06	0.54	8.65	2.28	0.62	PA2G4
FALSE	High	P78362	GN=SRPK2 SRSF protein kinase 2 OS=Homo sapiens PE=1 SV=3	11	6	7	40	0.4	0.15	0.17	-0.12	-0.24	-0.06	-0.11	-0.02			0.573709	0.821334	0.266156	0.991541	0.87385	0.999959	6.96	2.88			0.39	4.71	5.28	11.07	7.79	SRPK2
FALSE	High	P11171	GN=EPB41 Protein 4.1 OS=Homo sapiens PE=1 SV=4	12	9	11	97	-0.09	-0.08	-0.08	-0.21	-0.07	-0.18	-0.04	0.05			0.988571	0.512896	0.992013	0.678453	0.99959	0.998088	16.42	3.03			3.59	1.91	6.26	7.51	4.22	EPB41
FALSE	High	Q96MH6	GN=TMEM68 Transmembrane protein 68 OS=Homo sapiens PE=2 SV=2	7	2	2	34	-0.17	0.11	-0.62	0.02	0.16	0.26	-0.25	0.2			0.0960434	1	0.962676	0.768312	0.797708	0.913766	3.14	4.87			1.45	9.89	0.07	20.12	23.28	TMEM68
FALSE	High	Q9Y243	GN=AKT3 RAC-gamma serine/threonine-protein kinase OS=Homo sapiens PE=1 SV=1	5	2	2	0	0.13	0.15	0.19	-0.29	0.07	-0.05	0.06	0			0.935269	0.704373	0.999603	0.999908	0.999856	1	16.95	5.9			10.4	1.27	1.88	13.25	22.79	AKT3
FALSE	High	O60684	GN=KPNA6 Importin subunit alpha-7 OS=Homo sapiens PE=1 SV=1	16	8	9	152	0.04	0.01	0.18	0.02	0.07	0.02	0.24	-0.18			0.498542	0.999991	0.98699	0.999979	0.240611	0.528783	6.09	0.65			3.22	1.07	7.79	5.28	12.22	KPNA6
FALSE	High	P51553	GN=IDH3G Isocitrate dehydrogenase [NAD] subunit gamma, mitochondrial OS=Homo sapiens PE=1 SV=1	9	3	3	45	-0.17	-0.28	0.01	0.16	-0.03	0.05	-0.17	-0.07			1	0.886454	0.99999	0.999675	0.879196	0.997647	23.21	1.79			0.06	2.99	7.54	5.18	2.66	IDH3G
FALSE	High	Q8TD20	GN=SLC2A12 Solute carrier family 2, facilitated glucose transporter member 12 OS=Homo sapiens PE=2 SV=1	3	2	2	24																										SLC2A12
FALSE	High	P61225	GN=RAP2B Ras-related protein Rap-2b OS=Homo sapiens PE=1 SV=1	23	5	5	28	0.34	0.1	0.23	-0.07	0.1	-0.19	0.01	0.02			0.498697	0.994028	0.975101	0.694119	1	0.999994	11.39	15.6			3.54	3.65	0.49	8.45	1.2	RAP2B
FALSE	High	P19388	GN=POLR2E DNA-directed RNA polymerases I, II, and III subunit RPABC1 OS=Homo sapiens PE=1 SV=4	11	2	2	25																										POLR2E
FALSE	High	Q96RQ1	GN=ERGIC2 Endoplasmic reticulum-Golgi intermediate compartment protein 2 OS=Homo sapiens PE=1 SV=2	8	3	4	0	-0.22	-0.11	-0.58	0.08	0.26	0.36	-0.04	0.34			0.169337	0.999391	0.836932	0.575848	0.999987	0.638274	6.39	7.02			1.62	1.58	9.81	5.49	32.63	ERGIC2
FALSE	High	O43395	GN=PRPF3 U4/U6 small nuclear ribonucleoprotein Prp3 OS=Homo sapiens PE=1 SV=2	28	17	18	117	-0.21	0.05	-0.15	-0.08	0.07	0	-0.01	0.23			0.533287	0.930405	0.958616	1	0.999998	0.181727	6.43	1.28			6.72	0.66	10.24	3.72	2.83	PRPF3
FALSE	High	Q96S59	GN=RANBP9 Ran-binding protein 9 OS=Homo sapiens PE=1 SV=1	9	5	5	58	-0.15	0.16	-0.16	-0.02	-0.05	0.08	-0.03	-0.23			0.844783	0.999994	0.999621	0.994371	0.999984	0.57584	18.76	1.43			5.27	0.84	3.02	8.59	9.61	RANBP9
FALSE	High	P46087	GN=NOP2 Probable 28S rRNA (cytosine(4447)-C(5))-methyltransferase OS=Homo sapiens PE=1 SV=2	24	19	25	392	0.07	-0.07	0.07	-0.21	0	-0.2	-0.05	0.08			0.974526	0.304518	1	0.371199	0.993877	0.95713	2.96	0.11			7.83	5.4	3.32	5.87	10.55	NOP2
FALSE	High	P41229	GN=KDM5C Lysine-specific demethylase 5C OS=Homo sapiens PE=1 SV=2	4	6	6	83	0.25	0.05	0.89	0.68	0.53	0.74	0.5	-0.04			0.0860519	0.227597	0.434568	0.172816	0.490393	0.999998	31.65	13.68			3.44	1.73	26.84	10.39	8	KDM5C
FALSE	High	Q8NEM2	GN=SHCBP1 SHC SH2 domain-binding protein 1 OS=Homo sapiens PE=1 SV=3	4	2	2	0	-0.07	-0.03	0.23	0.24	0.19	0.11	0.24	0.01			0.800544	0.776385	0.899375	0.991366	0.769117	1	12.47	8.12			9.46	1.04	12.77	1.04	20.95	SHCBP1
FALSE	High	Q9HCG7	GN=GBA2 Non-lysosomal glucosylceramidase OS=Homo sapiens PE=1 SV=2	7	5	5	56	0.2	-0.03	0.06	-0.17	0.04	-0.1	-0.2	0.65			0.999991	0.994627	0.999999	0.999773	0.986336	0.35978	15.65	3.39			6.02	7.66	2.29	10.08	45.62	GBA2
FALSE	High	Q9NVA2	GN=SEPT11 Septin-11 OS=Homo sapiens PE=1 SV=3	20	6	7	82	-1.19	0.61	-2.4	-1.18	-0.42	-0.09	-0.69	-0.16			0.00965052	0.230163	0.951799	0.999988	0.702864	0.999601	32.1	23.07			39.28	6.52	17.78	9.77	50.54	2021-09-11
FALSE	High	Q6NW34	GN=NEPRO Protein nepro homolog OS=Homo sapiens PE=1 SV=3	9	5	5	49	0.07	-0.16	0.02	0.01	-0.07	-0.01	-0.07	0.11			0.999521	0.999998	0.919039	0.999996	0.880487	0.624934	7.04	1.84			5.93	0.33	3.46	3.19	4.28	NEPRO
FALSE	High	O95671	GN=ASMTL N-acetylserotonin O-methyltransferase-like protein OS=Homo sapiens PE=1 SV=3	5	2	2	54	0.3	0	0.09	-0.18	-0.14	-0.21	0.01	-0.22			0.873452	0.318934	0.53648	0.203301	0.999999	0.176299	6.95	1.57			3.18	0.1	7.96	5.9	5.15	ASMTL
FALSE	High	P13639	GN=EEF2 Elongation factor 2 OS=Homo sapiens PE=1 SV=4	34	31	57	375	-0.03	0.09	-0.13	-0.12	-0.09	-0.07	0.02	-0.24			0.792573	0.83858	0.95843	0.984572	0.999979	0.276247	1.24	2.82			12.74	1.87	7.9	0.78	8.26	EEF2
FALSE	High	Q9HAU5	GN=UPF2 Regulator of nonsense transcripts 2 OS=Homo sapiens PE=1 SV=1	2	2	2	0	0.04	-0.12	0.03	-0.33	-0.21	-0.29	-0.25	0			0.999998	0.655787	0.924974	0.744202	0.854263	1	3.71	10.81			15.89	15.82	3.17	15.75	19.8	UPF2
FALSE	High	Q9UL42	GN=PNMA2 Paraneoplastic antigen Ma2 OS=Homo sapiens PE=1 SV=2	4	2	3	25	0.21	0.01	-0.01	-0.3	-0.16	-0.19	0.02	-0.02			1	0.79839	0.987316	0.968542	1	1	6.86	12.7			16.96	14.55	11.04	9.5	26.37	PNMA2
FALSE	High	Q9NPQ8	GN=RIC8A Synembryn-A OS=Homo sapiens PE=1 SV=3	5	2	2	58	-0.19	-0.41	-0.49	-0.21	-0.07	-0.19	-0.28	0.33			0.881687	0.997833	0.999995	0.998944	0.991094	0.979021	48.39	22.14			1.41	4.89	21.18	8.27	46	RIC8A
FALSE	High	Q68EM7	GN=ARHGAP17 Rho GTPase-activating protein 17 OS=Homo sapiens PE=1 SV=1	3	3	3	35	-0.18	-0.41	0.1	0	0.16	0.12	0.13	-0.32			0.996416	1	0.961944	0.991141	0.986226	0.585175	9.62	10.83			15.97	11.41	12.05	16.5	4.64	ARHGAP17
FALSE	High	P21589	GN=NT5E 5'-nucleotidase OS=Homo sapiens PE=1 SV=1	4	2	2	0	-0.14	-0.02	-0.14	0.27	0.25	0.16	-0.04	-0.15			0.981761	0.762915	0.801006	0.965467	0.999992	0.977626	16.52	20.51			6.39	6.85	1.34	15.73	9.04	NT5E
FALSE	High	Q9NRR4	GN=DROSHA Ribonuclease 3 OS=Homo sapiens PE=1 SV=2	3	3	3	22	0.36	-0.02	0.38	0.13	0.09	0.02	0.06	0.1			0.34974	0.978314	0.997153	0.999999	0.99959	0.993524	2.23	7.07			1.13	6.57	3.57	5.67	27.61	DROSHA
FALSE	High	Q7L3T8	GN=PARS2 Probable proline--tRNA ligase, mitochondrial OS=Homo sapiens PE=1 SV=1	7	2	2	0	0.51	0.31	0.15	-0.01	-0.08	-0.13	0.03	0.22			0.803448	1	0.986678	0.897043	0.999954	0.520876	3.3	6.54			2.93	2.42	7.41	0.45	17.14	PARS2
FALSE	High	P61011	GN=SRP54 Signal recognition particle 54 kDa protein OS=Homo sapiens PE=1 SV=1	20	11	16	170	0.04	-0.09	-0.08	-0.11	0.24	0.05	-0.05	-0.13			0.929879	0.807584	0.17722	0.993014	0.995956	0.722553	1.82	3.23			1.56	5.26	4.21	4.01	12.08	SRP54
FALSE	High	Q03188	GN=CENPC Centromere protein C OS=Homo sapiens PE=1 SV=2	4	4	4	67	0.67	-0.08	0.45	-0.26	-0.19	-0.13	-0.18	0.46			0.00191225	0.042329	0.142684	0.444348	0.184821	0.00167645	6.18	0.48			2.08	1.01	6.44	4.27	5.48	CENPC
FALSE	High	A8MXV4	GN=NUDT19 Nucleoside diphosphate-linked moiety X motif 19 OS=Homo sapiens PE=1 SV=1	10	2	3	36	0.44	0.14	0.15	-0.23	-0.17	-0.23	-0.13	-0.23			0.996445	0.965763	0.99152	0.964833	0.998052	0.968179	9.77	19.8			1.45	17.57	17.11	5.68	34.25	NUDT19
FALSE	High	Q9H6A9	GN=PCNX3 Pecanex-like protein 3 OS=Homo sapiens PE=1 SV=2	3	4	4	53	-0.82	-0.37	-0.38	-0.3	0.12	-0.06	0.25	0.06			0.925526	0.972173	0.999758	0.999994	0.989516	0.999995	16.8	12.26			16.11	15.94	6.57	30.25	47.29	PCNX3
FALSE	High	Q969X6	GN=UTP4 U3 small nucleolar RNA-associated protein 4 homolog OS=Homo sapiens PE=1 SV=1	16	11	12	96	0.05	-0.13	-0.01	-0.07	-0.01	-0.11	-0.1	0.11			0.999997	0.85279	0.999992	0.496429	0.563361	0.509493	5.23	0.54			3.03	2.73	4.08	2.31	5.69	UTP4
FALSE	High	Q9NQ55	GN=PPAN Suppressor of SWI4 1 homolog OS=Homo sapiens PE=2 SV=1	21	10	18	100	-0.15	-0.36	-0.11	-0.19	-0.04	-0.17	-0.09	0.41			0.659639	0.193602	0.991447	0.286719	0.819126	0.00470017	0.59	6.78			0.18	0.62	6.26	7.11	3.48	PPAN
FALSE	High	Q14574	GN=DSC3 Desmocollin-3 OS=Homo sapiens PE=1 SV=3	6	4	4	0	-0.39	-0.11	0.01	0.47	0.21	0.41	0.25	0.09			1	0.109147	0.749009	0.177568	0.609361	0.991503	9.8	9.15			3.78	5.83	6.34	5.91	18.98	DSC3
FALSE	High	Q96RT7	GN=TUBGCP6 Gamma-tubulin complex component 6 OS=Homo sapiens PE=1 SV=3	1	2	2	35																										TUBGCP6
FALSE	High	Q32NB8	GN=PGS1 CDP-diacylglycerol--glycerol-3-phosphate 3-phosphatidyltransferase, mitochondrial OS=Homo sapiens PE=2 SV=1	5	2	2	32	-0.17	-0.18	0.08	0.28	0.27	0.36	0.21	-0.03			0.966318	0.175829	0.18939	0.060257	0.392722	0.999723	4.62	8.47			13	0.16	2.61	1.5	5.91	PGS1
FALSE	High	Q5BJH2	GN=TMEM128 Transmembrane protein 128 OS=Homo sapiens PE=1 SV=1	17	3	3	67	-0.12	0.09	-0.28	-0.1	0.02	0.13	-0.04	0.04			0.65772	0.996063	0.999999	0.980651	0.999971	0.999978	1.94	7.23			7.99	13.02	7.74	12.25	21.62	TMEM128
FALSE	High	Q05655	GN=PRKCD Protein kinase C delta type OS=Homo sapiens PE=1 SV=2	4	3	3	26	0.34	-0.17	0.29	-0.19	0.06	-0.1	0.03	0.06			0.808706	0.966488	0.999888	0.99861	0.999999	0.999894	5.93	4.25			11.87	12.9	1.05	12.14	31.97	PRKCD
FALSE	High	P31939	GN=ATIC Bifunctional purine biosynthesis protein PURH OS=Homo sapiens PE=1 SV=3	25	13	21	302	0	0.17	-0.09	0.07	-0.06	-0.06	0.01	-0.31			0.999683	0.999935	0.999965	0.999984	1	0.875816	17.84	2.13			23.8	1.02	14.89	18.21	27.82	ATIC
FALSE	High	P51572	GN=BCAP31 B-cell receptor-associated protein 31 OS=Homo sapiens PE=1 SV=3	49	21	76	393	-0.45	0.07	-2.08	0.07	-0.31	0.65	-0.27	-0.19			1.90963e-05	0.998433	0.400062	0.0243633	0.520065	0.818177	15.27	9.09			2.38	8.12	1.06	14.39	8.47	BCAP31
FALSE	High	Q6P1Q0	GN=LETMD1 LETM1 domain-containing protein 1 OS=Homo sapiens PE=1 SV=1	6	2	2	36	-0.53	-0.21	-0.31	0.1	0.26	0.1	-0.09	0.32			0.566472	0.994055	0.73007	0.995492	0.997328	0.531979	8.58	0.49			16.8	0.76	7.67	14.39	18.29	LETMD1
FALSE	High	Q13488	GN=TCIRG1 V-type proton ATPase 116 kDa subunit a isoform 3 OS=Homo sapiens PE=1 SV=3	6	4	4	39	-0.99	0.11	-0.14	0.24	0.34	0.18	0.05	-0.25			0.977392	0.825511	0.526048	0.941763	0.999914	0.80306	3.63	5.37			25.45	0.6	2.36	17.76	7.76	TCIRG1
FALSE	High	O43493	GN=TGOLN2 Trans-Golgi network integral membrane protein 2 OS=Homo sapiens PE=1 SV=2	15	7	7	63	-1.21	0.33	-0.22	0.52	0.52	0.65	0.11	0.43			0.507675	0.0263158	0.0242694	0.00752007	0.951774	0.0629945	10.5	13.72			9.05	3.35	3.72	4.02	3.68	TGOLN2
FALSE	High	Q9P2M7	GN=CGN Cingulin OS=Homo sapiens PE=1 SV=2	2	2	2	0																										CGN
FALSE	High	P07910	GN=HNRNPC Heterogeneous nuclear ribonucleoproteins C1/C2 OS=Homo sapiens PE=1 SV=4	41	17	41	419	0.51	0.18	0.24	-0.22	-0.03	-0.2	-0.05	0.26			0.52206	0.596073	0.999984	0.692414	0.999454	0.449299	4.36	13.99			5.94	3.06	12.08	10.51	3.11	HNRNPC
FALSE	High	Q5J8M3	GN=EMC4 ER membrane protein complex subunit 4 OS=Homo sapiens PE=1 SV=2	28	4	5	47	0.14	-0.15	-0.19	-0.06	-0.02	0.04	-0.14	0.11			0.689047	0.997315	0.999999	0.999828	0.878757	0.947159	8.5	4.37			2.43	4.96	1.22	12	13.87	EMC4
FALSE	High	P51649	GN=ALDH5A1 Succinate-semialdehyde dehydrogenase, mitochondrial OS=Homo sapiens PE=1 SV=2	12	6	6	90	-0.35	-0.14	0.03	0.4	0.23	0.15	0.15	0.02			0.999191	0.0162711	0.194328	0.563738	0.5225	0.999952	3.89	1.91			3.97	4.21	6.97	1.44	10.59	ALDH5A1
FALSE	High	P15153	GN=RAC2 Ras-related C3 botulinum toxin substrate 2 OS=Homo sapiens PE=1 SV=1	28	5	6	87	-0.03	0.19	0.02	-0.18	0.16	-0.13	0.19	-0.07			1	0.989126	0.993959	0.998306	0.986526	0.999962	39.69	5.66			11.68	2.2	6.78	12.92	17.67	RAC2
FALSE	High	Q8WWH5	GN=TRUB1 Probable tRNA pseudouridine synthase 1 OS=Homo sapiens PE=1 SV=1	10	3	3	52	0.06	0.1	0.17	0.12	0.3	0.1	0.3	-0.13			0.635762	0.881476	0.156093	0.950414	0.161229	0.841114	5.83	9.02			3.2	4.61	1.72	1.24	13.66	TRUB1
FALSE	High	P42356	GN=PI4KA Phosphatidylinositol 4-kinase alpha OS=Homo sapiens PE=1 SV=4	9	18	18	133	0.17	0.07	0.17	-0.34	-0.06	-0.28	-0.04	0.18			0.994155	0.863944	0.999984	0.933903	0.999999	0.992706	12.77	1.96			21.08	20.34	18.64	31.99	12.49	PI4KA
FALSE	High	Q09GN1	GN=MLF1IP Centromere protein U OS=Homo sapiens PE=1 SV=1	17	3	3	33	0.73	0.07	0.33	0.17	-0.13	-0.14	0	0.14			0.506962	0.93777	0.981753	0.976383	1	0.977345	19.73	1.91			2.79	20.7	10.65	1.7	1.33	MLF1IP
FALSE	High	Q9NRK6	GN=ABCB10 ATP-binding cassette sub-family B member 10, mitochondrial OS=Homo sapiens PE=1 SV=2	12	8	10	86	-0.28	-0.19	-0.45	-0.04	0.13	-0.04	-0.13	0.14			0.014622	0.998143	0.748314	0.999189	0.74434	0.688772	6.31	8.65			6.46	2.8	7.05	6.88	2.87	ABCB10
FALSE	High	O43663	GN=PRC1 Protein regulator of cytokinesis 1 OS=Homo sapiens PE=1 SV=2	3	2	2	19	0.6	-0.19	0.71	0.25	-0.29	0.15	0.34	-0.11			0.0580516	0.823814	0.708339	0.973587	0.562337	0.995674	11.03	7.42			25.36	6.16	2.43	16.57	1.63	PRC1
FALSE	High	Q92785	GN=DPF2 Zinc finger protein ubi-d4 OS=Homo sapiens PE=1 SV=2	15	5	6	101	0.31	-0.04	0.29	-0.11	0.06	-0.02	0.05	0.23			0.358783	0.967681	0.999103	0.999996	0.999363	0.602887	10.42	0.68			7.42	13.59	11.72	8.18	0.97	DPF2
FALSE	High	Q16880	GN=UGT8 2-hydroxyacylsphingosine 1-beta-galactosyltransferase OS=Homo sapiens PE=2 SV=2	4	2	2	22	-0.54	0.15	-1.05	0.01	-0.56	-0.02	-0.35	-0.14			0.0190458	1	0.265266	1	0.687766	0.990774	6.3	11.71			7.79	19.41	9.38	2.83	29.06	UGT8
FALSE	High	P14923	GN=JUP Junction plakoglobin OS=Homo sapiens PE=1 SV=3	22	14	19	335	0	-0.15	0.14	0.25	-0.22	0.04	0.01	0.18			0.776563	0.265876	0.369164	0.998913	0.999999	0.52917	11.37	9.3			6.47	2.95	1.89	3.09	5.84	JUP
FALSE	High	Q9UBS8	GN=RNF14 E3 ubiquitin-protein ligase RNF14 OS=Homo sapiens PE=1 SV=1	7	4	4	29	-0.11	-0.11	-0.2	-0.37	0.01	-0.22	-0.08	-0.14			0.855472	0.357025	1	0.802467	0.997775	0.966034	20.58	7.98			2.74	6.1	0.25	16.27	7.45	RNF14
FALSE	High	P35080	GN=PFN2 Profilin-2 OS=Homo sapiens PE=1 SV=3	32	4	5	137	-0.55	0.25	-0.52	-0.59	0.01	-0.2	0.07	-0.42			0.576064	0.457287	1	0.987985	0.999973	0.762713	36.61	0.13			16.64	9.91	6.77	17.25	24.69	PFN2
FALSE	High	Q68DM5	GN=DKFZp781L1143 Putative uncharacterized protein DKFZp781L1143 OS=Homo sapiens PE=1 SV=1	23	3	3	91	0.55	0.08	0.33	0	-0.13	-0.04	-0.06	0.3			0.220231	1	0.913095	0.99981	0.998702	0.31353	14.18	2.67			0.23	6.33	15.5	1.89	3.24	DKFZp781L1143
FALSE	High	Q6P4Q7	GN=CNNM4 Metal transporter CNNM4 OS=Homo sapiens PE=1 SV=3	9	8	8	52	-0.1	-0.11	-0.53	-0.22	-0.44	0	-0.11	0.2			0.00673152	0.299617	0.018713	1	0.889765	0.408101	7.4	5.89			10.81	0.43	7.04	4.98	0.51	CNNM4
FALSE	High	P62266	GN=RPS23 40S ribosomal protein S23 OS=Homo sapiens PE=1 SV=3	30	6	17	111	-0.37	-0.14	-0.39	-0.17	-0.14	-0.06	0.06	0.05			0.00774523	0.284546	0.454668	0.9716	0.973231	0.984793	0.27	2.69			4.29	5.41	4.27	3.81	8.22	RPS23
FALSE	High	P62913	GN=RPL11 60S ribosomal protein L11 OS=Homo sapiens PE=1 SV=2	25	5	12	86	0.61	0.15	0.12	0.07	-0.24	-0.12	-0.16	-0.11			0.999154	0.99996	0.967023	0.998949	0.995469	0.999374	27.9	4.47			25.28	8.54	17.14	24.65	13.62	RPL11
FALSE	High	Q8NBS9	GN=TXNDC5 Thioredoxin domain-containing protein 5 OS=Homo sapiens PE=1 SV=2	27	12	18	106	-0.35	-0.13	-0.18	0.62	-0.11	0.26	0.03	0.15			0.962161	0.159289	0.997347	0.845065	0.999998	0.985406	29.31	0.35			4.87	0.6	5.33	20.13	8.51	TXNDC5
FALSE	High	Q96S52	GN=PIGS GPI transamidase component PIG-S OS=Homo sapiens PE=1 SV=3	10	5	5	58	0.25	0.11	-0.14	0.17	0.17	0.37	-0.13	0.27			0.935293	0.872895	0.85574	0.222975	0.953965	0.4976	13.9	8.69			0.16	9.97	3.58	10.2	12.33	PIGS
FALSE	High	Q9Y3Q3	GN=TMED3 Transmembrane emp24 domain-containing protein 3 OS=Homo sapiens PE=1 SV=1	9	2	2	33	0.29	-0.1	0	-0.4	-0.07	0.1	-0.15	0.13			1	0.00139451	0.859692	0.525947	0.186193	0.33592	0.18	1.84			3.16	5.71	0.13	5.46	4.42	TMED3
FALSE	High	P08236	GN=GUSB Beta-glucuronidase OS=Homo sapiens PE=1 SV=2	5	2	2	25	0.41	0.02	0.57	0.27	0.19	0.24	0.12	0			0.0054841	0.186768	0.49118	0.274383	0.854451	1	6.98	10.18			2.89	5.1	5.18	0.68	9.31	GUSB
FALSE	High	Q8N972	GN=ZNF709 Zinc finger protein 709 OS=Homo sapiens PE=2 SV=1	3	2	3	0	0.04	0.01	0.26	0.37	0.29	0.35	0.2	-0.25			0.672337	0.36583	0.581574	0.405078	0.850594	0.725893	18	16.98			0.62	2.12	0.72	5.23	15.05	ZNF709
FALSE	High	P58004	GN=SESN2 Sestrin-2 OS=Homo sapiens PE=1 SV=1	14	6	6	42	0.02	-0.07	-0.24	-0.03	-0.05	-0.02	0	-0.42			0.253225	0.99979	0.997766	0.99999	1	0.027043	8.06	1.59			5.07	7.31	5.88	1.38	10.31	SESN2
FALSE	High	Q9NZ08	GN=ERAP1 Endoplasmic reticulum aminopeptidase 1 OS=Homo sapiens PE=1 SV=3	10	9	9	57	-0.89	-0.18	-0.4	-0.09	0	-0.14	0.05	-0.16			0.140408	0.989538	1	0.919221	0.99946	0.862129	14.37	2.65			6.43	5.24	5.46	13.37	8.44	ERAP1
FALSE	High	Q6ZMZ3	GN=SYNE3 Nesprin-3 OS=Homo sapiens PE=1 SV=2	3	2	2	35	1.25	0.25	0.74	-0.22	0.28	-0.08	0.25	-0.43			0.924816	0.999864	0.999404	1	0.999685	0.993992	26.65	30.6			19.61	52.15	64.82	58.23	52.01	SYNE3
FALSE	High	O00273	GN=DFFA DNA fragmentation factor subunit alpha OS=Homo sapiens PE=1 SV=1	8	2	2	27	-0.42	-0.2	-0.55	0.42	0.03	0.08	-0.22	-0.22			0.451204	0.680841	0.999999	0.999855	0.973545	0.972975	9.81	2.12			17.31	3.1	3.85	1.72	42.24	DFFA
FALSE	High	P48444	GN=ARCN1 Coatomer subunit delta OS=Homo sapiens PE=1 SV=1	23	14	14	142	0.27	0.28	0.02	-0.02	-0.05	-0.07	0.03	-0.15			0.999993	0.999974	0.996506	0.981678	0.999942	0.677659	0.34	1.19			6.13	1.5	13.25	7.56	4.84	ARCN1
FALSE	High	Q6UB35	GN=MTHFD1L Monofunctional C1-tetrahydrofolate synthase, mitochondrial OS=Homo sapiens PE=1 SV=1	16	16	16	208	0.49	0.17	0.45	0.1	-0.07	-0.05	0.1	0.11			0.00289054	0.721909	0.909197	0.975078	0.755766	0.648384	0.19	6.74			4.96	2.84	5.95	5.14	3.18	MTHFD1L
FALSE	High	O94925	GN=GLS Glutaminase kidney isoform, mitochondrial OS=Homo sapiens PE=1 SV=1	34	18	34	582	0.12	-0.02	0.17	0.41	-0.26	0.09	0	0.1			0.862788	0.16684	0.557089	0.989675	1	0.988026	13.97	13.34			0.15	4.47	2.61	5.32	14.42	GLS
FALSE	High	Q9NRZ7	GN=AGPAT3 1-acyl-sn-glycerol-3-phosphate acyltransferase gamma OS=Homo sapiens PE=1 SV=1	13	6	6	89	-0.15	-0.24	-0.16	-0.01	-0.02	-0.06	-0.01	0.13			0.203508	0.999996	0.999858	0.943312	1	0.381284	1.4	5.2			4.03	3.39	0.13	6.29	4.34	AGPAT3
FALSE	High	P61803	GN=DAD1 Dolichyl-diphosphooligosaccharide--protein glycosyltransferase subunit DAD1 OS=Homo sapiens PE=1 SV=3	27	3	4	26	-0.23	-0.2	-0.22	-0.21	0.01	-0.15	-0.03	-0.13			0.832141	0.859806	1	0.967367	0.999989	0.983312	9.66	1.01			9.6	13.57	5.09	1.73	23.97	DAD1
FALSE	High	Q9BX70	GN=BTBD2 BTB/POZ domain-containing protein 2 OS=Homo sapiens PE=1 SV=1	4	2	2	32																										BTBD2
FALSE	High	Q9H993	GN=ARMT1 Protein-glutamate O-methyltransferase OS=Homo sapiens PE=1 SV=1	11	6	7	32	0.17	0.03	0.01	-0.28	-0.01	-0.16	-0.11	-0.26			1	0.0400847	1	0.307056	0.638267	0.0566956	8.88	0.18			1.65	2.94	3.44	1.78	6.86	ARMT1
FALSE	High	O75683	GN=SURF6 Surfeit locus protein 6 OS=Homo sapiens PE=1 SV=3	9	2	3	59	-0.24	-0.13	-0.26	0.05	-0.02	0.09	0.07	0.15			0.843134	0.99996	1	0.999261	0.999822	0.983699	2.42	3.47			0.78	0.76	1.38	35.07	11.35	SURF6
FALSE	High	Q12905	GN=ILF2 Interleukin enhancer-binding factor 2 OS=Homo sapiens PE=1 SV=2	23	10	17	147	-0.06	-0.06	-0.06	-0.06	-0.03	-0.06	0.03	0.05			0.893209	0.915208	0.998744	0.902009	0.99763	0.956203	7.15	0.77			4.98	2.79	1.13	1.22	3.63	ILF2
FALSE	High	Q9BXB5	GN=OSBPL10 Oxysterol-binding protein-related protein 10 OS=Homo sapiens PE=1 SV=2	6	3	3	67	0.06	0.68	-2.51	-2.38	-2.32	-3.03	-1.03	-1.04			0.295753	0.34067	0.362635	0.162705	0.936939	0.9323	72.32	3.64			33.11	39.26	30.71	68.84	106.33	OSBPL10
FALSE	High	Q16643	GN=DBN1 Drebrin OS=Homo sapiens PE=1 SV=4	13	6	6	93	0.21	-0.1	0.17	0.03	-0.15	-0.01	0.02	0.35			0.750185	0.999985	0.840725	1	0.999996	0.164965	7.48	8.58			9.98	3.94	12.37	7.23	3.75	DBN1
FALSE	High	P22695	GN=UQCRC2 Cytochrome b-c1 complex subunit 2, mitochondrial OS=Homo sapiens PE=1 SV=3	35	14	22	225	-0.03	0.12	0.19	0.12	0.11	0.14	0.06	0.08			0.384054	0.794456	0.856418	0.652653	0.984562	0.962694	1.89	6.02			3.35	4.78	3.57	4	11.69	UQCRC2
FALSE	High	Q99805	GN=TM9SF2 Transmembrane 9 superfamily member 2 OS=Homo sapiens PE=1 SV=1	12	7	14	102	-0.58	0.08	-0.16	0.13	-0.04	0.06	-0.13	0.24			0.78299	0.908841	0.999738	0.998419	0.909205	0.452403	13.78	2.31			4.33	10.67	1.18	9.63	6.01	TM9SF2
FALSE	High	Q8TB61	GN=SLC35B2 Adenosine 3'-phospho 5'-phosphosulfate transporter 1 OS=Homo sapiens PE=1 SV=1	19	9	16	122	-0.55	0.11	-0.37	-0.01	0.1	-0.03	0.03	0			0.00460395	1	0.647318	0.996861	0.995815	1	1.73	4.03			5.3	0.77	2.44	6.31	4.72	SLC35B2
FALSE	High	Q99733	GN=NAP1L4 Nucleosome assembly protein 1-like 4 OS=Homo sapiens PE=1 SV=1	17	9	13	65	-0.14	-0.14	-0.05	-0.25	-0.16	-0.07	-0.11	-0.1			0.992673	0.159335	0.515016	0.962766	0.827812	0.852228	5.35	10.54			1.73	2	3.4	8.3	1	NAP1L4
FALSE	High	O00400	GN=SLC33A1 Acetyl-coenzyme A transporter 1 OS=Homo sapiens PE=1 SV=1	15	8	9	131	-1	-0.08	-0.96	-0.05	-0.02	0.16	-0.12	0.03			0.000131908	0.99748	0.999946	0.545838	0.807149	0.999872	0.91	0.04			9.79	11.64	4.13	2.28	1.63	SLC33A1
FALSE	High	P11021	GN=HSPA5 78 kDa glucose-regulated protein OS=Homo sapiens PE=1 SV=2	50	33	89	883	-0.13	-0.08	0.07	0.14	0.02	0.07	0.12	0.07			0.92877	0.420054	0.999687	0.919914	0.574894	0.943345	1.84	9.29			5.29	1.61	3.31	2.06	4.28	HSPA5
FALSE	High	Q9NUQ2	GN=AGPAT5 1-acyl-sn-glycerol-3-phosphate acyltransferase epsilon OS=Homo sapiens PE=1 SV=3	5	2	2	33	-0.36	-0.08	-0.26	-0.15	0.09	0.06	-0.1	0.08			0.713967	0.964126	0.99771	0.999511	0.99413	0.997908	7.78	13.81			12.53	5.46	15.63	14.02	6.93	AGPAT5
FALSE	High	Q15436	GN=SEC23A Protein transport protein Sec23A OS=Homo sapiens PE=1 SV=2	20	12	18	181	0	0.03	0.02	-0.06	-0.12	0.07	0.02	-0.23			0.999996	0.999249	0.96606	0.997819	0.999999	0.680307	4.58	2.46			0.84	6.99	2.44	0.69	24.22	SEC23A
FALSE	High	O75923	GN=DYSF Dysferlin OS=Homo sapiens PE=1 SV=1	2	4	4	41	0.12	-0.04	0.28	0.06	-0.08	-0.19	0.02	0.1			0.523059	0.999147	0.996205	0.84532	0.999999	0.988904	4.24	11.83			9.84	2.54	3.44	0.58	21.24	DYSF
FALSE	High	P82979	GN=SARNP SAP domain-containing ribonucleoprotein OS=Homo sapiens PE=1 SV=3	17	3	4	31	0.1	0.04	0.22	0.1	0.11	0.07	-0.03	0.33			0.778314	0.993127	0.988771	0.998908	0.99999	0.435613	13.79	11.83			0.94	10.8	17.57	7.01	2.25	SARNP
FALSE	High	Q96RL7	GN=VPS13A Vacuolar protein sorting-associated protein 13A OS=Homo sapiens PE=1 SV=2	9	24	24	109	-0.62	0.01	-0.42	-0.08	0.17	-0.11	0.02	-0.03			0.0549061	0.979345	0.698614	0.918515	0.999998	0.999958	7.34	5.51			8.78	1.43	4.05	5.57	13.15	VPS13A
FALSE	High	P84095	GN=RHOG Rho-related GTP-binding protein RhoG OS=Homo sapiens PE=1 SV=1	26	4	4	48	0.55	0.07	0.97	0.53	0.29	0.29	0.04	0.72			0.355035	0.855794	0.989121	0.989721	1	0.627863	29.72	4.2			28.01	16.86	1.91	36.4	48.62	RHOG
FALSE	High	Q12846	GN=STX4 Syntaxin-4 OS=Homo sapiens PE=1 SV=2	28	6	6	49	0.15	-0.11	-0.13	0	-0.07	0.01	-0.29	0.13			0.517754	1	0.912266	0.999994	0.0361589	0.542389	3.07	5.47			2.02	4.05	8.22	2.75	4.3	STX4
FALSE	High	Q13472	GN=TOP3A DNA topoisomerase 3-alpha OS=Homo sapiens PE=1 SV=1	4	4	4	23	0.99	0.36	0.48	0.12	-0.27	-0.27	-0.16	0.3			0.71404	0.999468	0.965136	0.96782	0.997923	0.942681	31.43	32.53			16.67	21.51	15.16	0.69	10.22	TOP3A
FALSE	High	Q8N5M9	GN=JAGN1 Protein jagunal homolog 1 OS=Homo sapiens PE=1 SV=1	14	2	5	96	0.31	0.09	-0.01	0.09	-0.06	0.08	-0.39	0.14			1	0.998157	0.999843	0.999159	0.421716	0.979307	7.82	14.07			23.53	7.68	9.27	12.02	0.62	JAGN1
FALSE	High	Q9BYN8	GN=MRPS26 28S ribosomal protein S26, mitochondrial OS=Homo sapiens PE=1 SV=1	6	2	2	0	0.67	0.42	0.52	0.17	0.32	0.34	0.18	0.27			0.00287605	0.366839	0.0373088	0.0301522	0.327927	0.0867474	3.15	3.56			4.06	1.26	8.27	3.46	8.67	MRPS26
FALSE	High	P00352	GN=ALDH1A1 Retinal dehydrogenase 1 OS=Homo sapiens PE=1 SV=2	9	5	5	38	-1.01	0.34	-0.35	-0.04	-0.17	-0.2	0.39	-0.18			0.583094	0.999994	0.964483	0.931572	0.46901	0.956999	10.3	2.31			17.75	11.86	25.51	4.52	0.71	ALDH1A1
FALSE	High	Q9BVK6	GN=TMED9 Transmembrane emp24 domain-containing protein 9 OS=Homo sapiens PE=1 SV=2	5	1	2	57	-0.19	0.25	-0.75	-0.13	0.12	0.3	-0.17	0.06			0.0247293	0.976796	0.986343	0.559365	0.925312	0.999483	9.99	11.58			1.45	9.09	15.23	4.16	17.99	TMED9
FALSE	High	Q9H6S3	GN=EPS8L2 Epidermal growth factor receptor kinase substrate 8-like protein 2 OS=Homo sapiens PE=1 SV=2	4	2	2	47	0.19	0.03	0.26	0.14	-0.38	-0.09	0.06	0.12			0.534549	0.927013	0.206064	0.991557	0.9991	0.970263	3.02	9.41			8.46	15.31	3.51	11.55	8.23	EPS8L2
FALSE	High	Q8IX12	GN=CCAR1 Cell division cycle and apoptosis regulator protein 1 OS=Homo sapiens PE=1 SV=2	4	5	5	71	0	0.15	0.33	0.33	0.32	0.17	0.24	0.11			0.191715	0.186762	0.209291	0.757891	0.452216	0.955878	0.6	13.52			2.12	10.28	0.21	10.57	7.15	CCAR1
FALSE	High	Q9H9A6	GN=LRRC40 Leucine-rich repeat-containing protein 40 OS=Homo sapiens PE=1 SV=1	12	7	7	0	0.45	0.11	0.32	-0.11	-0.04	-0.09	0.02	-0.09			0.00979726	0.550164	0.984005	0.683021	0.999782	0.693605	2.86	5.41			0.05	2.28	3.81	7.21	2.2	LRRC40
FALSE	High	Q9ULC3	GN=RAB23 Ras-related protein Rab-23 OS=Homo sapiens PE=1 SV=1	15	3	3	24	0.36	0.07	0.05	0.63	-0.42	-0.02	-0.64	0.13			1	0.957711	0.99431	1	0.95593	0.999994	69.35	6.36			46.35	2.16	8.87	52.35	64.18	RAB23
FALSE	High	P48449	GN=LSS Lanosterol synthase OS=Homo sapiens PE=1 SV=1	25	15	19	224	-1.03	0	-0.33	0.11	-0.01	0.11	-0.02	-0.04			0.115083	0.904862	1	0.902611	0.999997	0.999492	4.03	5.99			8.27	7.74	8.95	8.64	4.1	LSS
FALSE	High	O14683	GN=TP53I11 Tumor protein p53-inducible protein 11 OS=Homo sapiens PE=1 SV=2	20	5	5	124	-0.94	-0.47	-0.47	0.27	0.47	0.24	-0.15	0.13			0.542097	0.914664	0.545594	0.947262	0.993976	0.997124	1.25	30.2			11.09	27.22	13.72	6.96	5.45	TP53I11
FALSE	High	Q13322	GN=GRB10 Growth factor receptor-bound protein 10 OS=Homo sapiens PE=1 SV=2	4	3	3	0	0.33	0.05	0.3	0.1	0.19	0.17	0.06	-0.18			0.766433	0.998321	0.960704	0.977454	0.999921	0.967296	11.81	3.11			1.44	8.97	17.61	11.36	27.51	GRB10
FALSE	High	Q5T0B9	GN=ZNF362 Zinc finger protein 362 OS=Homo sapiens PE=1 SV=1	12	4	4	48	0.48	0.27	0.38	-0.27	0.04	0.07	0.07	0.09			0.388894	0.693646	0.999973	0.999152	0.999149	0.997851	8.72	8.54			4.11	8.3	0.37	27.32	2.24	ZNF362
FALSE	High	Q9Y6V7	GN=DDX49 Probable ATP-dependent RNA helicase DDX49 OS=Homo sapiens PE=1 SV=1	6	3	3	56	0.09	-0.21	0.14	0.13	0.02	0.1	-0.06	0.22			0.966151	0.975217	0.999997	0.992402	0.999708	0.796605	11.8	5.71			5.35	6.16	15.62	16.33	7.95	DDX49
FALSE	High	Q5HYA8	GN=TMEM67 Meckelin OS=Homo sapiens PE=1 SV=2	3	4	4	15																										TMEM67
FALSE	High	Q15477	GN=SKIV2L Helicase SKI2W OS=Homo sapiens PE=1 SV=3	7	6	6	172	0.02	0.12	0.11	-0.16	-0.19	-0.14	0.07	-0.02			0.988841	0.941237	0.880283	0.964919	0.999354	1	10.79	5.5			6.57	13.7	1.05	21.99	5.68	SKIV2L
FALSE	High	Q9UNQ2	GN=DIMT1 Probable dimethyladenosine transferase OS=Homo sapiens PE=1 SV=1	11	3	3	34	-0.35	-0.55	-0.1	0.26	0.04	0.02	-0.17	-0.02			0.972835	0.412458	0.999662	0.999997	0.804842	0.999994	8.3	6.16			0.25	19.29	1.95	2.46	0.37	DIMT1
FALSE	High	Q9Y289	GN=SLC5A6 Sodium-dependent multivitamin transporter OS=Homo sapiens PE=2 SV=2	4	2	2	0	0.31	0.27	-0.68	0.64	-0.47	-0.04	-0.31	0.03			0.0120611	0.0157735	0.0745112	0.999903	0.316028	0.999947	11.55	0.98			3.53	1.3	11.22	12.44	11.27	SLC5A6
FALSE	High	Q16762	GN=TST Thiosulfate sulfurtransferase OS=Homo sapiens PE=1 SV=4	23	5	5	41	0.04	-0.1	0.01	0.2	-0.07	-0.01	-0.17	0.14			1	0.91356	0.999532	1	0.961578	0.981896	29.04	2.06			7.89	1.26	1.85	15.44	1.03	TST
FALSE	High	Q56VL3	GN=OCIAD2 OCIA domain-containing protein 2 OS=Homo sapiens PE=1 SV=1	19	3	3	57	-0.54	-0.09	-0.59	0.49	0.3	0.28	-0.2	0.29			0.0131414	0.0345033	0.250226	0.306067	0.636073	0.270989	6.27	6.54			7.85	9.03	5.73	6.95	11.65	OCIAD2
FALSE	High	Q13557	GN=CAMK2D Calcium/calmodulin-dependent protein kinase type II subunit delta OS=Homo sapiens PE=1 SV=3	4	2	2	35	0	-0.14	0.05	-0.15	0.05	-0.09	0.39	-0.37			1	0.99991	1	0.999995	0.982982	0.988154	74.07	14.89			28.05	27.77	15.72	17.37	7.75	CAMK2D
FALSE	High	Q9Y2G8	GN=DNAJC16 DnaJ homolog subfamily C member 16 OS=Homo sapiens PE=2 SV=3	11	8	8	68	0.13	-0.09	-0.29	0.12	0.13	0.3	-0.13	0.16			0.0035061	0.235631	0.179643	0.00292244	0.186114	0.0714508	0.56	4.65			0.03	1.36	2.16	6.06	0.4	DNAJC16
FALSE	High	O76095	GN=JTB Protein JTB OS=Homo sapiens PE=1 SV=1	14	2	2	0	-0.24	-0.22	-0.15	-0.18	-0.02	0.14	-0.14	0.24			0.975742	0.944243	1	0.979816	0.97745	0.826541	14.62	8.18			17.2	6.74	16.46	10.64	8.57	JTB
FALSE	High	Q15185	GN=PTGES3 Prostaglandin E synthase 3 OS=Homo sapiens PE=1 SV=1	40	7	11	90	0.44	0.38	0.17	-0.27	0.01	-0.18	0.08	-0.17			0.895877	0.561896	1	0.857552	0.996678	0.88509	8.92	10.3			6.59	9.03	17.2	8.2	5.55	PTGES3
FALSE	High	Q9BY49	GN=PECR Peroxisomal trans-2-enoyl-CoA reductase OS=Homo sapiens PE=1 SV=2	7	2	2	31	-0.12	0.06	-0.13	0.35	0.06	0.19	0	-0.02			0.955793	0.265836	0.999405	0.79467	1	0.999997	10.43	3.04			6.4	17.83	6.12	9.13	5.7	PECR
FALSE	High	Q96EY7	GN=PTCD3 Pentatricopeptide repeat domain-containing protein 3, mitochondrial OS=Homo sapiens PE=1 SV=3	12	9	9	71	0.13	-0.15	0.17	-0.01	-0.1	-0.11	-0.03	-0.05			0.652542	1	0.926014	0.904273	0.999876	0.998429	11.16	2.24			5.16	3.74	0.69	5.89	11.27	PTCD3
FALSE	High	Q96ER9	GN=CCDC51 Coiled-coil domain-containing protein 51 OS=Homo sapiens PE=1 SV=2	17	6	6	79	0.36	0.11	-0.19	0.23	0.26	0.29	-0.32	0.27			0.913888	0.812268	0.717969	0.637333	0.541978	0.697186	23.01	1.39			3.97	0.28	4.45	12	16.03	CCDC51
FALSE	High	Q04864	GN=REL Proto-oncogene c-Rel OS=Homo sapiens PE=1 SV=1	4	2	2	34	0	0.44	-0.79	-0.48	-0.36	-0.16	-0.28	-0.54			0.116686	0.500877	0.737387	0.990099	0.885349	0.380677	37.9	15.31			13.79	0.04	1.5	4.33	3.99	REL
FALSE	High	Q13011	GN=ECH1 Delta(3,5)-Delta(2,4)-dienoyl-CoA isomerase, mitochondrial OS=Homo sapiens PE=1 SV=2	30	10	17	159	-1.47	0.52	0.07	0.08	0.11	0.08	0.24	-0.01			0.984756	0.968957	0.910101	0.970988	0.291107	1	2.19	10.22			0.26	4.67	6.46	4.47	11.42	ECH1
FALSE	High	P07814	GN=EPRS Bifunctional glutamate/proline--tRNA ligase OS=Homo sapiens PE=1 SV=5	31	45	56	572	0.31	-0.06	0.28	-0.17	-0.21	-0.11	0.12	-0.12			0.0074827	0.101186	0.0346307	0.410872	0.287441	0.310146	6.13	0.22			2.69	1.28	4.79	2.62	2.19	EPRS
FALSE	High	Q86UT6	GN=NLRX1 NLR family member X1 OS=Homo sapiens PE=1 SV=1	23	19	22	256	-0.7	0.03	-0.6	0.15	0.75	0.09	-0.06	0.13			0.0046148	0.691266	0.00113314	0.949913	0.994022	0.803569	9.1	8.33			6.64	3.13	1.67	8.29	5.63	NLRX1
FALSE	High	Q9NX62	GN=IMPAD1 Inositol monophosphatase 3 OS=Homo sapiens PE=1 SV=1	15	6	6	28	-0.21	-0.01	-0.01	0.48	-0.07	0.35	0.05	0.09			1	0.222506	0.999625	0.504408	0.999954	0.99814	22.86	0.8			9.34	3.51	0.24	17.45	10.69	IMPAD1
FALSE	High	Q9HC52	GN=CBX8 Chromobox protein homolog 8 OS=Homo sapiens PE=1 SV=3	8	2	3	38	0.28	-0.1	0.16	0.09	0.11	-0.07	0.02	-0.03			0.670924	0.965701	0.911397	0.988644	0.999961	0.999899	15.88	3.04			3.95	2.29	3.01	5.25	2.7	CBX8
FALSE	High	P40938	GN=RFC3 Replication factor C subunit 3 OS=Homo sapiens PE=1 SV=2	19	6	6	87	-0.06	0.14	-0.09	-0.01	-0.02	0.06	-0.18	-0.14			0.587167	0.999999	0.999853	0.86369	0.0682238	0.18642	0.03	0.35			4.22	2.22	5.84	1.36	4.9	RFC3
FALSE	High	P61353	GN=RPL27 60S ribosomal protein L27 OS=Homo sapiens PE=1 SV=2	32	4	9	45	-0.4	-0.35	-0.15	-0.16	-0.11	0.12	0.02	0.15			0.928165	0.884554	0.980266	0.967585	0.999996	0.916228	12.61	12.81			6.4	8.75	10.01	4.24	10.17	RPL27
FALSE	High	Q68D10	GN=SPTY2D1 Protein SPT2 homolog OS=Homo sapiens PE=1 SV=3	6	2	2	47	0.32	-0.2	0.7	0.4	0.18	0.14	0.16	0.34			0.358174	0.824217	0.994807	0.99867	0.997239	0.899575	25.77	10.97			1.58	32.31	22.12	16.17	21.2	SPTY2D1
FALSE	High	O14949	GN=UQCRQ Cytochrome b-c1 complex subunit 8 OS=Homo sapiens PE=1 SV=4	28	3	3	27	-0.47	0	-0.39	0.71	0.37	0.65	-0.32	0.19			0.934917	0.56156	0.947487	0.647172	0.972029	0.998194	42.71	6.74			35.81	2.59	12.3	35.09	15.15	UQCRQ
FALSE	High	O00203	GN=AP3B1 AP-3 complex subunit beta-1 OS=Homo sapiens PE=1 SV=3	17	18	18	105	0.17	-0.17	0.24	0.02	-0.14	-0.1	-0.01	-0.1			0.0286091	0.999768	0.228653	0.547744	0.999943	0.527836	2.24	2.55			2.15	3.42	7.48	3.2	0.43	AP3B1
FALSE	High	Q9H330	GN=TMEM245 Transmembrane protein 245 OS=Homo sapiens PE=1 SV=2	8	6	14	162	-0.66	-0.18	-1.33	-0.07	0.09	0.11	-0.12	0.02			0.00109359	0.999394	0.99619	0.992037	0.986585	0.999999	15.04	2.53			18.96	9.59	4	9.73	12.24	TMEM245
FALSE	High	Q7L2E3	GN=DHX30 Putative ATP-dependent RNA helicase DHX30 OS=Homo sapiens PE=1 SV=1	24	28	30	181	-0.06	-0.12	0.1	0	-0.08	-0.05	-0.02	0.12			0.392227	1	0.579574	0.93128	0.999608	0.263407	3.75	2.94			1.74	2.95	5.22	0.28	3.2	DHX30
FALSE	High	Q9Y3L5	GN=RAP2C Ras-related protein Rap-2c OS=Homo sapiens PE=1 SV=1	25	4	4	0	0.03	-0.02	0.05	0.09	-0.06	-0.13	-0.01	-0.02			0.999892	0.998175	0.999623	0.985788	1	1	5.16	0.12			6.45	0.8	1.96	1.84	30.34	RAP2C
FALSE	High	Q9Y4E8	GN=USP15 Ubiquitin carboxyl-terminal hydrolase 15 OS=Homo sapiens PE=1 SV=3	6	6	6	46	0.08	0.09	0.11	-0.08	-0.12	-0.17	0.05	-0.04			0.753788	0.924618	0.722796	0.379159	0.991201	0.99858	5.9	0.86			2.7	2.26	3	3.63	11.31	USP15
FALSE	High	Q9Y276	GN=BCS1L Mitochondrial chaperone BCS1 OS=Homo sapiens PE=1 SV=1	25	9	9	117	0.11	0.12	0.04	0.38	0.17	0.08	-0.07	0.18			0.986785	0.00257514	0.135763	0.74185	0.834785	0.123322	7.45	1.64			0.29	1.49	0.04	2.97	5.6	BCS1L
FALSE	High	Q6ZN55	GN=ZNF574 Zinc finger protein 574 OS=Homo sapiens PE=1 SV=2	2	2	2	0	0.03	-0.11	0.24	0.27	0.29	0.16	0.15	-0.13			0.967836	0.95018	0.92771	0.995746	0.997298	0.998499	2.2	8.18			6.48	8.32	8.3	38.84	28.85	ZNF574
FALSE	High	P85037	GN=FOXK1 Forkhead box protein K1 OS=Homo sapiens PE=1 SV=1	7	4	4	27	0.45	0.39	0.02	-0.32	0.22	-0.1	0.13	0.16			1	0.82586	0.953401	0.999428	0.99629	0.990824	11.46	33.41			15.69	12.13	6.42	14.26	1.03	FOXK1
FALSE	High	O15213	GN=WDR46 WD repeat-containing protein 46 OS=Homo sapiens PE=1 SV=3	20	11	15	157	0.74	0.05	0.57	-0.07	-0.07	-0.08	-0.14	0.25			0.00229297	0.977372	0.964376	0.927963	0.629077	0.152534	1.35	3.73			12.43	0.72	1.92	0.78	6.84	WDR46
FALSE	High	Q15691	GN=MAPRE1 Microtubule-associated protein RP/EB family member 1 OS=Homo sapiens PE=1 SV=3	28	5	5	95	-0.35	-0.04	-0.28	-0.13	0.14	0.07	0.01	-0.05			0.0632235	0.587796	0.532318	0.957172	1	0.992506	6.57	3.34			3.9	0.47	4.68	9.71	1.08	MAPRE1
FALSE	High	P29597	GN=TYK2 Non-receptor tyrosine-protein kinase TYK2 OS=Homo sapiens PE=1 SV=3	3	3	4	0	0.13	-0.33	0.16	0.07	0	-0.08	-0.06	0.17			0.825793	0.996441	1	0.989796	0.998678	0.801625	0.09	1.73			10.21	11.01	0.17	1.14	16.23	TYK2
FALSE	High	Q96C01	GN=FAM136A Protein FAM136A OS=Homo sapiens PE=1 SV=1	28	4	4	67	0.29	0.41	0.17	-0.1	0.27	0.17	-0.16	0.15			0.995481	0.999644	0.950634	0.995243	0.996686	0.99737	7.32	20.23			1.65	15.68	15.17	12.15	39.44	FAM136A
FALSE	High	P43243	GN=MATR3 Matrin-3 OS=Homo sapiens PE=1 SV=2	27	24	34	163	0.14	0.17	0.15	0.14	-0.06	0.02	0.04	0.16			0.721468	0.791263	0.995613	0.999995	0.999349	0.667021	10.56	10.41			5.37	1.15	1.86	8.29	0.72	MATR3
FALSE	High	O15120	GN=AGPAT2 1-acyl-sn-glycerol-3-phosphate acyltransferase beta OS=Homo sapiens PE=1 SV=1	10	2	2	30	-0.8	-0.34	-0.63	-0.07	0.1	0.36	-0.18	0.14			0.432404	0.99998	0.999803	0.879962	0.994822	0.998637	8.27	13.56			43.17	14.91	6.81	15.09	16.67	AGPAT2
FALSE	High	Q99996	GN=AKAP9 A-kinase anchor protein 9 OS=Homo sapiens PE=1 SV=3	1	4	4	29	0.59	0.1	1.04	0.18	-0.13	-0.26	0.5	-0.02			0.00979995	0.951908	0.987807	0.807329	0.245563	1	2.07	15.93			12.84	0.99	2.2	1.51	27.9	AKAP9
FALSE	High	Q8IWE5	GN=PLEKHM2 Pleckstrin homology domain-containing family M member 2 OS=Homo sapiens PE=1 SV=2	2	2	2	24	0.85	-0.09	0.58	0.03	-0.2	0	0.08	0.28			0.649386	1	0.99516	1	0.999967	0.977077	44.67	28.34			8.32	4.38	10.53	18.43	21.28	PLEKHM2
FALSE	High	P57740	GN=NUP107 Nuclear pore complex protein Nup107 OS=Homo sapiens PE=1 SV=1	14	12	13	136	0.14	0.07	0.04	0.02	-0.12	-0.11	-0.05	0.06			0.994557	0.999578	0.485925	0.551198	0.966347	0.917874	8.27	4.73			0.69	4.91	2.03	1.79	0.3	NUP107
FALSE	High	Q9Y265	GN=RUVBL1 RuvB-like 1 OS=Homo sapiens PE=1 SV=1	19	7	7	131	-0.06	0.19	0.07	0.06	0.17	0.1	0.14	0.03			0.983287	0.990909	0.575585	0.914758	0.74855	0.999788	13.47	4.96			1.92	0.67	0.08	3.72	8.58	RUVBL1
FALSE	High	Q14151	GN=SAFB2 Scaffold attachment factor B2 OS=Homo sapiens PE=1 SV=1	12	11	11	93	0.48	0.08	0.53	0.06	0	-0.08	0.16	0.28			0.0438668	0.998684	1	0.993679	0.871811	0.426171	5.7	17.12			0.17	7.15	4.78	11.8	5.05	SAFB2
FALSE	High	P53611	GN=RABGGTB Geranylgeranyl transferase type-2 subunit beta OS=Homo sapiens PE=1 SV=2	6	2	2	32	-0.05	-0.04	-0.04	0.14	-0.16	-0.09	0.2	-0.4			0.99995	0.957997	0.923872	0.994791	0.834834	0.263586	18.46	1.45			3.96	3.48	15.35	4.35	13.2	RABGGTB
FALSE	High	Q5XG75	GN=LASS1 Ceramide synthase 1 OS=Homo sapiens PE=1 SV=1	14	4	6	38	-1.5	-0.19	-1.01	0.52	0.17	0.04	-0.39	0.47			0.0909086	0.592883	0.995858	0.999999	0.815133	0.678214	15.41	13.7			18.68	10.56	13.91	6.12	40.54	LASS1
FALSE	High	O75431	GN=MTX2 Metaxin-2 OS=Homo sapiens PE=1 SV=1	16	4	4	22	0.25	0.03	0	0.24	-0.21	-0.07	-0.1	-0.22			1	0.828827	0.889568	0.999525	0.996937	0.866554	18.28	9.82			1.56	4.05	9.38	10.45	21.26	MTX2
FALSE	High	Q6UN15	GN=FIP1L1 Pre-mRNA 3'-end-processing factor FIP1 OS=Homo sapiens PE=1 SV=1	14	7	7	29	0.47	-0.03	0.42	0.14	-0.07	-0.12	-0.02	0.2			0.238592	0.958155	0.998588	0.985255	0.999998	0.843301	17.22	12.94			12.74	6.08	5.89	9.34	6.89	FIP1L1
FALSE	High	Q9UHD1	GN=CHORDC1 Cysteine and histidine-rich domain-containing protein 1 OS=Homo sapiens PE=1 SV=2	26	8	13	118	-0.04	0.15	-0.53	-0.6	-0.12	-0.27	-0.26	-0.3			0.0252714	0.0130049	0.929027	0.339019	0.371666	0.242324	0.85	6.19			13.49	9.44	5.17	10.31	0.86	CHORDC1
FALSE	High	Q53F19	GN=NCBP3 Nuclear cap-binding protein subunit 3 OS=Homo sapiens PE=1 SV=2	5	3	3	66	0.09	-0.04	-0.53	-0.24	-0.49	0	-0.37	0.26			0.0204124	0.411901	0.0311097	1	0.108718	0.327645	5.54	0.66			6.11	0.37	17.72	3.66	3.76	NCBP3
FALSE	High	O00264	GN=PGRMC1 Membrane-associated progesterone receptor component 1 OS=Homo sapiens PE=1 SV=3	33	6	21	541	-0.08	0.07	-0.43	0.18	0.23	0.63	-0.29	0.07			0.659407	0.989595	0.96647	0.308673	0.901409	0.999949	17.92	12.4			26.35	31.49	1.27	4.21	4.49	PGRMC1
FALSE	High	Q9Y5U4	GN=INSIG2 Insulin-induced gene 2 protein OS=Homo sapiens PE=1 SV=2	5	2	2	41	-0.89	0.07	-1.55	-0.08	0.42	0.11	-0.02	-1			0.0367963	0.999984	0.892841	0.999907	1	0.215322	56.23	1.59			10.92	6.62	10.98	11.03	23.34	INSIG2
FALSE	High	P01833	GN=PIGR Polymeric immunoglobulin receptor OS=Homo sapiens PE=1 SV=4	2	2	3	33	-0.39	-0.36	0.01	-0.17	0.32	0.13	0.13	0			1	0.992188	0.868367	0.998234	0.99859	1	2.19	7.58			25.5	28.96	10.06	25.85	5.3	PIGR
FALSE	High	Q16706	GN=MAN2A1 Alpha-mannosidase 2 OS=Homo sapiens PE=1 SV=2	11	11	11	75	-0.22	-0.15	-0.02	0.13	0.1	0.11	0.04	0.03			0.999992	0.726641	0.842987	0.818945	0.998472	0.999695	9.05	8.38			7.13	4.35	0.59	2.03	0.18	MAN2A1
FALSE	High	Q9Y5V3	GN=MAGED1 Melanoma-associated antigen D1 OS=Homo sapiens PE=1 SV=3	8	5	5	126	0.82	-0.41	0.1	-0.09	0.04	0.09	0.16	-0.16			0.991303	0.992684	0.999922	0.993221	0.920591	0.918079	12.88	11.64			10.21	0.11	13.62	10.02	5.04	MAGED1
FALSE	High	Q6Y2X3	GN=DNAJC14 DnaJ homolog subfamily C member 14 OS=Homo sapiens PE=2 SV=2	8	5	6	44																										DNAJC14
FALSE	High	Q4KMP7	GN=TBC1D10B TBC1 domain family member 10B OS=Homo sapiens PE=1 SV=3	8	3	3	42	-0.72	0.08	-0.41	-0.16	0.12	0.23	0.2	-0.18			0.880144	0.998573	0.999695	0.991895	0.996124	0.997236	51.35	0.6			13.95	15.25	10.92	21.17	12.09	TBC1D10B
FALSE	High	P22626	GN=HNRNPA2B1 Heterogeneous nuclear ribonucleoproteins A2/B1 OS=Homo sapiens PE=1 SV=2	61	18	47	1055	0.46	0.13	0.43	-0.11	0.13	0.02	-0.02	0.24			0.112995	0.968742	0.932803	0.999999	0.999995	0.564525	14.18	4.91			0.12	3.41	15.04	4.6	9.21	HNRNPA2B1
FALSE	High	Q9NZH0	GN=GPRC5B G-protein coupled receptor family C group 5 member B OS=Homo sapiens PE=2 SV=2	3	2	3	32																										GPRC5B
FALSE	High	Q8NFV4	GN=ABHD11 Protein ABHD11 OS=Homo sapiens PE=1 SV=1	8	2	3	33	-0.08	-0.08	-0.22	0.01	-0.02	0.03	-0.1	-0.12			0.669516	1	0.999999	0.999992	0.986895	0.959948	16.8	8.39			10.39	8.55	0.16	8.01	2.09	ABHD11
FALSE	High	Q86TW2	GN=ADCK1 Uncharacterized aarF domain-containing protein kinase 1 OS=Homo sapiens PE=2 SV=2	5	2	2	27	-0.39	0.27	-0.4	0.45	0.79	0.59	0.16	-0.17			0.28978	0.196133	0.0170497	0.0688621	0.934888	0.92202	2.12	0.09			13.86	2.72	1.46	2.07	25.29	ADCK1
FALSE	High	P63173	GN=RPL38 60S ribosomal protein L38 OS=Homo sapiens PE=1 SV=2	51	5	8	98	0.21	0.31	-0.17	-0.14	-0.05	-0.08	0	-0.08			0.97007	0.98836	0.999968	0.999505	1	0.99959	5.36	13.06			16.4	12.56	16.82	15.08	14.68	RPL38
FALSE	High	Q92604	GN=LPGAT1 Acyl-CoA:lysophosphatidylglycerol acyltransferase 1 OS=Homo sapiens PE=1 SV=1	12	4	4	24	0.02	0.02	-0.14	-0.18	0.13	0.06	-0.03	-0.18			0.99709	0.990969	0.997952	0.999972	0.999999	0.991059	31.78	1.11			12.7	6.75	0.7	7.34	31.93	LPGAT1
FALSE	High	P58107	GN=EPPK1 Epiplakin OS=Homo sapiens PE=1 SV=2	11	13	13	109	-0.24	0.14	-0.07	0.36	-0.09	0.01	0.06	-0.28			0.997152	0.229987	0.990257	1	0.998896	0.421203	2.77	2.65			12.06	2.49	8.49	6.46	17.54	EPPK1
FALSE	High	P23588	GN=EIF4B Eukaryotic translation initiation factor 4B OS=Homo sapiens PE=1 SV=2	10	4	4	101	0.03	0.03	0.44	0.23	0.43	0.21	0.33	0.05			0.222255	0.761032	0.228753	0.824339	0.46209	0.999845	10.31	2.71			0.41	11.34	7.36	11.16	21.08	EIF4B
FALSE	High	Q9NRA0	GN=SPHK2 Sphingosine kinase 2 OS=Homo sapiens PE=1 SV=2	12	5	5	76	-1.45	0.02	-0.03	0.18	0.08	0.02	-0.05	0.02			0.999999	0.989078	0.999867	1	0.999994	1	30.96	7.76			14.05	7.07	8.26	26.98	12.52	SPHK2
FALSE	High	O14735	GN=CDIPT CDP-diacylglycerol--inositol 3-phosphatidyltransferase OS=Homo sapiens PE=1 SV=1	10	2	3	51	-0.11	-0.04	-0.14	-0.05	-0.1	0.08	-0.19	0.19			0.949852	0.99957	0.989181	0.995283	0.83984	0.812955	11.04	9.23			14.71	10.08	5.89	11.75	1.73	CDIPT
FALSE	High	P56377	GN=AP1S2 AP-1 complex subunit sigma-2 OS=Homo sapiens PE=1 SV=1	10	2	2	0																										AP1S2
FALSE	High	P55210	GN=CASP7 Caspase-7 OS=Homo sapiens PE=1 SV=1	12	2	2	61	-0.39	0.08	-0.03	0.15	0.18	0.05	-0.06	-0.24			0.999893	0.791968	0.652216	0.998745	0.995982	0.400044	8.08	6.62			13.51	5.84	4.52	7.19	3.57	CASP7
FALSE	High	P41091	GN=EIF2S3 Eukaryotic translation initiation factor 2 subunit 3 OS=Homo sapiens PE=1 SV=3	36	15	29	301	0.05	-0.05	-0.39	-0.39	-0.2	-0.29	-0.12	-0.13			0.0759033	0.0781378	0.55888	0.234183	0.905562	0.868836	3.08	7.1			9.88	0.46	10.04	11.61	1.04	EIF2S3
FALSE	High	Q96CS3	GN=FAF2 FAS-associated factor 2 OS=Homo sapiens PE=1 SV=2	40	14	22	347	-0.14	-0.04	-0.45	0.25	0.47	0.33	-0.17	-0.06			0.0527954	0.411199	0.0409299	0.181302	0.723519	0.996601	15.53	6.3			2.94	2.75	6.01	7.57	6.63	FAF2
FALSE	High	Q8TB22	GN=SPATA20 Spermatogenesis-associated protein 20 OS=Homo sapiens PE=2 SV=3	5	3	3	36	0.39	0.22	-0.06	-0.23	-0.67	-0.15	-0.52	-0.2			0.999988	0.979342	0.352716	0.997565	0.585461	0.987584	8.72	12.74			8.42	19.05	34.53	26.52	12.56	SPATA20
FALSE	High	P49773	GN=HINT1 Histidine triad nucleotide-binding protein 1 OS=Homo sapiens PE=1 SV=2	19	3	3	37	-0.59	0.19	-0.65	-0.33	0.02	-0.06	-0.04	-0.39			0.00505662	0.135803	0.999994	0.997114	0.999707	0.0655579	3.27	5.26			4.5	13.03	9.04	6.47	4.65	HINT1
FALSE	High	P54725	GN=RAD23A UV excision repair protein RAD23 homolog A OS=Homo sapiens PE=1 SV=1	10	2	3	85	0.68	-1.14	-0.05	-0.6	-0.24	-0.15	-0.11	0.09			0.999985	0.296575	0.940802	0.992929	0.999022	0.999661	21.24	33.11			9.16	8.36	2.21	3.81	15.54	RAD23A
FALSE	High	O60841	GN=EIF5B Eukaryotic translation initiation factor 5B OS=Homo sapiens PE=1 SV=4	16	17	19	166	0.06	-0.1	0.09	-0.19	-0.2	-0.13	0.01	-0.16			0.9159	0.396695	0.323679	0.706805	1	0.564828	10.56	0.56			5.6	0.42	7.76	3.69	4.79	EIF5B
FALSE	High	O75147	GN=OBSL1 Obscurin-like protein 1 OS=Homo sapiens PE=1 SV=4	3	4	4	62	-0.23	-0.59	-0.12	0.18	0.08	0.06	-0.03	-0.07			0.975431	0.873292	0.996552	0.999442	0.999989	0.998453	6	9.35			9.6	3.44	17.13	11.71	10.8	OBSL1
FALSE	High	Q9UL40	GN=ZNF346 Zinc finger protein 346 OS=Homo sapiens PE=1 SV=1	13	3	3	68	0.22	0.06	0.08	0.06	-0.07	-0.08	0	-0.06			0.994899	0.998947	0.996698	0.995761	1	0.999232	1.05	2.56			2.47	10.97	2.93	17.29	12.01	ZNF346
FALSE	High	Q13427	GN=PPIG Peptidyl-prolyl cis-trans isomerase G OS=Homo sapiens PE=1 SV=2	8	7	7	84	-0.31	-0.49	-0.11	-0.08	-0.22	-0.02	-0.04	0.27			0.982919	0.994922	0.699344	0.999999	0.999945	0.524943	11.1	7.66			8.81	8.51	16.6	4.55	4.93	PPIG
FALSE	High	P61966	GN=AP1S1 AP-1 complex subunit sigma-1A OS=Homo sapiens PE=1 SV=1	20	3	3	76	0.58	0.28	-0.29	-0.51	-0.27	-0.46	-0.15	0.08			0.575046	0.113062	0.624613	0.17456	0.942296	0.998349	1.97	15.39			10.13	14.68	8.95	9.45	9.87	AP1S1
FALSE	High	Q5JTV8	GN=TOR1AIP1 Torsin-1A-interacting protein 1 OS=Homo sapiens PE=1 SV=2	28	15	16	132	-0.15	-0.06	-0.07	0.09	0.02	0.2	-0.01	0.15			0.978331	0.940838	0.999941	0.396818	1	0.673517	1.89	1.84			6.48	4.81	8.12	5.31	10.94	TOR1AIP1
FALSE	High	Q13685	GN=AAMP Angio-associated migratory cell protein OS=Homo sapiens PE=1 SV=2	10	3	4	82	-0.21	-0.36	-0.04	-0.09	-0.14	-0.01	0.01	-0.3			0.999913	0.990776	0.904903	1	1	0.33244	5.71	1.92			2.99	8.8	18.35	8.27	5.2	AAMP
FALSE	High	Q9NVH0	GN=EXD2 Exonuclease 3'-5' domain-containing protein 2 OS=Homo sapiens PE=1 SV=2	10	5	5	114	-0.07	-0.15	0.2	0.1	0.13	0.1	0.12	0.15			0.780267	0.985485	0.945166	0.985825	0.965717	0.922195	5.25	8.97			12.72	0.95	10.44	14.14	7.45	EXD2
FALSE	High	P12235	GN=SLC25A4 ADP/ATP translocase 1 OS=Homo sapiens PE=1 SV=4	45	17	32	351	-0.37	-0.22	-0.52	-0.02	-0.05	-0.05	-0.27	0.17			0.0810217	0.999998	0.999817	0.999811	0.559489	0.8803	11.63	8.03			6.99	5.8	2.59	3.02	20.58	SLC25A4
FALSE	High	P49247	GN=RPIA Ribose-5-phosphate isomerase OS=Homo sapiens PE=1 SV=3	8	2	2	62	-0.28	0.09	-0.26	-0.05	0.08	-0.09	-0.04	-0.16			0.239747	0.996018	0.969285	0.961162	0.999466	0.655464	12.43	7.66			0.47	0.91	1.36	8.16	5.63	RPIA
FALSE	High	Q9BQE5	GN=APOL2 Apolipoprotein L2 OS=Homo sapiens PE=1 SV=1	27	10	17	130	-2.29	0.21	-1.58	0.22	0.41	0.99	-0.14	-0.2			0.00216011	0.945744	0.578696	0.0291524	0.992266	0.959783	20.19	13.2			10.88	11.61	2.04	8.73	27.25	APOL2
FALSE	High	Q9UHG3	GN=PCYOX1 Prenylcysteine oxidase 1 OS=Homo sapiens PE=1 SV=3	28	15	27	238	-2.44	0.49	-1.42	-0.03	0.16	0.69	-0.22	-0.02			9.54664e-05	0.999975	0.829055	0.00830947	0.587162	0.999998	9.23	5.85			1.74	13.36	4.94	0.14	13.6	PCYOX1
FALSE	High	Q9BRF8	GN=CPPED1 Serine/threonine-protein phosphatase CPPED1 OS=Homo sapiens PE=1 SV=3	6	2	2	42	-0.39	0.35	-0.28	-0.11	-0.2	-0.28	0.28	-0.58			0.370546	0.963794	0.656459	0.354298	0.362658	0.0216895	17.6	1.25			4.54	1.77	1.29	0.84	12.95	CPPED1
FALSE	High	P54764	GN=EPHA4 Ephrin type-A receptor 4 OS=Homo sapiens PE=1 SV=1	3	2	2	61																										EPHA4
FALSE	High	Q8N0U8	GN=VKORC1L1 Vitamin K epoxide reductase complex subunit 1-like protein 1 OS=Homo sapiens PE=1 SV=2	6	2	4	45	-0.3	-0.15	-1.02	-0.44	0.01	0.29	-0.88	0.05			0.00100334	0.0965844	1	0.379002	0.0025475	0.999309	6.54	7.11			6.13	4.81	18.29	6.81	3.49	VKORC1L1
FALSE	High	Q9BVV7	GN=TIMM21 Mitochondrial import inner membrane translocase subunit Tim21 OS=Homo sapiens PE=1 SV=1	14	3	3	40	-0.07	0.03	-0.28	-0.02	0.22	0.07	-0.35	0.2			0.175633	0.999994	0.381778	0.989113	0.0773483	0.476539	13.58	6.75			3.53	4.61	6.95	1.22	1.21	TIMM21
FALSE	High	P35637	GN=FUS RNA-binding protein FUS OS=Homo sapiens PE=1 SV=1	18	9	14	146	-0.12	0.32	0.18	0.27	-0.26	-0.17	0.34	-0.41			0.992553	0.944851	0.952425	0.993129	0.853342	0.744794	0.4	1.73			29.32	13.78	17.86	32.47	5.16	FUS
FALSE	High	Q9UIF9	GN=BAZ2A Bromodomain adjacent to zinc finger domain protein 2A OS=Homo sapiens PE=1 SV=4	6	9	9	95	0.46	-0.22	0.51	0.02	-0.12	-0.19	-0.01	0.32			0.00470954	0.999979	0.751492	0.367699	0.999998	0.0544708	4.73	3.89			1.21	9.27	1.2	6.76	7.33	BAZ2A
FALSE	High	O94906	GN=PRPF6 Pre-mRNA-processing factor 6 OS=Homo sapiens PE=1 SV=1	19	17	20	179	0.36	0.08	0.4	0.24	0.04	0.01	0.08	0.11			0.00644173	0.0858509	0.996639	0.999999	0.8983	0.686855	9.24	4.31			2.9	4.67	1.8	1.95	4.1	PRPF6
FALSE	High	Q96RS0	GN=TGS1 Trimethylguanosine synthase OS=Homo sapiens PE=1 SV=3	7	6	6	45	-0.06	0.07	-0.02	-0.05	0.03	0.03	0.12	-0.09			0.999951	0.997795	0.999928	0.999642	0.867721	0.958877	1.53	6.86			3.31	5.75	0.22	5.65	13.29	TGS1
FALSE	High	O94886	GN=TMEM63A CSC1-like protein 1 OS=Homo sapiens PE=1 SV=3	6	4	5	71	-0.51	-0.06	-0.81	0.35	0.34	0.11	-0.05	-0.09			0.00191592	0.133496	0.157682	0.945551	0.999362	0.970677	1.44	0.54			17.49	9.19	1.9	0.19	4.74	TMEM63A
FALSE	High	Q99880	GN=HIST1H2BL Histone H2B type 1-L OS=Homo sapiens PE=1 SV=3	58	9	48	452	0.54	-0.06	0.48	-0.24	0.19	-0.05	-0.03	0.59			0.498845	0.947647	0.982918	0.999984	0.999999	0.310137	5.39	24.94			11.98	0.2	24.14	11.78	21.84	HIST1H2BL
FALSE	High	Q7L592	GN=NDUFAF7 NADH dehydrogenase [ubiquinone] complex I, assembly factor 7 OS=Homo sapiens PE=1 SV=1	7	2	2	81	0.94	0.32	0.6	0.27	-0.24	-0.07	-0.15	0.24			0.418134	0.941937	0.967093	0.99997	0.997245	0.96535	18.89	33.3			6.86	4.68	17.38	25.61	7.16	NDUFAF7
FALSE	High	Q8TD22	GN=SFXN5 Sideroflexin-5 OS=Homo sapiens PE=1 SV=1	5	2	2	30	-0.22	0.16	-0.33	0.11	0.34	0.19	-0.21	0.33			0.953994	0.999841	0.944375	0.996871	0.994754	0.954004	20.63	11.59			2.65	24.34	24.36	26.38	39.37	SFXN5
FALSE	High	O95870	GN=ABHD16A Protein ABHD16A OS=Homo sapiens PE=1 SV=3	20	10	15	117	-0.44	-0.05	-0.64	0.47	0.31	0.44	-0.04	0.03			0.0124928	0.0571848	0.261439	0.0781888	0.999794	0.999955	3.11	0.37			6.15	7.76	5.77	7.01	17.51	ABHD16A
FALSE	High	P07355	GN=ANXA2 Annexin A2 OS=Homo sapiens PE=1 SV=2	49	17	29	280	-0.39	0.24	-0.12	0.21	0.72	0.08	0.31	-0.08			0.512039	0.0916187	8.69508e-05	0.798145	0.0157726	0.860502	2.98	7.47			4.49	1.85	2.61	3.43	4.47	ANXA2
FALSE	High	P56962	GN=STX17 Syntaxin-17 OS=Homo sapiens PE=1 SV=2	10	2	2	23	-0.45	0.1	-0.44	0.34	0.05	0.21	0.03	-0.2			0.656037	0.85271	0.999988	0.980258	1	0.984284	22.04	0.66			5.98	13.64	1.51	17.53	36.16	STX17
FALSE	High	Q13242	GN=SRSF9 Serine/arginine-rich splicing factor 9 OS=Homo sapiens PE=1 SV=1	28	7	7	64	0.19	0.13	0.14	-0.03	0.07	0.01	0.04	0.15			0.393193	0.998942	0.925421	0.999999	0.993635	0.30459	4.9	5.32			1.47	6.46	5.44	2	0.18	SRSF9
FALSE	High	P48730	GN=CSNK1D Casein kinase I isoform delta OS=Homo sapiens PE=1 SV=2	7	2	2	24	0.07	0.01	0.15	0.1	0.01	0.24	0.07	-0.48			0.993669	0.999395	1	0.939825	0.999869	0.501075	29.03	10.26			19.82	8.45	22.43	0.08	3.69	CSNK1D
FALSE	High	Q9UPY3	GN=DICER1 Endoribonuclease Dicer OS=Homo sapiens PE=1 SV=3	6	10	10	60	0.49	0.01	0.41	-0.12	-0.29	-0.21	0	0.17			0.0365662	0.834021	0.158553	0.418495	1	0.575374	5.45	0.64			12.82	0.17	0.06	3.2	10.13	DICER1
FALSE	High	Q13620	GN=CUL4B Cullin-4B OS=Homo sapiens PE=1 SV=4	20	19	22	168	0.13	0.1	0.2	-0.03	0.12	0.04	0.1	-0.2			0.220043	0.999758	0.683944	0.996328	0.808622	0.208952	4.83	2.6			1.7	0.75	3.06	5.29	10.54	CUL4B
FALSE	High	Q9P0I2	GN=EMC3 ER membrane protein complex subunit 3 OS=Homo sapiens PE=1 SV=3	17	3	3	65	0.24	-0.03	0.06	0.18	0.1	0.29	-0.08	0.37			0.998062	0.767484	0.982218	0.357413	0.992298	0.173569	17.21	1.99			1.07	6.11	13.27	5.81	0	EMC3
FALSE	High	O75503	GN=CLN5 Ceroid-lipofuscinosis neuronal protein 5 OS=Homo sapiens PE=1 SV=2	12	4	4	71	-0.2	0.17	-0.06	-0.1	-0.02	-0.07	-0.03	-0.09			0.99845	0.977202	0.999991	0.996133	0.999984	0.987462	7.09	8.44			1.63	14.63	11.67	8.36	2.5	CLN5
FALSE	High	Q8IU81	GN=IRF2BP1 Interferon regulatory factor 2-binding protein 1 OS=Homo sapiens PE=1 SV=1	4	2	2	24	0.69	0.31	0.78	0.02	1.24	0.26	0.85	0.13			0.720538	1	0.303365	0.997692	0.656051	0.999961	48.28	6.15			24.72	38.46	43.57	36.58	23.17	IRF2BP1
FALSE	High	Q14166	GN=TTLL12 Tubulin--tyrosine ligase-like protein 12 OS=Homo sapiens PE=1 SV=2	16	9	10	99	0.67	0.14	0.36	-0.1	-0.02	0.02	-0.18	-0.08			0.377606	0.992513	1	1	0.891167	0.998153	7.72	4.39			25.76	0.63	0.29	5.21	8.72	TTLL12
FALSE	High	Q9UH62	GN=ARMCX3 Armadillo repeat-containing X-linked protein 3 OS=Homo sapiens PE=1 SV=1	25	8	12	110	-0.1	-0.27	-0.02	0.19	0.09	0.22	-0.07	0.15			0.999978	0.5889	0.966369	0.467261	0.990944	0.785982	1.07	0.09			7.62	2.14	4.59	0.25	17.49	ARMCX3
FALSE	High	Q9UBF2	GN=COPG2 Coatomer subunit gamma-2 OS=Homo sapiens PE=1 SV=1	18	14	15	82	0.16	-0.09	0.06	-0.07	-0.16	-0.14	-0.04	-0.11			0.870429	0.837368	0.142889	0.255779	0.984423	0.417643	2.77	1.73			0.55	3.18	4.15	2.23	7.17	COPG2
FALSE	High	O95235	GN=KIF20A Kinesin-like protein KIF20A OS=Homo sapiens PE=1 SV=1	4	2	2	31	0.65	-0.02	0.38	-0.45	0.01	-0.04	0.11	0.04			0.980848	0.955873	1	1	0.999975	1	39.72	4.99			57.06	16.33	38.66	26.94	4.15	KIF20A
FALSE	High	P52306	GN=RAP1GDS1 Rap1 GTPase-GDP dissociation stimulator 1 OS=Homo sapiens PE=1 SV=3	3	2	2	49	-0.04	-0.01	-0.24	-0.14	0.01	-0.34	0.19	0.11			0.977946	0.998719	1	0.903459	0.994243	0.999715	39.22	22.45			8.31	4.27	3.25	17.27	24.94	RAP1GDS1
FALSE	High	Q13409	GN=DYNC1I2 Cytoplasmic dynein 1 intermediate chain 2 OS=Homo sapiens PE=1 SV=3	12	6	8	193	-0.14	0.16	-0.42	-0.46	-0.09	-0.28	0.06	-0.38			0.300821	0.216722	0.997366	0.658275	0.999613	0.369525	19.19	12.51			7.01	3.68	18.15	6.35	1.03	DYNC1I2
FALSE	High	O43402	GN=EMC8 ER membrane protein complex subunit 8 OS=Homo sapiens PE=1 SV=1	19	4	4	41	-0.03	-0.05	0.13	0.01	0.04	0.16	0.08	0.1			0.975482	1	0.999936	0.945287	0.997678	0.99288	12.49	0.8			16.89	8.9	8.47	5.66	16.85	EMC8
FALSE	High	P53007	GN=SLC25A1 Tricarboxylate transport protein, mitochondrial OS=Homo sapiens PE=1 SV=2	27	9	10	96	-0.4	-0.01	-0.6	0.14	0.23	0.14	-0.09	0.11			0.00206851	0.660064	0.220085	0.627588	0.911414	0.810643	3.78	1.02			0.07	1.38	3.5	7.16	12.4	SLC25A1
FALSE	High	Q9UPW5	GN=AGTPBP1 Cytosolic carboxypeptidase 1 OS=Homo sapiens PE=1 SV=3	5	5	5	90	0.12	-0.36	0.09	-0.13	0.05	-0.11	-0.05	-0.18			0.971236	0.863174	0.998785	0.939751	0.998604	0.672007	10.99	3.18			0.35	6.98	3.47	12.83	6.3	AGTPBP1
FALSE	High	Q13823	GN=GNL2 Nucleolar GTP-binding protein 2 OS=Homo sapiens PE=1 SV=1	26	21	24	124	0.27	-0.27	0.22	-0.09	-0.15	-0.13	-0.08	0.3			0.115724	0.814807	0.397214	0.528693	0.908436	0.0312459	3.16	3.04			0.2	8.81	2.29	4.55	5.7	GNL2
FALSE	High	Q8IWV7	GN=UBR1 E3 ubiquitin-protein ligase UBR1 OS=Homo sapiens PE=1 SV=1	2	4	4	45	0.11	-0.1	0.02	-0.29	-0.04	-0.02	0	0.09			0.999994	0.319028	0.999708	0.999999	1	0.981409	5.13	2.44			8.85	1.1	1.61	15.06	12.7	UBR1
FALSE	High	Q5UIP0	GN=RIF1 Telomere-associated protein RIF1 OS=Homo sapiens PE=1 SV=2	6	14	16	113	0.59	0.01	0.52	-0.09	-0.18	-0.21	0.03	0.34			0.253867	0.998504	0.961196	0.92605	0.999996	0.641177	33.62	0.54			3.84	2.93	9.67	4.76	4.01	RIF1
FALSE	High	Q86WB0	GN=ZC3HC1 Nuclear-interacting partner of ALK OS=Homo sapiens PE=1 SV=1	26	10	10	59	-0.3	-0.25	-0.23	0.03	0.1	0.09	0.15	-0.04			0.187231	0.999474	0.878819	0.91035	0.561656	0.999058	0.92	2.07			12.37	2.67	2.74	3.45	5.72	ZC3HC1
FALSE	High	Q9NY27	GN=PPP4R2 Serine/threonine-protein phosphatase 4 regulatory subunit 2 OS=Homo sapiens PE=1 SV=3	5	2	2	0	0.15	0.06	0.1	0.07	0.03	-0.06	-0.17	0.42			0.998699	0.999846	0.999998	0.999906	0.97694	0.518506	3.95	2.24			7.38	18.04	13.09	15.66	27.3	PPP4R2
FALSE	High	Q9P2E5	GN=CHPF2 Chondroitin sulfate glucuronyltransferase OS=Homo sapiens PE=2 SV=2	7	4	4	60	0.43	0.27	-0.09	-0.13	0.02	-0.11	-0.37	0.26			0.999863	0.998488	1	0.999611	0.839493	0.959769	3.36	24.96			11.58	23.97	4.1	17.17	31.71	CHPF2
FALSE	High	Q9UQ90	GN=SPG7 Paraplegin OS=Homo sapiens PE=1 SV=2	5	4	5	72	-0.23	-0.02	-0.23	0.24	0.55	0.19	-0.02	-0.08			0.722773	0.701668	0.0734357	0.841302	0.999998	0.997211	5.48	5.25			8.19	8.22	5.94	10.86	20.41	SPG7
FALSE	High	P49711	GN=CTCF Transcriptional repressor CTCF OS=Homo sapiens PE=1 SV=1	16	12	18	190	0.36	-0.19	0.41	-0.08	-0.05	-0.06	-0.07	0.14			0.01372	0.939638	0.994652	0.976216	0.955035	0.589512	9.23	4.73			3.14	3.03	5.64	1.72	7.38	CTCF
FALSE	High	P33316	GN=DUT Deoxyuridine 5'-triphosphate nucleotidohydrolase, mitochondrial OS=Homo sapiens PE=1 SV=4	29	7	7	62	0.51	0.43	0.21	-0.07	0.27	-0.02	0.12	-0.72			0.744166	0.998591	0.536385	0.999998	0.973806	0.0152399	3.35	14.38			9.89	7.93	13.75	8.96	6.93	DUT
FALSE	High	P48307	GN=TFPI2 Tissue factor pathway inhibitor 2 OS=Homo sapiens PE=1 SV=1	37	7	13	119	0.59	-0.26	0.15	-0.12	0.22	-0.07	0.5	0.07			0.969142	0.991367	0.869052	0.999611	0.198973	0.999629	10.62	11.62			3.34	23.17	15.43	4.25	1.85	TFPI2
FALSE	High	Q14696	GN=MESDC2 LDLR chaperone MESD OS=Homo sapiens PE=1 SV=2	15	4	4	25	-0.25	0.23	-0.01	0.18	0.18	0.02	0.15	-0.04			1	0.566146	0.598503	0.999969	0.74435	0.999092	0.69	8.79			2.85	11.4	4.38	2.78	9.63	MESDC2
FALSE	High	P43307	GN=SSR1 Translocon-associated protein subunit alpha OS=Homo sapiens PE=1 SV=3	7	2	4	59	-0.79	0.73	-2.02	0.03	0.25	0.37	-0.19	-0.48			0.000330095	0.999997	0.890529	0.605085	0.964646	0.378012	3.95	6.19			9.41	11.39	23.72	25.49	3.04	SSR1
FALSE	High	Q9H3K2	GN=GHITM Growth hormone-inducible transmembrane protein OS=Homo sapiens PE=1 SV=2	15	6	13	88	-0.03	0	-0.15	0.06	-0.16	0.21	-0.02	0.18			0.775615	0.995423	0.7476	0.500676	0.999981	0.647795	7.63	3.69			2	5.51	7.53	14.11	4.28	GHITM
FALSE	High	Q05D32	GN=CTDSPL2 CTD small phosphatase-like protein 2 OS=Homo sapiens PE=1 SV=2	8	4	6	65	-0.09	-0.01	0.18	-0.01	0.11	0.1	0.01	0.3			0.29568	0.999996	0.750168	0.788847	1	0.0412413	6.3	3.68			10.37	3.84	0.21	0.46	2.26	CTDSPL2
FALSE	High	O94992	GN=HEXIM1 Protein HEXIM1 OS=Homo sapiens PE=1 SV=1	11	3	3	76	0.09	0.11	0.23	0.18	0.35	0.09	0.33	-0.04			0.787897	0.902551	0.421489	0.997299	0.453991	0.999938	0.4	23.96			4.39	5.86	15	3.87	1.26	HEXIM1
FALSE	High	P23396	GN=RPS3 40S ribosomal protein S3 OS=Homo sapiens PE=1 SV=2	56	15	34	260	0.09	-0.09	-0.09	-0.23	-0.11	-0.09	0.03	0.13			0.986069	0.57863	0.961561	0.988464	0.99999	0.935679	13.42	2.58			7.91	12.33	7.86	2.88	8.4	RPS3
FALSE	High	Q01804	GN=OTUD4 OTU domain-containing protein 4 OS=Homo sapiens PE=1 SV=4	2	2	2	44																										OTUD4
FALSE	High	Q92896	GN=GLG1 Golgi apparatus protein 1 OS=Homo sapiens PE=1 SV=2	10	11	11	115	-1.03	0.03	0.05	0.34	0.16	0.21	0.28	0.06			0.993799	0.042486	0.517954	0.260311	0.103979	0.98184	1.14	7.34			9.19	1.21	7.23	5.19	2.95	GLG1
FALSE	High	Q8NFH5	GN=NUP35 Nucleoporin NUP53 OS=Homo sapiens PE=1 SV=1	10	2	2	0	-0.44	-0.72	-0.09	0.38	0.27	0.78	0.27	0.01			0.998728	0.46731	0.766207	0.0404058	0.777615	1	22.6	5.5			17.87	14.84	7.44	3.34	5.08	NUP35
FALSE	High	Q5SY16	GN=NOL9 Polynucleotide 5'-hydroxyl-kinase NOL9 OS=Homo sapiens PE=1 SV=1	10	6	8	71	-0.11	0.04	-0.21	-0.33	0.09	-0.33	-0.06	0.29			0.819032	0.457212	0.995779	0.434335	0.999712	0.557408	21.05	12.34			10.29	10.27	1.02	0.13	4.81	NOL9
FALSE	High	P49281	GN=SLC11A2 Natural resistance-associated macrophage protein 2 OS=Homo sapiens PE=1 SV=2	5	2	2	16	0.32	0.23	-0.03	0.12	0.03	0.12	0.04	0.03			0.999997	0.992643	0.999995	0.991079	0.999986	0.999994	1.67	14.81			12.03	9.86	9.82	18.51	15.16	SLC11A2
FALSE	High	Q9H9E3	GN=COG4 Conserved oligomeric Golgi complex subunit 4 OS=Homo sapiens PE=1 SV=3	11	7	8	70	-0.02	0.02	0.01	0.04	0	0.06	0.11	-0.16			1	0.999633	1	0.995502	0.916808	0.682707	12.23	1.5			6.29	0.16	6.9	3.47	8.72	COG4
FALSE	High	Q86YT6	GN=MIB1 E3 ubiquitin-protein ligase MIB1 OS=Homo sapiens PE=1 SV=1	2	2	2	35	0.7	0.17	0.29	0.01	0.07	0.09	0.12	0.18			0.857576	1	0.999901	0.999399	0.996946	0.979152	8.95	24.38			11.29	19.3	1.71	5.14	23.54	MIB1
FALSE	High	P31040	GN=SDHA Succinate dehydrogenase [ubiquinone] flavoprotein subunit, mitochondrial OS=Homo sapiens PE=1 SV=2	25	14	19	246	0.36	0.19	0.24	0.26	-0.05	0	0.1	0.08			0.466901	0.410427	0.999108	1	0.976412	0.992705	13.08	9.69			5.57	4.65	1.87	9.04	7.91	SDHA
FALSE	High	P78356	GN=PIP4K2B Phosphatidylinositol 5-phosphate 4-kinase type-2 beta OS=Homo sapiens PE=1 SV=1	10	3	3	54	-0.22	-0.17	-0.14	-0.19	-0.18	-0.23	0.16	0.06			0.993291	0.968522	0.974769	0.928386	0.984393	0.999933	23.4	6.09			13.04	4.3	5.66	0.77	27.57	PIP4K2B
FALSE	High	Q6YP21	GN=KYAT3 Kynurenine--oxoglutarate transaminase 3 OS=Homo sapiens PE=1 SV=1	14	6	6	90	-0.1	-0.07	-0.03	-0.01	0.03	-0.02	0.01	-0.14			0.999151	1	0.998532	0.999927	0.999994	0.379151	1.13	0.01			2.44	9.77	1.76	3.31	3.37	KYAT3
FALSE	High	O14521	GN=SDHD Succinate dehydrogenase [ubiquinone] cytochrome b small subunit, mitochondrial OS=Homo sapiens PE=1 SV=1	4	1	2	27	-0.09	-0.09	-0.03	-0.17	0.08	-0.05	-0.17	0.07			0.999982	0.840367	0.994438	0.999404	0.831042	0.997458	3.19	11.44			6.7	11.19	2.91	5.88	14.1	SDHD
FALSE	High	P49756	GN=RBM25 RNA-binding protein 25 OS=Homo sapiens PE=1 SV=3	21	14	14	91	0.08	-0.06	0.4	0.19	0.08	0	0.05	0.16			0.00206416	0.0973728	0.767122	1	0.969143	0.204612	6.37	2.86			3.46	3.26	3.47	2.8	4.03	RBM25
FALSE	High	Q9NUQ3	GN=TXLNG Gamma-taxilin OS=Homo sapiens PE=1 SV=2	4	2	2	35	-0.5	0.07	-0.46	-0.55	-0.07	0.12	-0.35	-0.1			0.982334	0.959005	1	0.999992	0.995663	0.999997	56.23	9.16			24.5	29.69	26.37	61.75	42.88	TXLNG
FALSE	High	P11717	GN=IGF2R Cation-independent mannose-6-phosphate receptor OS=Homo sapiens PE=1 SV=3	13	29	30	279	-0.28	-0.08	0.03	0.12	-0.14	-0.05	0.11	0.04			0.999757	0.681072	0.511455	0.990283	0.747991	0.996999	1.85	7.22			10.09	3.19	4.02	1.4	0.14	IGF2R
FALSE	High	P60900	GN=PSMA6 Proteasome subunit alpha type-6 OS=Homo sapiens PE=1 SV=1	48	13	19	159	-0.1	0.08	-0.02	-0.07	0.11	-0.01	0.14	-0.2			0.999901	0.935994	0.71685	0.999992	0.478894	0.16739	1.74	3.02			0.11	0.7	8.3	0.82	8.7	PSMA6
FALSE	High	Q16222	GN=UAP1 UDP-N-acetylhexosamine pyrophosphorylase OS=Homo sapiens PE=1 SV=3	10	6	7	93	-0.08	-0.22	0.09	-0.28	0.09	-0.21	-0.02	-0.16			0.995669	0.549868	0.993741	0.786362	0.999996	0.924849	2.92	2.15			17.06	1.9	5.65	7.31	18.45	UAP1
FALSE	High	Q92945	GN=KHSRP Far upstream element-binding protein 2 OS=Homo sapiens PE=1 SV=4	30	20	26	374	-0.3	0.15	0.28	0.54	0.27	0.32	0.26	0.15			0.145133	0.00591128	0.15997	0.0892067	0.190296	0.667367	0.62	6.74			1.81	8.14	7.19	5.24	9.05	KHSRP
FALSE	High	Q9UBG0	GN=MRC2 C-type mannose receptor 2 OS=Homo sapiens PE=1 SV=2	2	2	2	27	-1.12	-0.48	0.32	0.12	0.18	0.09	0.09	0.09			0.789637	0.996945	0.977258	0.999496	0.999383	0.999511	6.45	4.94			6.91	15.94	14.69	11.3	31.26	MRC2
FALSE	High	O95674	GN=CDS2 Phosphatidate cytidylyltransferase 2 OS=Homo sapiens PE=1 SV=1	11	4	5	69	-0.04	0.14	-0.96	-0.37	0	-0.05	-0.26	0.18			0.000296992	0.066049	1	0.997097	0.240591	0.58698	7.92	13.17			4.67	3.06	5.63	1.38	5.02	CDS2
FALSE	High	P51654	GN=GPC3 Glypican-3 OS=Homo sapiens PE=1 SV=1	6	4	5	21	0.21	-0.42	0.21	-0.12	-0.38	-0.1	0.4	0			0.993682	0.999657	0.899921	0.999919	0.878654	1	1.01	1.34			6.38	3.84	56.7	11.14	6.11	GPC3
FALSE	High	P49815	GN=TSC2 Tuberin OS=Homo sapiens PE=1 SV=2	4	7	7	67	0.39	-0.07	0.13	-0.26	-0.23	-0.23	0.02	-0.16			0.855826	0.303126	0.407565	0.43141	0.99998	0.730535	9.05	7.07			0.57	4.9	9.03	1.35	12.01	TSC2
FALSE	High	Q9P2C4	GN=TMEM181 Transmembrane protein 181 OS=Homo sapiens PE=1 SV=2	4	3	3	33	-0.17	-0.01	-0.16	-0.27	0.17	-0.1	-0.04	0.22			0.992546	0.920374	0.991818	0.999383	0.999996	0.969669	29.23	6.04			20.48	4.16	14.29	5.28	24.09	TMEM181
FALSE	High	P08962	GN=CD63 CD63 antigen OS=Homo sapiens PE=1 SV=2	11	4	7	34	-1.47	0.63	-0.7	0.23	0.1	0.54	0.11	0.07			0.0227338	0.725015	0.989975	0.0766436	0.987589	0.998849	13.07	11.02			16.78	1.8	0.14	9.96	9.21	CD63
FALSE	High	Q9Y5Y5	GN=PEX16 Peroxisomal membrane protein PEX16 OS=Homo sapiens PE=1 SV=2	8	2	2	76	-0.76	0.2	-0.58	0.35	0.43	0.55	-0.14	0.37			0.00939463	0.109477	0.0434471	0.013164	0.819732	0.083523	6.59	9.48			11.05	2.61	9.42	3.67	3.35	PEX16
FALSE	High	P11274	GN=BCR Breakpoint cluster region protein OS=Homo sapiens PE=1 SV=2	2	3	4	42	0.98	0.88	-0.46	-0.54	0.47	0.48	0.14	0.44			0.944108	0.895692	0.939791	0.933424	0.999907	0.954018	9.25	23.95			13.52	20.22	46.41	0.29	58.6	BCR
FALSE	High	O95639	GN=CPSF4 Cleavage and polyadenylation specificity factor subunit 4 OS=Homo sapiens PE=1 SV=1	22	5	6	55	0.19	0.19	0.15	-0.08	0.09	0.03	-0.04	0.01			0.313748	0.828218	0.719606	0.995919	0.994814	0.999991	10.07	4.27			0.63	0.36	2.45	0.13	0.36	CPSF4
FALSE	High	Q13596	GN=SNX1 Sorting nexin-1 OS=Homo sapiens PE=1 SV=3	7	4	4	42	0.09	0.22	0.02	0.24	0.3	0.1	0.03	-0.07			0.999995	0.535167	0.331026	0.981515	0.999987	0.996721	12.8	3.94			8.16	11.93	0.87	11.44	5.37	SNX1
FALSE	High	P42167	GN=TMPO Lamina-associated polypeptide 2, isoforms beta/gamma OS=Homo sapiens PE=1 SV=2	39	16	27	487	-0.36	0.38	-1.29	0.19	0.05	0.68	-0.55	0.11			0.0016793	0.914723	0.999908	0.0542585	0.135236	0.993197	12.17	6			10.78	9.47	2.3	18.87	16.54	TMPO
FALSE	High	P04406	GN=GAPDH Glyceraldehyde-3-phosphate dehydrogenase OS=Homo sapiens PE=1 SV=3	52	17	38	563	0.06	0.19	-0.13	-0.24	0.17	-0.02	-0.1	-0.23			0.940107	0.55998	0.834325	0.999992	0.976564	0.578201	3.59	0.56			16.57	1.39	4.79	3.56	15	GAPDH
FALSE	High	P61981	GN=YWHAG 14-3-3 protein gamma OS=Homo sapiens PE=1 SV=2	54	15	28	202	0.04	-0.08	0.03	-0.17	-0.05	-0.09	0.01	-0.08			0.999617	0.382315	0.992666	0.894424	1	0.924362	7.02	5.99			7.6	0.62	3.08	4.87	3.19	YWHAG
FALSE	High	Q9BV79	GN=MECR Trans-2-enoyl-CoA reductase, mitochondrial OS=Homo sapiens PE=1 SV=2	6	2	2	0	0.76	0.51	0.12	0.15	-0.19	-0.13	-0.4	0.03			0.999975	0.999895	0.999685	0.999961	0.981023	1	56.06	21.27			34.25	8.15	9.64	33.79	48.07	MECR
FALSE	High	P63279	GN=UBE2I SUMO-conjugating enzyme UBC9 OS=Homo sapiens PE=1 SV=1	22	4	6	54	-0.31	0	-0.19	-0.2	0.08	-0.11	0.08	-0.14			0.124847	0.104873	0.82582	0.582513	0.803546	0.335711	7.27	0.16			1.39	3.49	0.96	7.03	1.53	UBE2I
FALSE	High	Q8NCG7	GN=DAGLB Sn1-specific diacylglycerol lipase beta OS=Homo sapiens PE=1 SV=2	5	3	3	96	-1.31	0.18	-1.01	0.09	0.38	-0.18	-0.24	-0.32			0.000530757	0.974856	0.10646	0.701791	0.45198	0.201738	11.16	0.31			1.3	14.22	4.44	8.23	4.16	DAGLB
FALSE	High	Q7L2J0	GN=MEPCE 7SK snRNA methylphosphate capping enzyme OS=Homo sapiens PE=1 SV=1	13	6	11	211	-0.03	-0.04	0.18	-0.14	0.22	0.1	0.12	0.03			0.964242	0.987479	0.919072	0.998374	0.994445	0.999998	18.51	9.44			6.79	5.57	9.04	2.82	27.43	MEPCE
FALSE	High	Q5VZM2	GN=RRAGB Ras-related GTP-binding protein B OS=Homo sapiens PE=1 SV=1	13	5	5	28	-0.39	-0.04	-0.01	-0.06	0.03	-0.01	-0.08	-0.01			0.999999	0.997324	0.999882	1	0.978321	0.999999	2.66	1.37			7.03	6.12	10.83	4.46	11.59	RRAGB
FALSE	High	O75845	GN=SC5D Lathosterol oxidase OS=Homo sapiens PE=1 SV=2	10	4	4	0	-0.97	-0.58	-0.5	0.4	0.24	0.44	-0.09	-0.18			0.468847	0.677715	0.945911	0.573366	0.999666	0.98446	6.48	21.34			15.1	22.25	16.35	14.05	17.22	SC5D
FALSE	High	Q9Y4P1	GN=ATG4B Cysteine protease ATG4B OS=Homo sapiens PE=1 SV=2	8	2	3	26	0.35	-0.15	0.09	-0.28	-0.1	-0.07	-0.26	-0.12			0.973184	0.271219	0.955666	0.991948	0.345155	0.908283	0.38	5.35			10.87	6.76	0.26	12.5	7.58	ATG4B
FALSE	High	Q5T447	GN=HECTD3 E3 ubiquitin-protein ligase HECTD3 OS=Homo sapiens PE=1 SV=1	3	2	2	34																										HECTD3
FALSE	High	O43823	GN=AKAP8 A-kinase anchor protein 8 OS=Homo sapiens PE=1 SV=1	8	5	7	95	-0.13	0.17	0.08	0.28	0.01	0.07	0.23	0.12			0.994471	0.427772	1	0.997799	0.605014	0.961237	4.77	11.8			12.11	13.06	7.26	5.32	1.23	AKAP8
FALSE	High	P26639	GN=TARS Threonine--tRNA ligase, cytoplasmic OS=Homo sapiens PE=1 SV=3	28	19	28	201	0.28	0.14	0.02	-0.21	-0.18	-0.06	0.04	-0.22			0.999988	0.599886	0.741308	0.99852	0.999707	0.552358	4.52	6.2			10.59	2.79	9.55	1.86	14.63	TARS
FALSE	High	O14880	GN=MGST3 Microsomal glutathione S-transferase 3 OS=Homo sapiens PE=1 SV=1	24	4	11	241	-1.36	-0.2	-0.82	0.3	0.33	0.41	0.21	-0.16			0.115781	0.873716	0.823491	0.672396	0.973067	0.992354	6.18	2.05			16.43	11.84	14.05	14.84	34.37	MGST3
FALSE	High	O75467	GN=ZNF324 Zinc finger protein 324A OS=Homo sapiens PE=2 SV=1	5	2	2	38																										ZNF324
FALSE	High	O00425	GN=IGF2BP3 Insulin-like growth factor 2 mRNA-binding protein 3 OS=Homo sapiens PE=1 SV=2	32	16	22	106	0.02	0.16	-0.03	-0.02	0.02	-0.02	0.09	-0.06			0.998979	0.99987	0.999849	0.999951	0.79015	0.96354	0.9	8.38			5.24	0.3	6.45	1.12	3.56	IGF2BP3
FALSE	High	Q8NFQ8	GN=TOR1AIP2 Torsin-1A-interacting protein 2 OS=Homo sapiens PE=1 SV=1	16	5	5	80	-0.07	0	-0.32	-0.17	-0.22	-0.17	-0.04	-0.23			0.42134	0.897607	0.753234	0.901272	0.999941	0.712654	4.95	16.33			1.4	2.44	15.54	7.51	11.28	TOR1AIP2
FALSE	High	Q9NRR5	GN=UBQLN4 Ubiquilin-4 OS=Homo sapiens PE=1 SV=2	7	2	2	57	-0.51	-0.22	-0.61	0.02	0.34	-0.11	0.1	-0.64			0.355054	1	0.838976	0.99929	0.999537	0.321348	42.14	13.84			1.63	4.95	10.86	0.11	12.38	UBQLN4
FALSE	High	O00193	GN=SMAP Small acidic protein OS=Homo sapiens PE=1 SV=1	17	3	4	31	-0.27	-0.22	-0.9	0.32	-0.19	-0.05	-0.63	0.08			0.695242	0.995967	0.999777	1	0.904783	0.999998	42.12	14.16			43.39	33.64	5.02	46.15	53.42	SMAP
FALSE	High	Q9Y6A1	GN=POMT1 Protein O-mannosyl-transferase 1 OS=Homo sapiens PE=1 SV=3	7	4	4	64	0.24	-0.2	-0.92	0.45	-0.4	0.12	-0.63	0.04			0.47001	0.93848	0.965264	0.999952	0.788824	1	39.4	12.73			45.02	6.33	5.02	48.22	18.1	POMT1
FALSE	High	Q92530	GN=PSMF1 Proteasome inhibitor PI31 subunit OS=Homo sapiens PE=1 SV=2	10	2	2	0	0.37	0.23	0	-0.41	-0.08	-0.11	0.04	-0.16			1	0.353507	0.998855	0.993129	0.999957	0.958186	12.61	3.37			14.32	9.94	22.7	4.86	5.69	PSMF1
FALSE	High	Q9UBB4	GN=ATXN10 Ataxin-10 OS=Homo sapiens PE=1 SV=1	13	5	8	107	-0.27	-0.16	-0.07	0.02	0.26	0.16	0.1	-0.22			0.999011	0.999999	0.662893	0.938399	0.993721	0.793638	16.63	5.93			4.81	2.52	4.3	1.91	21.69	ATXN10
FALSE	High	Q12857	GN=NFIA Nuclear factor 1 A-type OS=Homo sapiens PE=1 SV=2	5	2	2	37	-0.49	-0.14	-0.31	0	0.37	0.01	0.25	-0.13			0.461378	1	0.290658	1	0.65592	0.961455	14.41	2.73			2.2	8.95	14.92	1.86	14.69	NFIA
FALSE	High	Q5T3I0	GN=GPATCH4 G patch domain-containing protein 4 OS=Homo sapiens PE=1 SV=2	18	7	9	145	0.33	-0.14	0.3	-0.15	-0.04	-0.11	-0.07	0.3			0.086239	0.629016	0.999249	0.859169	0.966847	0.0947168	3.2	5.19			2.63	4.05	13.23	1.4	3.37	GPATCH4
FALSE	High	Q96DB5	GN=RMDN1 Regulator of microtubule dynamics protein 1 OS=Homo sapiens PE=1 SV=1	14	5	5	67	-0.2	0.05	-0.09	0.05	0.21	0.26	0.03	-0.04			0.990177	0.999628	0.727084	0.526736	0.999989	0.999942	4.52	0.61			12.22	5.38	5.67	13.94	14.3	RMDN1
FALSE	High	Q9Y4C1	GN=KDM3A Lysine-specific demethylase 3A OS=Homo sapiens PE=1 SV=4	2	2	2	21																										KDM3A
FALSE	High	Q6PKG0	GN=LARP1 La-related protein 1 OS=Homo sapiens PE=1 SV=2	10	10	10	89	0.12	-0.09	0.28	0.07	0.06	0.12	0.11	-0.14			0.0525173	0.94238	0.966841	0.609875	0.706011	0.505692	3.68	4.97			4.43	3.12	0.36	9.89	1.9	LARP1
FALSE	High	Q12874	GN=SF3A3 Splicing factor 3A subunit 3 OS=Homo sapiens PE=1 SV=1	15	7	7	71	-0.23	-0.11	-0.06	0.03	0.11	0	0.1	0.11			0.898534	0.997964	0.457577	1	0.595191	0.45005	0.52	1.61			7.11	3.44	2.64	5	1.38	SF3A3
FALSE	High	Q8N6L1	GN=KRTCAP2 Keratinocyte-associated protein 2 OS=Homo sapiens PE=1 SV=2	13	1	2	123	-0.21	0.66	-1.2	0.13	0.1	0	0.04	0.1			0.21792	0.999897	0.999977	1	1	0.999982	18.19	12.02			36.65	36.19	16.68	36.28	38.8	KRTCAP2
FALSE	High	P38398	GN=BRCA1 Breast cancer type 1 susceptibility protein OS=Homo sapiens PE=1 SV=2	1	2	2	0																										BRCA1
FALSE	High	Q10713	GN=PMPCA Mitochondrial-processing peptidase subunit alpha OS=Homo sapiens PE=1 SV=2	12	6	7	39	-0.81	0.32	0.14	0.16	0.15	0.15	0.08	0.09			0.813433	0.689527	0.768254	0.757409	0.983925	0.960546	13.8	3.94			2.81	1.92	3.06	3.97	10.23	PMPCA
FALSE	High	Q96J84	GN=KIRREL Kin of IRRE-like protein 1 OS=Homo sapiens PE=1 SV=2	3	2	2	45	0.3	-0.14	0.27	0.18	-0.1	-0.1	0.1	0.15			0.875388	0.976905	0.998819	0.998546	0.99857	0.990101	21.46	23.21			11.72	18.51	10.67	6.14	2.45	KIRREL
FALSE	High	Q9H082	GN=RAB33B Ras-related protein Rab-33B OS=Homo sapiens PE=1 SV=1	9	2	2	0	-1.77	-1.05	-0.21	0.81	0.35	0.72	-0.01	-0.14			0.999806	0.832606	0.996492	0.893194	1	0.999981	67.82	31.3			13.67	52.62	32.18	34.71	32.74	RAB33B
FALSE	High	Q9UI10	GN=EIF2B4 Translation initiation factor eIF-2B subunit delta OS=Homo sapiens PE=1 SV=2	16	7	7	32	0.12	-0.12	0.02	-0.14	-0.2	-0.06	-0.14	0.02			0.999993	0.913438	0.719482	0.998681	0.917752	0.999999	18.96	0.87			6.03	8	3.37	8.17	3.97	EIF2B4
FALSE	High	Q9NVV4	GN=MTPAP Poly(A) RNA polymerase, mitochondrial OS=Homo sapiens PE=1 SV=1	17	8	8	83	0.26	-0.01	0.31	0.05	-0.01	-0.02	0.05	0.07			0.0625391	0.992343	0.999996	0.99993	0.995579	0.975237	9.96	9.92			2.87	0.72	2.73	1.06	4.09	MTPAP
FALSE	High	P40939	GN=HADHA Trifunctional enzyme subunit alpha, mitochondrial OS=Homo sapiens PE=1 SV=2	37	27	57	441	-0.95	0.19	-0.66	0.11	0.33	0.16	-0.12	-0.04			0.000350459	0.73995	0.0214789	0.389424	0.649793	0.99491	1.09	3.69			3.95	8.64	0.59	1.56	7.63	HADHA
FALSE	High	Q643R3	GN=LPCAT4 Lysophospholipid acyltransferase LPCAT4 OS=Homo sapiens PE=1 SV=1	6	2	2	68	-0.17	-0.11	-0.59	0.02	0.02	0.08	-0.04	0.03			0.177821	1	1	0.999575	0.999989	0.999998	23.99	6.94			3.95	15.17	7.79	13.73	16.67	LPCAT4
FALSE	High	P67809	GN=YBX1 Nuclease-sensitive element-binding protein 1 OS=Homo sapiens PE=1 SV=3	18	3	6	195	0.79	0.46	0.28	-0.72	0.14	-0.26	-0.06	0.24			0.991698	0.649013	0.999785	0.994416	0.999998	0.996488	52.55	8.1			14.15	5.63	2.27	29.99	41.98	YBX1
FALSE	High	P02545	GN=LMNA Prelamin-A/C OS=Homo sapiens PE=1 SV=1	38	23	30	412	-0.14	0.21	0.03	0.78	0.05	0.32	-0.05	0.14			0.999986	0.0119397	0.999809	0.402381	0.999825	0.949161	19.68	1.31			10.58	3.52	9.61	7.58	7.98	LMNA
FALSE	High	Q9H8Y8	GN=GORASP2 Golgi reassembly-stacking protein 2 OS=Homo sapiens PE=1 SV=3	6	2	3	52	-0.12	-0.04	-0.32	0.11	0.19	0.46	-0.01	-0.27			0.455519	0.984734	0.868278	0.159772	1	0.601823	21.3	14.96			8.06	7.11	1.02	2.11	0.68	GORASP2
FALSE	High	Q96Q45	GN=TMEM237 Transmembrane protein 237 OS=Homo sapiens PE=1 SV=2	7	2	2	0	0.17	0.53	-0.53	-0.29	0.18	0.27	-0.02	0.06			0.615446	0.95105	0.995262	0.961731	1	0.999994	46.31	24.64			3.89	10.18	6.62	2.33	1.23	TMEM237
FALSE	High	Q8TB36	GN=GDAP1 Ganglioside-induced differentiation-associated protein 1 OS=Homo sapiens PE=1 SV=3	6	2	2	0	0.02	0.07	-0.22	0.22	0.37	0.28	-0.05	0.04			0.350515	0.347763	0.0507738	0.159609	0.998019	0.998682	5.6	0.69			3.15	7.43	4.09	6.12	12	GDAP1
FALSE	High	P61221	GN=ABCE1 ATP-binding cassette sub-family E member 1 OS=Homo sapiens PE=1 SV=1	24	12	13	165	-0.06	-0.11	-0.1	-0.15	-0.06	-0.11	-0.03	-0.17			0.436818	0.119897	0.871045	0.292458	0.985469	0.0698938	4.23	5.15			1.27	0.27	4.35	1.18	1.83	ABCE1
FALSE	High	O14867	GN=BACH1 Transcription regulator protein BACH1 OS=Homo sapiens PE=1 SV=2	3	2	2	23																										BACH1
FALSE	High	Q15365	GN=PCBP1 Poly(rC)-binding protein 1 OS=Homo sapiens PE=1 SV=2	21	6	11	194	-0.26	0.23	-0.32	0.12	0.13	0.12	0.03	0			0.19005	0.931391	0.903914	0.933418	0.9999	1	7.9	11.92			1.66	13.22	5.49	0.87	4.28	PCBP1
FALSE	High	Q8NEJ9	GN=NGDN Neuroguidin OS=Homo sapiens PE=1 SV=1	7	2	2	22	0.52	0.37	0.36	-0.31	0.02	-0.19	0.03	0.17			0.378117	0.504022	1	0.876681	0.999986	0.912791	14.78	10.25			11.39	3.14	5.73	2.2	18.94	NGDN
FALSE	High	Q9Y2R9	GN=MRPS7 28S ribosomal protein S7, mitochondrial OS=Homo sapiens PE=1 SV=2	35	8	8	70	0.27	-0.05	0.06	-0.03	-0.07	-0.02	-0.16	0.19			0.990765	0.99973	0.98249	0.999987	0.641019	0.477863	4.81	2.95			0.02	10.8	5.83	1.05	10.55	MRPS7
FALSE	High	Q92793	GN=CREBBP CREB-binding protein OS=Homo sapiens PE=1 SV=3	4	9	9	72	0.2	-0.06	0.44	-0.03	0.2	0.05	0.17	0.22			0.713739	1	0.98758	0.999995	0.994153	0.978342	37.13	0.85			14.69	0.32	3.8	21.81	22.97	CREBBP
FALSE	High	Q6NT16	GN=SLC18B1 MFS-type transporter SLC18B1 OS=Homo sapiens PE=1 SV=1	7	2	2	52	-1.22	0.54	-0.6	-0.6	0.11	-0.2	-0.01	0.04			0.0703088	0.0730374	0.990804	0.861073	1	0.999969	3.85	19.61			2.02	3.29	3.66	2.4	21.47	SLC18B1
FALSE	High	Q86T24	GN=ZBTB33 Transcriptional regulator Kaiso OS=Homo sapiens PE=1 SV=2	5	3	4	74	-0.14	-0.15	-0.23	0.03	0.03	-0.14	0.1	0.14			0.320728	0.999762	0.999846	0.750665	0.916106	0.760302	3.47	6.4			5.16	8.22	6.27	3.91	10.73	ZBTB33
FALSE	High	Q05513	GN=PRKCZ Protein kinase C zeta type OS=Homo sapiens PE=1 SV=4	3	2	2	17																										PRKCZ
FALSE	High	Q9BV81	GN=EMC6 ER membrane protein complex subunit 6 OS=Homo sapiens PE=1 SV=1	21	3	6	34	-0.37	-0.52	0.03	0.07	0.17	-0.03	0.07	-0.05			0.999997	0.999288	0.924152	0.999997	0.99894	0.999888	23.77	10.11			0.7	2.1	14.09	3.28	4.78	EMC6
FALSE	High	P25490	GN=YY1 Transcriptional repressor protein YY1 OS=Homo sapiens PE=1 SV=2	16	6	6	187	0.12	-0.21	0.36	0.09	0.08	0.05	0.06	0.02			0.387921	0.997099	0.997601	0.99989	0.999618	0.999999	24.35	4.16			11.37	3.72	5.61	7.54	6.22	YY1
FALSE	High	Q96GQ5	GN=C16orf58 RUS1 family protein C16orf58 OS=Homo sapiens PE=1 SV=2	12	7	8	64	-1.71	0.07	-1.18	-0.13	0.22	-0.08	-0.26	-0.07			0.000118123	0.845529	0.443235	0.979562	0.311756	0.991271	5.92	2.76			12.24	6.93	1.98	3.38	10.91	C16orf58
FALSE	High	Q15361	GN=TTF1 Transcription termination factor 1 OS=Homo sapiens PE=1 SV=3	5	4	5	48	0.41	0.06	0.13	-0.13	0.13	-0.2	0	-0.12			0.814223	0.849289	0.815983	0.46505	1	0.858371	6.64	7.24			7	9.42	8.46	4.92	0.46	TTF1
FALSE	High	Q6RW13	GN=AGTRAP Type-1 angiotensin II receptor-associated protein OS=Homo sapiens PE=1 SV=1	30	3	4	29	-0.31	-0.26	-0.3	0.24	-0.06	0.06	-0.08	0.07			0.176256	0.350475	0.994162	0.995747	0.981782	0.991543	13.53	8.72			2.28	6.56	1.66	7.1	1.45	AGTRAP
FALSE	High	Q01518	GN=CAP1 Adenylyl cyclase-associated protein 1 OS=Homo sapiens PE=1 SV=5	23	10	12	73	0.15	0.42	0.02	-0.07	-0.01	-0.05	0.09	-0.31			0.999999	0.993156	0.999999	0.999212	0.981058	0.209919	5.91	5.45			12.38	2.45	13.46	0.65	5.23	CAP1
FALSE	High	Q9NYK5	GN=MRPL39 39S ribosomal protein L39, mitochondrial OS=Homo sapiens PE=1 SV=3	17	6	6	34	0.42	0.14	0.26	-0.02	0.04	0.01	0.02	0.09			0.226431	0.999985	0.998807	0.999999	0.999965	0.955846	9.64	10.46			7.37	0.53	0.69	4.53	6.34	MRPL39
FALSE	High	Q14669	GN=TRIP12 E3 ubiquitin-protein ligase TRIP12 OS=Homo sapiens PE=1 SV=1	12	18	19	318	0.5	-0.12	0.46	0.05	-0.17	-0.12	-0.01	0.09			0.00020251	0.919384	0.0583831	0.240389	0.999889	0.531223	1	2.61			7.1	1.63	1.93	1.58	0.4	TRIP12
FALSE	High	Q9BRA2	GN=TXNDC17 Thioredoxin domain-containing protein 17 OS=Homo sapiens PE=1 SV=1	20	2	2	49	0.03	0.15	-0.17	-0.2	0.2	0.03	-0.12	-0.15			0.93771	0.880782	0.881138	0.999986	0.987567	0.957064	5.24	5.64			10.09	14.15	6	3.12	22.53	TXNDC17
FALSE	High	Q96AN5	GN=TMEM143 Transmembrane protein 143 OS=Homo sapiens PE=2 SV=1	6	2	2	29																										TMEM143
FALSE	High	Q13247	GN=SRSF6 Serine/arginine-rich splicing factor 6 OS=Homo sapiens PE=1 SV=2	22	8	9	85	-0.1	-0.07	-0.01	-0.15	0.08	-0.23	0.17	0.18			1	0.791326	0.986266	0.435415	0.72427	0.677008	3.71	0.14			10.78	2.74	1.64	7.67	14.25	SRSF6
FALSE	High	P63208	GN=SKP1 S-phase kinase-associated protein 1 OS=Homo sapiens PE=1 SV=2	34	6	8	55	-0.06	-0.24	0.02	-0.07	0.06	-0.04	0	0.19			0.999902	0.974333	0.979247	0.997564	1	0.314533	6.76	4.94			6.71	6.25	5.11	5.1	2.38	SKP1
FALSE	High	Q8WUA4	GN=GTF3C2 General transcription factor 3C polypeptide 2 OS=Homo sapiens PE=1 SV=2	14	12	13	99	-0.1	-0.15	-0.01	0.6	-0.14	-0.16	0.18	-0.12			1	0.571129	0.999209	0.998117	0.997099	0.999707	3.67	53.89			0.88	6.77	7.31	12.76	12.47	GTF3C2
FALSE	High	Q15907	GN=RAB11B Ras-related protein Rab-11B OS=Homo sapiens PE=1 SV=4	33	8	12	58	-0.41	0.25	-0.39	0.23	0.42	0.32	-0.04	-0.07			0.0832874	0.434748	0.0637724	0.189455	0.99938	0.992941	9.27	12.33			2.81	4.65	2.08	0.73	11.94	RAB11B
FALSE	High	Q9H267	GN=VPS33B Vacuolar protein sorting-associated protein 33B OS=Homo sapiens PE=1 SV=2	5	3	3	30	0.27	0.28	-0.17	-0.2	-0.19	-0.13	-0.05	-0.14			0.894001	0.788971	0.816305	0.954396	0.999641	0.953808	5.42	4.08			6.4	3.94	6.28	0.91	23.41	VPS33B
FALSE	High	Q9P032	GN=NDUFAF4 NADH dehydrogenase [ubiquinone] 1 alpha subcomplex assembly factor 4 OS=Homo sapiens PE=1 SV=1	22	4	4	33	-0.23	0	-0.66	0.05	0.06	0.32	0.02	0.15			0.0345222	0.999865	0.999329	0.44592	1	0.940578	16.67	6.58			19.67	6.34	4.9	2.68	1.38	NDUFAF4
FALSE	High	Q9BTY2	GN=FUCA2 Plasma alpha-L-fucosidase OS=Homo sapiens PE=1 SV=2	8	4	4	0	0.41	0.18	0.39	-0.06	-0.01	-0.07	0.07	-0.04			0.0432167	0.994964	1	0.988652	0.987589	0.999489	0.31	13.04			4.92	2.27	8.53	4.63	1.91	FUCA2
FALSE	High	Q9NQW6	GN=ANLN Actin-binding protein anillin OS=Homo sapiens PE=1 SV=2	9	10	10	77	0.33	-0.03	0.3	-0.16	-0.01	-0.14	0.06	-0.04			0.0610684	0.468864	0.999995	0.614792	0.987548	0.998632	8.14	3.38			2.71	6.16	6.6	2.28	6.53	ANLN
FALSE	High	Q9H4I3	GN=TRABD TraB domain-containing protein OS=Homo sapiens PE=1 SV=1	12	4	5	64	-1.52	0.02	-0.85	0.3	0.12	0.53	-0.13	-0.19			0.0491169	0.779021	0.995334	0.283798	0.99307	0.960611	25.15	16.73			8.69	6.28	10.48	0.02	19.29	TRABD
FALSE	High	Q9NPH2	GN=ISYNA1 Inositol-3-phosphate synthase 1 OS=Homo sapiens PE=1 SV=1	11	6	7	61	0.53	0.2	0.2	-0.24	-0.09	-0.2	-0.08	-0.06			0.726559	0.550028	0.99123	0.70125	0.994352	0.998414	0.82	15.35			15.3	5.76	1.49	4.92	5.12	ISYNA1
FALSE	High	Q9BPX6	GN=MICU1 Calcium uptake protein 1, mitochondrial OS=Homo sapiens PE=1 SV=1	3	2	2	0	-0.47	0.15	-0.51	0.02	0.18	0.03	-0.05	-0.02			0.0690432	1	0.832388	0.999989	0.999702	0.999998	17.62	10.97			2.32	7.55	5.95	3.64	9.25	MICU1
FALSE	High	O60331	GN=PIP5K1C Phosphatidylinositol 4-phosphate 5-kinase type-1 gamma OS=Homo sapiens PE=1 SV=2	7	4	4	59	-0.61	-0.19	-0.44	-0.13	-0.06	0.08	-0.02	-0.21			0.526696	0.996273	0.999925	0.999785	1	0.95714	9.35	11.29			28.47	10.56	19.32	5.32	13.42	PIP5K1C
FALSE	High	O43708	GN=GSTZ1 Maleylacetoacetate isomerase OS=Homo sapiens PE=1 SV=3	6	1	2	34	1.63	0.99	0.99	-0.55	0.06	-0.19	-0.06	0.78			0.49847	0.912993	0.999999	0.999633	1	0.713521	68.79	5.5			20.3	12.98	27.29	4.94	37.34	GSTZ1
FALSE	High	Q92841	GN=DDX17 Probable ATP-dependent RNA helicase DDX17 OS=Homo sapiens PE=1 SV=2	41	28	52	639	0.15	-0.05	0.34	0.11	0.05	0.06	0.01	0.11			0.00354208	0.433338	0.965033	0.877841	0.999917	0.451739	2.47	2.89			2.8	5.55	5.07	0.97	3.36	DDX17
FALSE	High	O95248	GN=SBF1 Myotubularin-related protein 5 OS=Homo sapiens PE=1 SV=3	5	7	7	101	0.02	0.04	0.02	-0.13	0.07	-0.05	0.07	-0.1			0.999967	0.567784	0.946073	0.989555	0.930559	0.738948	1.43	2.9			6.88	8.11	3.2	0.26	5.47	SBF1
FALSE	High	Q96F86	GN=EDC3 Enhancer of mRNA-decapping protein 3 OS=Homo sapiens PE=1 SV=1	8	3	3	45	-0.19	-0.05	-0.27	-0.15	0.12	-0.03	-0.08	-0.27			0.413919	0.880307	0.948992	0.999979	0.992456	0.429555	3.24	4.61			19.94	0.85	5.34	7.55	3.71	EDC3
FALSE	High	Q14542	GN=SLC29A2 Equilibrative nucleoside transporter 2 OS=Homo sapiens PE=1 SV=3	3	1	2	47	-1.38	0.49	-0.94	-0.5	0.07	-0.06	0.01	0.01			0.762712	0.981621	1	1	1	1	12.42	13.15			47.78	45.21	65.84	56.09	23.71	SLC29A2
FALSE	High	P23246	GN=SFPQ Splicing factor, proline- and glutamine-rich OS=Homo sapiens PE=1 SV=2	27	19	34	132	0.02	0.18	0.17	0.1	0.05	0.06	0.06	0.07			0.107074	0.489446	0.948267	0.877846	0.87287	0.783913	2.13	5.62			0.27	3.05	0.09	3.52	5.83	SFPQ
FALSE	High	Q8NBN7	GN=RDH13 Retinol dehydrogenase 13 OS=Homo sapiens PE=1 SV=2	14	4	5	36	-0.21	0.21	-0.15	0.19	0.24	0.22	-0.07	0.02			0.588753	0.385974	0.186636	0.258029	0.963675	0.999942	1.54	8.7			0.73	6.05	8.66	3.56	6.05	RDH13
FALSE	High	Q8TD30	GN=GPT2 Alanine aminotransferase 2 OS=Homo sapiens PE=1 SV=1	10	4	4	75	0.27	0.04	0.38	0.17	0.06	0.11	0.03	0.12			0.0276711	0.491086	0.989858	0.823263	0.999825	0.790161	3.04	7.09			8.59	0.26	7.28	0.76	7.43	GPT2
FALSE	High	P07741	GN=APRT Adenine phosphoribosyltransferase OS=Homo sapiens PE=1 SV=2	21	4	6	37	0.21	0.11	0.05	-0.31	0.11	-0.2	-0.06	-0.12			0.999509	0.28699	0.969939	0.705291	0.997604	0.946583	7	6.29			13.12	7.71	10.84	9.23	1.07	APRT
FALSE	High	O14966	GN=RAB29 Ras-related protein Rab-7L1 OS=Homo sapiens PE=1 SV=1	11	2	2	46	0.4	-0.07	0.79	0.52	0.17	0.27	0.35	-0.26			0.0625222	0.284189	0.976717	0.845971	0.640777	0.856291	20.98	10.53			12.03	10.3	8.69	20.92	11.54	RAB29
FALSE	High	P24752	GN=ACAT1 Acetyl-CoA acetyltransferase, mitochondrial OS=Homo sapiens PE=1 SV=1	34	13	19	410	-0.18	0.15	0.03	0.23	0.09	0.12	0.18	-0.04			0.999085	0.0958531	0.824865	0.612729	0.24554	0.99499	6.94	8.29			2.55	1.81	1.88	4.43	2.36	ACAT1
FALSE	High	P53396	GN=ACLY ATP-citrate synthase OS=Homo sapiens PE=1 SV=3	27	26	41	329	0.03	0.01	-0.08	-0.22	-0.17	-0.13	-0.03	-0.11			0.751051	0.0431025	0.144732	0.34605	0.995734	0.467391	5.31	2.94			2.88	2.68	6.89	0	0.09	ACLY
FALSE	High	Q9P015	GN=MRPL15 39S ribosomal protein L15, mitochondrial OS=Homo sapiens PE=1 SV=1	24	6	7	55	-0.1	-0.26	0.04	-0.03	-0.08	-0.01	0.02	0.2			0.999825	0.999938	0.989491	1	0.999999	0.594298	6.16	1.43			6.67	6.24	9.52	5.05	14.07	MRPL15
FALSE	High	Q9UBX3	GN=SLC25A10 Mitochondrial dicarboxylate carrier OS=Homo sapiens PE=1 SV=2	20	6	7	102	-2.12	0.45	-1.26	0.2	0.63	0.54	-0.18	0.06			1.56268e-05	0.308801	0.00144387	0.00364798	0.420268	0.986355	0.69	5.11			11.27	0.37	5.69	2.66	6.31	SLC25A10
FALSE	High	Q13501	GN=SQSTM1 Sequestosome-1 OS=Homo sapiens PE=1 SV=1	26	7	8	145	-0.01	-0.2	0.02	0.18	-0.06	0.09	0.02	-0.13			0.999935	0.409153	0.989216	0.8963	0.999888	0.664219	2.51	4.36			8.48	2.76	0.16	6.12	9.13	SQSTM1
FALSE	High	O43776	GN=NARS Asparagine--tRNA ligase, cytoplasmic OS=Homo sapiens PE=1 SV=1	31	16	17	91	0.18	0.09	-0.05	-0.27	-0.25	-0.27	-0.09	-0.22			0.974024	0.0479263	0.0676835	0.0461898	0.833393	0.101306	8.68	0.97			3.89	5.23	5.13	1.42	0.6	NARS
FALSE	High	Q96SB3	GN=PPP1R9B Neurabin-2 OS=Homo sapiens PE=1 SV=2	9	7	10	41	-0.1	-0.1	-0.05	0.01	-0.14	-0.12	-0.05	0.4			0.99824	1	0.817309	0.88508	0.998914	0.0573996	4	3.78			10.01	8.36	7.37	4.44	9.63	PPP1R9B
FALSE	High	Q15475	GN=SIX1 Homeobox protein SIX1 OS=Homo sapiens PE=1 SV=1	5	2	3	51	0.29	-0.35	0.12	-0.31	0.05	-0.25	-0.1	0.37			0.998866	0.865361	0.999995	0.948422	0.999434	0.767641	40.7	6.34			8.71	3.64	15.21	10.06	2.9	SIX1
FALSE	High	Q92794	GN=KAT6A Histone acetyltransferase KAT6A OS=Homo sapiens PE=1 SV=2	4	6	6	64	0.18	-0.14	0.2	-0.05	-0.1	-0.16	-0.07	-0.06			0.377624	0.996185	0.910709	0.605288	0.974957	0.989785	13.94	2			7.36	0.24	3.29	3.5	1.5	KAT6A
FALSE	High	P84157	GN=MXRA7 Matrix-remodeling-associated protein 7 OS=Homo sapiens PE=1 SV=1	20	4	4	29	-0.83	0.01	-1.21	0.48	0.22	0.91	-0.37	-0.04			0.0130446	0.455338	0.948168	0.0534101	0.691666	0.999998	13.06	17.59			12.23	24.32	15.3	9.83	16.15	MXRA7
FALSE	High	Q9HBK9	GN=AS3MT Arsenite methyltransferase OS=Homo sapiens PE=1 SV=3	6	2	2	35	-0.03	0.05	-0.26	-0.14	0	0	0.03	-0.56			0.768491	0.976194	1	1	0.999999	0.13508	13.98	17.67			8.66	9.07	7.45	17.86	3.29	AS3MT
FALSE	High	P09417	GN=QDPR Dihydropteridine reductase OS=Homo sapiens PE=1 SV=2	12	2	3	33	0.22	0.55	-0.16	0.1	0.12	-0.11	-0.09	-0.48			0.997449	0.999844	0.999528	0.999668	0.999896	0.699207	45.03	0.65			8.8	18.94	6.88	2.13	21.11	QDPR
FALSE	High	Q8N720	GN=ZNF655 Zinc finger protein 655 OS=Homo sapiens PE=1 SV=3	3	2	2	0																										ZNF655
FALSE	High	P49674	GN=CSNK1E Casein kinase I isoform epsilon OS=Homo sapiens PE=1 SV=1	6	2	2	39	0.32	-0.32	-0.1	-0.23	-0.32	-0.32	-0.16	0.2			0.998442	0.911304	0.73089	0.726949	0.982725	0.953223	28.03	4.1			2.45	21.42	3.29	0.62	12.19	CSNK1E
FALSE	High	O60762	GN=DPM1 Dolichol-phosphate mannosyltransferase subunit 1 OS=Homo sapiens PE=1 SV=1	10	2	2	57	0.47	-0.12	0.5	0.09	0.35	0.05	-0.03	0.36			0.502877	0.999655	0.806834	0.999989	0.999999	0.776789	6.94	12.21			15.37	10.42	3.37	1	39.33	DPM1
FALSE	High	P28070	GN=PSMB4 Proteasome subunit beta type-4 OS=Homo sapiens PE=1 SV=4	12	4	4	44	-0.34	-0.52	0.09	-0.06	0.04	-0.1	-0.05	-0.18			0.990538	0.998555	0.999894	0.980682	0.999665	0.809877	2.71	21.08			5.03	1.63	7.2	3.56	4.83	PSMB4
FALSE	High	P17858	GN=PFKL ATP-dependent 6-phosphofructokinase, liver type OS=Homo sapiens PE=1 SV=6	17	13	15	216	-0.42	-0.06	-0.15	-0.23	-0.04	-0.05	0.06	-0.23			0.271504	0.0509528	0.984108	0.969979	0.949468	0.0529116	0.26	4.96			4.85	0.58	7.67	2.42	2.18	PFKL
FALSE	High	Q14119	GN=VEZF1 Vascular endothelial zinc finger 1 OS=Homo sapiens PE=1 SV=2	7	3	4	19	-0.23	-0.57	0.25	0.12	-0.09	0.09	-0.03	-0.21			0.879052	0.995864	0.999383	0.999168	0.999998	0.942905	4.92	4.85			10.89	10.7	12.84	11.95	29.96	VEZF1
FALSE	High	Q2PZI1	GN=DPY19L1 Probable C-mannosyltransferase DPY19L1 OS=Homo sapiens PE=2 SV=1	11	6	10	114	0.08	0.01	-0.74	0.15	0.28	0.29	-0.28	0.12			0.0688573	0.984856	0.790105	0.765743	0.790715	0.994391	18.56	2.08			12.16	3.37	3.66	15.92	23.6	DPY19L1
FALSE	High	Q16739	GN=UGCG Ceramide glucosyltransferase OS=Homo sapiens PE=1 SV=1	9	3	4	29																										UGCG
FALSE	High	P55735	GN=SEC13 Protein SEC13 homolog OS=Homo sapiens PE=1 SV=3	29	7	10	158	0.16	0.03	-0.22	-0.47	-0.1	-0.31	-0.06	-0.09			0.0691849	0.00117917	0.647623	0.0143151	0.952023	0.713415	0.92	8.7			3.3	2.34	4.78	1.9	2.05	SEC13
FALSE	High	P19784	GN=CSNK2A2 Casein kinase II subunit alpha' OS=Homo sapiens PE=1 SV=1	17	5	5	101	-0.22	-0.09	0.04	0.22	0.29	0.13	0.02	-0.13			0.999812	0.646093	0.364922	0.926879	0.999992	0.939365	5.42	4.67			0.84	6.53	18.81	8.01	5.81	CSNK2A2
FALSE	High	Q9Y2I1	GN=NISCH Nischarin OS=Homo sapiens PE=1 SV=3	4	5	5	23	0.01	-0.2	0.21	-0.22	-0.07	-0.21	0.02	-0.05			0.696014	0.686401	0.996461	0.709169	0.999999	0.999403	1.04	11.5			13.82	1.07	8.91	11.95	7.56	NISCH
FALSE	High	Q9BRJ2	GN=MRPL45 39S ribosomal protein L45, mitochondrial OS=Homo sapiens PE=1 SV=2	18	6	6	53	-0.07	0.09	-0.11	-0.23	0.06	-0.08	-0.05	0.09			0.842292	0.230562	0.98384	0.942888	0.993599	0.925053	3.61	0.6			2.2	8.33	6.5	2.36	10.6	MRPL45
FALSE	High	P13073	GN=COX4I1 Cytochrome c oxidase subunit 4 isoform 1, mitochondrial OS=Homo sapiens PE=1 SV=1	19	3	4	57	-0.17	0.31	-0.34	0.09	0.27	0.64	-0.34	0.51			0.818599	0.999678	0.92698	0.292606	0.823985	0.489917	7.02	11.7			0.53	33.14	13.27	3.84	26.19	COX4I1
FALSE	High	P18621	GN=RPL17 60S ribosomal protein L17 OS=Homo sapiens PE=1 SV=3	34	7	8	51	0.03	-0.23	-0.21	-0.03	-0.3	-0.17	-0.07	-0.15			0.731224	0.999964	0.404097	0.853448	0.997563	0.913321	0.33	5.2			12.85	8.27	2.92	7.95	17.71	RPL17
FALSE	High	Q86WJ1	GN=CHD1L Chromodomain-helicase-DNA-binding protein 1-like OS=Homo sapiens PE=1 SV=2	15	12	14	130	0.18	0.01	0.14	-0.14	0.02	-0.16	0.02	0.01			0.134532	0.135418	0.997155	0.0850788	0.999209	0.999959	1.17	1.63			2.8	4.66	0.19	4.12	4.19	CHD1L
FALSE	High	Q9Y4F1	GN=FARP1 FERM, RhoGEF and pleckstrin domain-containing protein 1 OS=Homo sapiens PE=1 SV=1	13	11	12	100	-0.02	-0.09	-0.06	-0.1	-0.28	-0.17	0.01	0.06			0.979657	0.846418	0.0771565	0.41031	0.999994	0.976703	3.33	7.96			7.46	0.78	4.34	2.49	6.61	FARP1
FALSE	High	Q8WXA9	GN=SREK1 Splicing regulatory glutamine/lysine-rich protein 1 OS=Homo sapiens PE=1 SV=1	6	2	2	26	0.74	0.28	0.31	-0.23	-0.2	-0.07	0.1	-0.02			0.89194	0.967805	0.984626	0.999944	0.999673	1	16.41	22.97			12	15.43	20.78	22.99	13.88	SREK1
FALSE	High	P07197	GN=NEFM Neurofilament medium polypeptide OS=Homo sapiens PE=1 SV=3	9	7	8	56	-0.37	0.16	0.22	-0.2	0.13	-0.07	-0.16	0.26			0.773313	0.812507	0.96678	0.998695	0.916089	0.635103	6.78	2.93			14.98	7.36	15.13	12.68	7.13	NEFM
FALSE	High	Q96I99	GN=SUCLG2 Succinyl-CoA ligase [GDP-forming] subunit beta, mitochondrial OS=Homo sapiens PE=1 SV=2	13	5	6	72	0.16	0.19	0.18	0.24	0.1	0.13	0.09	-0.05			0.263127	0.0894683	0.743522	0.564591	0.802824	0.986567	6.24	7.8			1.19	0.45	5.11	1.5	5.51	SUCLG2
FALSE	High	Q8WWI5	GN=SLC44A1 Choline transporter-like protein 1 OS=Homo sapiens PE=1 SV=1	7	4	4	37	-0.67	0.14	-1.46	-0.09	-0.3	0.42	-0.15	-0.26			0.00275793	0.999432	0.784843	0.50931	0.987579	0.872484	5.99	0.2			10.94	17.89	4.22	28.93	14.41	SLC44A1
FALSE	High	P35573	GN=AGL Glycogen debranching enzyme OS=Homo sapiens PE=1 SV=3	16	23	25	170	-0.22	-0.01	0.12	-0.12	-0.14	-0.16	0.02	-0.1			0.249201	0.267415	0.152217	0.097922	0.999197	0.428825	1.27	1.53			0.94	1.6	2.68	7.78	0.7	AGL
FALSE	High	Q9UNK0	GN=STX8 Syntaxin-8 OS=Homo sapiens PE=1 SV=2	14	3	3	60	0.14	-0.1	-0.36	0	-0.05	-0.17	-0.35	0.39			0.381061	1	0.999871	0.912634	0.410528	0.30677	9.92	7.45			6.47	2.77	21.71	2.01	13.17	STX8
FALSE	High	Q02127	GN=DHODH Dihydroorotate dehydrogenase (quinone), mitochondrial OS=Homo sapiens PE=1 SV=3	8	2	2	28	0.23	0.02	0.29	0.29	0.1	0.03	0	0.18			0.440314	0.433405	0.986073	0.999962	1	0.821863	5.73	2.01			6.75	3.03	5.78	18.8	12.39	DHODH
FALSE	High	Q14139	GN=UBE4A Ubiquitin conjugation factor E4 A OS=Homo sapiens PE=1 SV=2	14	14	14	118	-0.37	-0.36	-0.12	-0.07	-0.06	-0.07	0.05	0			0.988227	0.999432	0.999784	0.999517	0.999899	1	20.36	1.78			18.49	11.83	7.65	8	5.24	UBE4A
FALSE	High	Q709C8	GN=VPS13C Vacuolar protein sorting-associated protein 13C OS=Homo sapiens PE=1 SV=1	7	23	25	250	-0.08	0.05	-0.18	0.16	0.27	0.05	0.19	-0.1			0.479107	0.571028	0.155387	0.996047	0.423436	0.917348	4.34	8.35			2.77	1.76	10.03	0.4	8.17	VPS13C
FALSE	High	Q07021	GN=C1QBP Complement component 1 Q subcomponent-binding protein, mitochondrial OS=Homo sapiens PE=1 SV=1	16	2	2	0	0.45	-0.04	0.54	0.13	0.06	0.13	-0.06	0.09			0.22326	0.99111	0.999923	0.990425	0.999885	0.999106	11.33	11.89			3.77	5.01	10.81	18.48	23.89	C1QBP
FALSE	High	O14967	GN=CLGN Calmegin OS=Homo sapiens PE=1 SV=1	18	12	13	51	-0.4	-0.07	-1.04	-0.16	-0.13	0.14	-0.26	0			0.00406997	0.943901	0.975117	0.97198	0.698676	1	0.19	1.19			18.46	3.19	2.69	2.9	22.8	CLGN
FALSE	High	P06730	GN=EIF4E Eukaryotic translation initiation factor 4E OS=Homo sapiens PE=1 SV=2	23	5	6	66	-0.19	-0.3	0.03	0.02	0.03	0.19	0.26	-0.18			0.999646	0.9999	0.999362	0.356575	0.126757	0.408786	7.75	1.94			7.6	6.92	1.32	4.78	5.55	EIF4E
FALSE	High	Q96Q89	GN=KIF20B Kinesin-like protein KIF20B OS=Homo sapiens PE=1 SV=3	3	4	4	56	0.16	0.22	0.18	-0.05	-0.09	-0.24	-0.08	0.1			0.639314	0.998963	0.962093	0.330639	0.982997	0.94518	1.42	7.94			3.1	8.62	7.41	7.97	9.57	KIF20B
FALSE	High	O95487	GN=SEC24B Protein transport protein Sec24B OS=Homo sapiens PE=1 SV=2	3	3	3	19	-0.04	-0.02	-0.26	0.13	0.03	0.21	0.14	-0.48			0.263483	0.85511	0.999858	0.464053	0.802889	0.0216212	7.17	3.04			0.69	2.08	0.69	11.53	12.26	SEC24B
FALSE	High	Q9NV70	GN=EXOC1 Exocyst complex component 1 OS=Homo sapiens PE=1 SV=4	7	6	6	60	-0.03	0.09	0.05	0.03	0	0.04	0.09	-0.03			0.998412	0.999971	1	0.999593	0.980203	0.999955	12.03	3.44			6.88	0.16	7.21	0.2	12.9	EXOC1
FALSE	High	Q14004	GN=CDK13 Cyclin-dependent kinase 13 OS=Homo sapiens PE=1 SV=2	1	2	2	0	1.3	0.28	0.74	-0.3	-0.03	-0.27	-0.12	0.51			0.0643366	0.724835	0.999997	0.804585	0.993578	0.252943	33.52	3.77			1.33	2.43	6.85	8.15	2.01	CDK13
FALSE	High	Q5C9Z4	GN=NOM1 Nucleolar MIF4G domain-containing protein 1 OS=Homo sapiens PE=1 SV=1	11	9	9	81	-0.06	-0.34	0.19	0.11	0.08	0.02	0	0.23			0.76239	0.970978	0.991866	0.999996	1	0.580219	4.65	6.5			10.45	4.57	18.2	4.41	3.98	NOM1
FALSE	High	P36639	GN=NUDT1 7,8-dihydro-8-oxoguanine triphosphatase OS=Homo sapiens PE=1 SV=3	10	2	2	28	0.21	-0.12	0.01	-0.67	-0.3	-0.27	-0.4	0.33			1	0.176342	0.839227	0.888362	0.622371	0.779612	5.55	14.84			8.42	17.68	5.78	9.5	31.21	NUDT1
FALSE	High	O00622	GN=CYR61 Protein CYR61 OS=Homo sapiens PE=1 SV=1	15	6	6	32	-0.3	-1.01	-0.35	0.05	-0.06	-0.07	0.15	0			0.83084	0.999989	0.999987	0.999936	0.996454	1	18.3	19.61			16.58	11.07	15.98	15.85	27.14	CYR61
FALSE	High	P62937	GN=PPIA Peptidyl-prolyl cis-trans isomerase A OS=Homo sapiens PE=1 SV=2	70	14	28	144	0.22	0.16	0.1	-0.18	-0.03	-0.15	0.04	-0.2			0.769917	0.2787	0.998336	0.398341	0.996397	0.207808	0.13	0.58			7.39	8.24	4.07	2.7	4.48	PPIA
FALSE	High	Q69YN2	GN=CWF19L1 CWF19-like protein 1 OS=Homo sapiens PE=1 SV=2	15	7	7	99	-0.03	-0.02	0.12	-0.1	0.11	-0.02	-0.02	-0.01			0.640838	0.812926	0.697848	0.999768	0.999976	0.999999	6.42	4.72			7.51	0.48	3.81	1.38	6.41	CWF19L1
FALSE	High	Q9BTW9	GN=TBCD Tubulin-specific chaperone D OS=Homo sapiens PE=1 SV=2	10	10	10	104	0.15	0	0.04	-0.08	-0.19	-0.14	0.02	-0.04			0.996752	0.911493	0.25189	0.508736	0.999943	0.99611	3.81	1.69			9.68	1.75	0.27	7.81	2.72	TBCD
FALSE	High	Q9NPL8	GN=TIMMDC1 Complex I assembly factor TIMMDC1, mitochondrial OS=Homo sapiens PE=1 SV=2	26	6	6	71	-0.04	-0.11	-0.53	-0.23	0	-0.23	-0.37	0.11			0.0605957	0.648666	1	0.654315	0.247365	0.97519	19.24	1.63			1.19	2.52	13.36	7.34	6.36	TIMMDC1
FALSE	High	P46778	GN=RPL21 60S ribosomal protein L21 OS=Homo sapiens PE=1 SV=2	32	8	14	48	0.03	-0.1	-0.08	-0.16	-0.15	-0.08	-0.08	0.05			0.60337	0.078213	0.10709	0.631915	0.61687	0.875629	3.26	3.84			4.63	2.93	1.8	2.98	0.81	RPL21
FALSE	High	P35268	GN=RPL22 60S ribosomal protein L22 OS=Homo sapiens PE=1 SV=2	21	3	15	381	-0.6	-0.27	-0.44	-0.19	-0.04	0	-0.04	-0.09			0.181273	0.85212	0.999945	1	0.999915	0.995468	3.14	14.72			7.78	9.72	10.99	0.4	16.81	RPL22
FALSE	High	O00743	GN=PPP6C Serine/threonine-protein phosphatase 6 catalytic subunit OS=Homo sapiens PE=1 SV=1	20	5	5	71	0.22	-0.11	0.11	-0.18	-0.11	-0.09	-0.22	-0.04			0.508812	0.134666	0.540378	0.73631	0.057554	0.983028	4.3	1.78			8.76	2.17	1.5	1.75	1.04	PPP6C
FALSE	High	P41240	GN=CSK Tyrosine-protein kinase CSK OS=Homo sapiens PE=1 SV=1	8	3	3	53	0.2	0.16	-0.02	-0.17	0.02	-0.08	-0.03	-0.32			0.999716	0.294395	0.999935	0.880261	0.998793	0.026644	7.47	6.32			0.81	4.38	5.89	3.98	0.08	CSK
FALSE	High	A6NIH7	GN=UNC119B Protein unc-119 homolog B OS=Homo sapiens PE=1 SV=1	15	3	3	32	-0.98	0.77	0.5	-0.34	-0.12	-0.13	0.21	-0.1			0.329565	0.684481	0.99507	0.994421	0.942699	0.998177	21.19	16.21			12.9	20.96	9.28	1.98	8.35	UNC119B
FALSE	High	Q9H074	GN=PAIP1 Polyadenylate-binding protein-interacting protein 1 OS=Homo sapiens PE=1 SV=1	5	2	2	48	-0.15	-0.03	0.05	0.23	0.07	0.02	0.12	-0.24			0.99296	0.155828	0.963242	0.999988	0.715241	0.130229	3.24	3.07			7.55	5.74	3.7	8.07	3.52	PAIP1
FALSE	High	Q02318	GN=CYP27A1 Sterol 26-hydroxylase, mitochondrial OS=Homo sapiens PE=1 SV=1	2	1	2	32																										CYP27A1
FALSE	High	Q9BRQ8	GN=AIFM2 Apoptosis-inducing factor 2 OS=Homo sapiens PE=1 SV=1	7	2	2	43	1.02	0.55	0.23	0.01	-0.29	-0.07	-0.84	-0.11			0.999497	1	0.997926	1	0.761364	0.999992	59.27	9.81			41.08	1.39	15.04	54.99	41.06	AIFM2
FALSE	High	P08134	GN=RHOC Rho-related GTP-binding protein RhoC OS=Homo sapiens PE=1 SV=1	29	6	7	109	-0.35	-0.17	-0.3	-0.14	0.1	0.05	-0.04	-0.05			0.0653213	0.609472	0.871993	0.992411	0.998468	0.994222	2.22	6.51			6.85	1.17	5.69	2.68	8.98	RHOC
FALSE	High	P35269	GN=GTF2F1 General transcription factor IIF subunit 1 OS=Homo sapiens PE=1 SV=2	11	4	4	58	-0.49	-1.24	0.87	-0.99	0.11	-0.29	0.69	-0.22			0.868484	0.795492	0.999997	0.999297	0.94729	0.999873	19.18	49.63			44.82	2.56	57.16	31.72	75.72	GTF2F1
FALSE	High	Q5TAQ9	GN=DCAF8 DDB1- and CUL4-associated factor 8 OS=Homo sapiens PE=1 SV=1	4	2	2	28	0.58	0.93	-0.06	0.25	0.42	0.06	0.52	-0.08			1	0.997555	0.964126	0.999999	0.908674	0.999996	36.02	17.4			16.78	39.17	28.57	1.98	53.29	DCAF8
FALSE	High	Q7Z5K2	GN=WAPL Wings apart-like protein homolog OS=Homo sapiens PE=1 SV=1	6	7	7	45	-0.04	0.21	0.15	0.07	0.06	0.09	0.11	0.03			0.707834	0.980089	0.993652	0.945061	0.887847	0.999878	5.97	9.38			4.51	1.56	4.28	1.93	11.1	WAPL
FALSE	High	Q9UHW9	GN=SLC12A6 Solute carrier family 12 member 6 OS=Homo sapiens PE=1 SV=2	7	8	8	67	0.05	-0.08	-0.24	0.05	0.02	0.01	0.02	0.24			0.233818	0.993793	0.999988	1	0.999925	0.233836	5.1	8.07			10.11	0.25	8.12	1.32	2.01	SLC12A6
FALSE	High	P27544	GN=CERS1 Ceramide synthase 1 OS=Homo sapiens PE=1 SV=1	12	4	6	43	-0.96	0.31	-1.3	0.15	0.27	-0.05	-0.17	0.05			0.000377062	0.916569	0.531013	0.999729	0.878193	0.999632	21.79	8.21			1.12	2.97	7.75	4.35	4	CERS1
FALSE	High	P52597	GN=HNRNPF Heterogeneous nuclear ribonucleoprotein F OS=Homo sapiens PE=1 SV=3	20	7	14	250	0.39	0.15	0.3	0.2	-0.13	-0.02	-0.08	0.21			0.760842	0.950363	0.992675	1	0.999563	0.940002	27.3	5.34			21.52	3.15	4.66	4.33	12.61	HNRNPF
FALSE	High	Q96NW4	GN=ANKRD27 Ankyrin repeat domain-containing protein 27 OS=Homo sapiens PE=1 SV=2	3	2	2	17																										ANKRD27
FALSE	High	P18074	GN=ERCC2 TFIIH basal transcription factor complex helicase XPD subunit OS=Homo sapiens PE=1 SV=1	5	4	4	51	0.04	0.01	0.04	-0.19	0.01	-0.28	0.05	0.09			0.999917	0.769676	1	0.427655	0.999651	0.988767	10.51	6.68			0.22	9.73	5.37	17.01	0.06	ERCC2
FALSE	High	Q9Y262	GN=EIF3L Eukaryotic translation initiation factor 3 subunit L OS=Homo sapiens PE=1 SV=1	26	13	18	152	0.15	-0.01	-0.05	-0.37	-0.23	-0.1	-0.08	-0.04			0.968089	0.00295454	0.041712	0.582492	0.744876	0.981783	8.27	2.36			1.38	0.11	4.83	0.01	1.22	EIF3L
FALSE	High	O15397	GN=IPO8 Importin-8 OS=Homo sapiens PE=1 SV=2	7	6	6	112	-0.12	-0.25	0.05	-0.19	-0.08	-0.18	0	-0.1			0.984877	0.143265	0.842252	0.191551	1	0.716315	0.16	4.12			3.05	0.41	0.79	10.03	0.81	IPO8
FALSE	High	Q13370	GN=PDE3B cGMP-inhibited 3',5'-cyclic phosphodiesterase B OS=Homo sapiens PE=1 SV=2	2	2	2	29	-0.47	-0.05	-1.06	0.1	-0.04	-0.23	-0.07	-0.13			0.00783284	0.996814	0.999993	0.873234	0.999685	0.989749	14.77	15.78			14.14	1.33	4.53	10.58	19.18	PDE3B
FALSE	High	Q6YN16	GN=HSDL2 Hydroxysteroid dehydrogenase-like protein 2 OS=Homo sapiens PE=1 SV=1	23	9	10	93	0.12	0.03	0.24	0.05	0.18	0.07	0.14	0.06			0.376386	0.998894	0.613401	0.989066	0.834958	0.995191	6.27	4.1			3.74	3.73	4.04	4.72	15.89	HSDL2
FALSE	High	P78347	GN=GTF2I General transcription factor II-I OS=Homo sapiens PE=1 SV=2	25	27	29	136	0.02	-0.06	0.15	0.05	0.07	-0.05	0.12	0.16			0.53461	0.990833	0.956241	0.990538	0.75767	0.479817	3.7	5.15			7.63	0.29	4.97	7.89	4.98	GTF2I
FALSE	High	Q53FT3	GN=C11orf73 Protein Hikeshi OS=Homo sapiens PE=1 SV=2	11	2	2	25	0	0.27	0.01	-0.3	0.04	-0.07	0.01	-0.02			1	0.200575	0.999303	0.993501	1	0.999989	6.98	3.08			0.29	6.74	2.08	11.48	12.17	C11orf73
FALSE	High	Q15418	GN=RPS6KA1 Ribosomal protein S6 kinase alpha-1 OS=Homo sapiens PE=1 SV=2	11	7	7	52	-0.52	0.21	-0.14	0.05	0.18	0.11	0.02	-0.34			0.638126	0.996645	0.440775	0.845333	0.999918	0.0490678	2.25	6.28			5.23	2.52	5.25	6.47	9.55	RPS6KA1
FALSE	High	P53992	GN=SEC24C Protein transport protein Sec24C OS=Homo sapiens PE=1 SV=3	10	9	9	118	-0.08	-0.09	0.02	0.32	-0.05	0.3	0.02	0.01			0.999977	0.0808384	0.99682	0.106284	0.999952	1	10.5	1.39			0.87	5.85	9.33	0.58	6.53	SEC24C
FALSE	High	P12956	GN=XRCC6 X-ray repair cross-complementing protein 6 OS=Homo sapiens PE=1 SV=2	40	28	51	406	-0.26	0.25	0.17	-0.05	0.09	0.01	0.05	-0.08			0.106198	0.942447	0.605848	0.999976	0.947145	0.724662	4.38	4.02			5.89	1.16	1.37	2.47	2.35	XRCC6
FALSE	High	P28715	GN=ERCC5 DNA repair protein complementing XP-G cells OS=Homo sapiens PE=1 SV=3	3	3	3	24	0.06	-0.19	0.22	0	0.05	0.05	0.24	0.03			0.891607	1	0.999967	0.999941	0.845198	0.999998	5.86	5.98			4.08	4.77	6.55	21.65	23.48	ERCC5
FALSE	High	Q9NYU1	GN=UGGT2 UDP-glucose:glycoprotein glucosyltransferase 2 OS=Homo sapiens PE=1 SV=4	4	6	6	56	0.12	-0.05	0.18	0.09	0.27	0.1	0.16	-0.04			0.417642	0.929468	0.132528	0.8947	0.549282	0.998557	0.4	3.75			5.45	2.05	8.21	0.43	11.06	UGGT2
FALSE	High	Q9P0K7	GN=RAI14 Ankycorbin OS=Homo sapiens PE=1 SV=2	3	3	3	44	0.53	0.25	0.06	0.04	-0.32	-0.14	-0.01	-0.03			0.999853	0.999974	0.574702	0.979057	1	0.999997	1.63	18.08			15.46	4.56	4.34	10.95	18.05	RAI14
FALSE	High	O95218	GN=ZRANB2 Zinc finger Ran-binding domain-containing protein 2 OS=Homo sapiens PE=1 SV=2	13	4	6	86	-0.52	-0.44	-0.38	-0.19	0.13	-0.14	-0.15	0.15			0.750577	0.982932	0.998041	0.996681	0.994968	0.994507	23.36	18.11			3.71	9.76	13.52	2.01	31.58	ZRANB2
FALSE	High	P36871	GN=PGM1 Phosphoglucomutase-1 OS=Homo sapiens PE=1 SV=3	29	16	19	174	-0.2	0.16	-0.06	-0.13	0.23	0.06	0.15	-0.23			0.998403	0.930224	0.544761	0.998587	0.852949	0.525892	11.27	1.9			0.59	2.82	5.96	13.43	11.69	PGM1
FALSE	High	P62910	GN=RPL32 60S ribosomal protein L32 OS=Homo sapiens PE=1 SV=2	30	5	17	171	-0.15	-0.55	-0.53	-0.18	-0.47	0	-0.39	-0.08			0.107363	0.909351	0.171304	1	0.294453	0.997155	11.15	10.99			12.06	3.1	8.54	16.98	9.38	RPL32
FALSE	High	Q70HW3	GN=SLC25A26 S-adenosylmethionine mitochondrial carrier protein OS=Homo sapiens PE=2 SV=1	14	3	4	51	-0.96	-0.17	-1.11	0.03	0.37	0.38	-0.5	-0.06			0.0359086	1	0.786852	0.770273	0.522365	0.99998	19.85	22.35			15.61	19.23	13.83	1.72	24.08	SLC25A26
FALSE	High	Q9Y2Z0	GN=SUGT1 Protein SGT1 homolog OS=Homo sapiens PE=1 SV=3	19	6	7	56	0.42	0.12	0	-0.24	0	-0.19	-0.11	-0.13			1	0.45027	1	0.674123	0.946283	0.904167	10.53	8.69			11.53	3.7	3.87	9.29	5.03	SUGT1
FALSE	High	Q9Y6I9	GN=TEX264 Testis-expressed sequence 264 protein OS=Homo sapiens PE=1 SV=1	25	7	7	67	-0.17	0.04	-0.66	0.03	0.06	0.14	-0.17	0.07			0.000262833	0.999097	0.966768	0.430345	0.260179	0.904985	2.24	2.77			7.01	4.11	4.77	3.66	5.97	TEX264
FALSE	High	P08243	GN=ASNS Asparagine synthetase [glutamine-hydrolyzing] OS=Homo sapiens PE=1 SV=4	27	13	17	107	0.15	-0.04	-0.08	-0.21	-0.06	-0.06	-0.05	-0.23			0.933126	0.206999	0.970222	0.974116	0.994323	0.1474	9.37	2.1			3.26	3.35	1.88	1.03	8.54	ASNS
FALSE	High	Q9BSU1	GN=C16orf70 UPF0183 protein C16orf70 OS=Homo sapiens PE=1 SV=1	7	2	2	0	0.36	0.19	0.31	-0.18	0.21	0.03	0.03	0.02			0.206379	0.662384	0.545198	0.99997	0.999956	0.999998	10.77	0.55			3.01	4.53	9.38	13.28	1.49	C16orf70
FALSE	High	Q9UJA5	GN=TRMT6 tRNA (adenine(58)-N(1))-methyltransferase non-catalytic subunit TRM6 OS=Homo sapiens PE=1 SV=1	17	8	8	75	0.26	0.09	0.04	-0.18	0.07	0.05	0.03	0.13			0.996667	0.341469	0.970158	0.992821	0.999208	0.646623	3.55	7.55			4.08	10.36	1.73	1.41	1.68	TRMT6
FALSE	High	Q9NPA0	GN=EMC7 ER membrane protein complex subunit 7 OS=Homo sapiens PE=1 SV=1	14	3	3	0	-0.67	0.25	-1.13	0.65	0.27	1.1	-0.33	-0.1			0.00317945	0.0599645	0.689593	0.00369378	0.507539	0.995981	21.75	1.8			3.35	13.76	8.44	14.03	4.39	EMC7
FALSE	High	Q567V2	GN=MPV17L2 Mpv17-like protein 2 OS=Homo sapiens PE=1 SV=2	17	3	3	33	-0.48	0.11	0.32	0.01	0.18	0.24	0.1	0.21			0.441451	1	0.892713	0.713016	0.993513	0.79787	9.65	6.07			0.69	10.76	0.74	10.89	20.71	MPV17L2
FALSE	High	Q14534	GN=SQLE Squalene monooxygenase OS=Homo sapiens PE=1 SV=3	17	8	10	91	-0.71	0.43	-0.79	0.28	0.03	0.23	0.08	-0.32			0.00633442	0.438491	0.999967	0.644206	0.995563	0.321255	9.57	2.74			9	6.94	0.8	0.59	19.43	SQLE
FALSE	High	P15559	GN=NQO1 NAD(P)H dehydrogenase [quinone] 1 OS=Homo sapiens PE=1 SV=1	19	6	7	43	0.02	0.43	-0.19	0.25	-0.36	-0.26	0.08	-0.25			0.992341	0.972942	0.867375	0.967621	0.999935	0.97016	28.01	2.01			18.04	5.21	24.88	14.61	30.79	NQO1
FALSE	High	Q5VV42	GN=CDKAL1 Threonylcarbamoyladenosine tRNA methylthiotransferase OS=Homo sapiens PE=1 SV=1	22	10	14	112	-0.44	0.07	-0.64	0.01	-0.03	-0.13	-0.3	-0.08			0.0399584	1	0.999987	0.966392	0.504962	0.996902	4.24	13.59			13.33	3.18	6.61	10.13	16.01	CDKAL1
FALSE	High	Q8N2W9	GN=PIAS4 E3 SUMO-protein ligase PIAS4 OS=Homo sapiens PE=1 SV=1	4	2	2	31	-0.15	-0.25	0.17	0	0.04	0.01	0.07	-0.1			0.992266	1	0.999997	1	0.999933	0.999601	19.55	1.1			27.51	7.43	28.29	10.92	7.45	PIAS4
FALSE	High	Q9BVM2	GN=DPCD Protein DPCD OS=Homo sapiens PE=1 SV=2	14	3	3	34	-0.02	0.23	-0.25	-0.25	-0.03	-0.09	0.04	-0.19			0.265255	0.2542	0.999843	0.95708	0.999568	0.495022	2.08	0.72			1.57	2.45	6.47	10.22	12.52	DPCD
FALSE	High	Q49A26	GN=GLYR1 Putative oxidoreductase GLYR1 OS=Homo sapiens PE=1 SV=3	18	8	8	45	0.21	-0.18	0.25	0.14	-0.02	0	-0.04	0.09			0.01846	0.217662	0.998348	1	0.990104	0.600681	3.63	5.28			0.54	4.04	3.87	4.12	0.72	GLYR1
FALSE	High	O95433	GN=AHSA1 Activator of 90 kDa heat shock protein ATPase homolog 1 OS=Homo sapiens PE=1 SV=1	24	8	10	104	-0.09	0.18	-0.33	-0.37	-0.05	-0.18	-0.12	-0.43			0.113294	0.0690164	0.998251	0.562538	0.862654	0.0348842	3.33	5.18			3.49	12.62	7.84	4.72	6.46	AHSA1
FALSE	High	Q12770	GN=SCAP Sterol regulatory element-binding protein cleavage-activating protein OS=Homo sapiens PE=1 SV=4	6	7	8	28	-0.06	-0.03	-0.71	-0.03	0.12	0.23	0.07	0.3			0.128253	0.999998	0.996461	0.932242	0.999866	0.813801	8.78	24.29			21.4	11.51	2.65	7.22	19.04	SCAP
FALSE	High	Q9UMY1	GN=NOL7 Nucleolar protein 7 OS=Homo sapiens PE=1 SV=2	13	5	5	31	-0.01	-0.03	0.2	-0.05	0.2	0.11	0.02	0.15			0.961035	0.999976	0.965322	0.998443	1	0.991148	15.27	2.17			8.53	9.89	16.12	4.12	31.26	NOL7
FALSE	High	Q9UBW7	GN=ZMYM2 Zinc finger MYM-type protein 2 OS=Homo sapiens PE=1 SV=1	4	4	4	29	-0.14	-0.26	0.32	0.15	-0.01	-0.01	0.08	0.31			0.720326	0.987099	1	1	0.99932	0.73379	6.13	5.2			18.01	4.42	17.81	21.14	15.36	ZMYM2
FALSE	High	P51790	GN=CLCN3 H(+)/Cl(-) exchange transporter 3 OS=Homo sapiens PE=1 SV=2	10	8	8	105	-0.49	-0.03	-0.59	-0.12	0.11	0.07	0.01	-0.09			0.28641	0.998111	0.99885	0.999909	1	0.99957	16.88	2.06			20.5	16.98	3.07	15.95	24.53	CLCN3
FALSE	High	Q8IYB8	GN=SUPV3L1 ATP-dependent RNA helicase SUPV3L1, mitochondrial OS=Homo sapiens PE=1 SV=1	19	13	13	47	0.03	-0.05	0.18	-0.11	-0.05	-0.08	-0.02	-0.03			0.745105	0.95373	0.999404	0.98968	0.999994	0.999977	6.84	3.44			11.54	1.08	6.23	6.24	14.67	SUPV3L1
FALSE	High	Q02241	GN=KIF23 Kinesin-like protein KIF23 OS=Homo sapiens PE=1 SV=3	11	10	11	92	0.27	-0.02	0.41	0.04	-0.04	-0.07	0.06	0.17			0.000983639	0.987851	0.976634	0.798551	0.848009	0.10227	0.38	6.1			1.23	2.83	1.64	4.49	4.16	KIF23
FALSE	High	Q16352	GN=INA Alpha-internexin OS=Homo sapiens PE=1 SV=2	13	7	7	41	-0.28	0.27	0.05	0.03	0.08	0.09	0.24	0.2			0.999633	0.999993	0.995862	0.992146	0.672929	0.820867	5.38	21.78			3.82	1.78	0.11	10.55	9.22	INA
FALSE	High	O75396	GN=SEC22B Vesicle-trafficking protein SEC22b OS=Homo sapiens PE=1 SV=4	39	7	12	238	-0.11	0.14	-0.27	0.13	0.27	0.42	-0.05	0.19			0.323591	0.89185	0.326383	0.0702826	0.99841	0.663959	13.42	4.95			0.57	6.17	2.34	10.38	8.77	SEC22B
FALSE	High	Q9UG01	GN=IFT172 Intraflagellar transport protein 172 homolog OS=Homo sapiens PE=1 SV=2	3	4	4	38	0.47	-0.4	0.32	0	-0.05	-0.4	-0.09	-0.13			0.04027	1	0.991357	0.0134197	0.89656	0.653606	2.2	1.8			1.17	7.78	8.38	7.95	0.95	IFT172
FALSE	High	Q13162	GN=PRDX4 Peroxiredoxin-4 OS=Homo sapiens PE=1 SV=1	28	6	14	184	0.67	0.12	0.38	-0.32	0.03	-0.23	-0.16	0.15			0.023105	0.0479033	0.999786	0.196087	0.512009	0.555422	6.16	3.07			8.68	2.33	4.82	5.91	5.74	PRDX4
FALSE	High	Q9NZT1	GN=CALML5 Calmodulin-like protein 5 OS=Homo sapiens PE=1 SV=2	13	2	2	29	1.35	0.97	0.6	-0.17	0.36	-0.33	-0.47	-0.31			0.97417	0.999973	0.998121	0.998775	0.992194	0.999126	9.76	18.76			6.24	18.24	23.27	31.44	99.27	CALML5
FALSE	High	Q9Y282	GN=ERGIC3 Endoplasmic reticulum-Golgi intermediate compartment protein 3 OS=Homo sapiens PE=1 SV=1	14	5	5	32	-1.37	0.16	-1.8	-0.05	0.27	0.72	-0.36	0.11			1.89081e-05	0.999293	0.380133	0.00650437	0.166787	0.959424	8.72	0.83			14.75	12.65	2.48	5.12	4.04	ERGIC3
FALSE	High	P14678	GN=SNRPB Small nuclear ribonucleoprotein-associated proteins B and B' OS=Homo sapiens PE=1 SV=2	21	6	14	142	-0.35	-0.16	-0.14	-0.1	0.07	0.03	-0.02	0.01			0.881738	0.967642	0.994024	0.999938	0.999998	1	8.64	1.54			5.04	0.44	8.16	0.08	17.64	SNRPB
FALSE	High	P62888	GN=RPL30 60S ribosomal protein L30 OS=Homo sapiens PE=1 SV=2	67	8	16	136	0.16	-0.02	-0.26	-0.32	-0.32	-0.08	-0.22	-0.07			0.411805	0.235898	0.23391	0.992413	0.593845	0.996735	5.49	2.06			14.3	5.71	2.61	7.6	12.39	RPL30
FALSE	High	Q9HBE1	GN=PATZ1 POZ-, AT hook-, and zinc finger-containing protein 1 OS=Homo sapiens PE=1 SV=1	4	2	2	30	0	-0.7	0.59	0.4	0.09	0.35	0.39	0.12			0.72961	0.932119	0.999969	0.963142	0.937991	0.999889	24.87	2.74			41.07	25.68	4.75	10.03	42.01	PATZ1
FALSE	High	O94826	GN=TOMM70 Mitochondrial import receptor subunit TOM70 OS=Homo sapiens PE=1 SV=1	17	11	12	70	-0.24	0.05	0	0.1	0.24	0.13	0.14	0.06			1	0.987006	0.650827	0.966648	0.946503	0.999412	15.45	8.74			8.85	8.33	4.83	11.9	8.63	TOMM70
FALSE	High	P62424	GN=RPL7A 60S ribosomal protein L7a OS=Homo sapiens PE=1 SV=2	47	18	36	617	-0.29	-0.36	-0.39	-0.16	-0.15	0.05	-0.15	0.06			0.548607	0.983569	0.984767	0.999976	0.988525	0.999904	33.49	5.35			9	6.82	6.24	6.61	8.56	RPL7A
FALSE	High	Q8WWY3	GN=PRPF31 U4/U6 small nuclear ribonucleoprotein Prp31 OS=Homo sapiens PE=1 SV=2	7	4	6	37	0.49	0.33	0.25	-0.06	0.07	-0.12	0.17	-0.07			0.907361	0.999934	0.999881	0.996287	0.982376	0.999819	4.74	11.26			22.79	19.58	6	13.58	19.22	PRPF31
FALSE	High	P98175	GN=RBM10 RNA-binding protein 10 OS=Homo sapiens PE=1 SV=3	9	8	8	51	0.05	0.11	0.39	0.13	-0.04	-0.17	0.05	0.34			0.0140032	0.610699	0.996849	0.411062	0.991529	0.0294009	5.19	4.4			1.36	8.86	3.78	7.14	2.29	RBM10
FALSE	High	P00156	GN=MT-CYB Cytochrome b OS=Homo sapiens PE=1 SV=2	5	2	2	26	0.23	-0.15	0.1	0.03	0.06	-0.04	-0.17	0.12			0.998139	0.999997	0.999893	0.99999	0.979938	0.995629	27.8	3.48			0.22	6.62	7.63	19.68	14.64	MT-CYB
FALSE	High	Q96SL1	GN=DIRC2 Disrupted in renal carcinoma protein 2 OS=Homo sapiens PE=1 SV=1	5	2	2	56	-0.3	0.1	-0.19	0.06	0.2	-0.03	0.04	0.14			0.99119	0.999986	0.988289	1	0.999999	0.998322	20.81	16.42			5.78	5	25.66	6.91	33.48	DIRC2
FALSE	High	Q9UPT9	GN=USP22 Ubiquitin carboxyl-terminal hydrolase 22 OS=Homo sapiens PE=1 SV=2	7	3	3	19	0.58	0.21	-0.1	0.19	-0.16	0.01	-0.57	0.01			0.999977	0.999047	0.999703	1	0.842576	1	34.86	1.88			36.23	11.26	13.34	34.28	47.43	USP22
FALSE	High	A0A0A6YYL4	GN=CORO7-PAM16 Coronin OS=Homo sapiens PE=3 SV=1	7	7	7	69	-0.15	0.15	-0.4	0.19	0.77	0.43	-0.06	-0.12			0.0464048	0.512471	0.00121179	0.0336986	0.993421	0.857042	4.21	8.3			2.52	12.33	0.3	5.62	7.08	CORO7-PAM16
FALSE	High	P84090	GN=ERH Enhancer of rudimentary homolog OS=Homo sapiens PE=1 SV=1	46	7	17	99	0.12	-0.05	0.23	-0.07	0.12	0	-0.04	0.01			0.918308	0.999704	0.996108	1	0.999995	1	17.69	5.84			10.93	13.36	18.56	11.04	19.01	ERH
FALSE	High	Q9H488	GN=POFUT1 GDP-fucose protein O-fucosyltransferase 1 OS=Homo sapiens PE=1 SV=1	7	2	2	42	0.24	0.1	0.32	0.17	0.03	0.11	0.1	0.24			0.484289	0.920095	0.999991	0.987829	0.991708	0.731729	25.98	3.21			1.29	9.07	4.71	2.38	7.17	POFUT1
FALSE	High	Q6Q0C0	GN=TRAF7 E3 ubiquitin-protein ligase TRAF7 OS=Homo sapiens PE=1 SV=1	4	3	3	31	-0.19	-0.22	-0.15	-0.06	-0.17	-0.01	-0.26	0.05			0.996951	0.99998	0.994222	1	0.95626	0.999991	30.58	4.7			8.38	16.78	23.22	5.83	27.07	TRAF7
FALSE	High	O94905	GN=ERLIN2 Erlin-2 OS=Homo sapiens PE=1 SV=1	33	13	19	212	0.08	0.15	-0.34	-0.01	-0.04	0.3	-0.04	-0.04			0.155912	1	0.99952	0.242764	0.999535	0.999861	10.36	2.88			0.08	8.29	9.12	7.64	10.52	ERLIN2
FALSE	High	Q96AA3	GN=RFT1 Protein RFT1 homolog OS=Homo sapiens PE=1 SV=1	7	4	4	73	-0.41	-0.44	-0.95	0.32	-0.16	0.09	-0.61	-0.14			0.129145	0.924101	0.997	0.999883	0.462284	0.998327	25.21	6.86			36.08	10.28	3.23	27.83	7.19	RFT1
FALSE	High	Q9H0E2	GN=TOLLIP Toll-interacting protein OS=Homo sapiens PE=1 SV=1	8	2	2	31	-0.03	0.02	-0.02	-0.09	0.06	-0.02	-0.04	0.11			0.999999	0.995417	0.999467	0.999998	0.999941	0.982751	19.28	3.83			1.23	8.17	1.6	0.25	16.41	TOLLIP
FALSE	High	Q03252	GN=LMNB2 Lamin-B2 OS=Homo sapiens PE=1 SV=4	36	25	30	300	-0.04	0.35	-0.03	0.33	0.07	0.28	-0.02	0.28			0.999798	0.11701	0.988997	0.206372	0.999981	0.21148	8.79	14.63			2.01	2.12	5.57	2.45	1.15	LMNB2
FALSE	High	Q9HCG8	GN=CWC22 Pre-mRNA-splicing factor CWC22 homolog OS=Homo sapiens PE=1 SV=3	9	7	7	132	0.34	-0.13	0.26	-0.13	-0.13	-0.16	-0.03	0.19			0.724776	0.981606	0.981584	0.949928	0.999997	0.914099	19.02	0.72			10.96	11.51	12.29	6.05	13.14	CWC22
FALSE	High	Q9H6U8	GN=ALG9 Alpha-1,2-mannosyltransferase ALG9 OS=Homo sapiens PE=1 SV=2	17	8	17	147	0.1	-0.05	-1.05	0.06	-0.07	0.55	-0.3	0.07			3.79507e-05	0.981012	0.962452	0.00245084	0.0601598	0.962477	8.14	5.83			0.43	5.32	1.89	5.45	7.11	ALG9
FALSE	High	Q9HB71	GN=CACYBP Calcyclin-binding protein OS=Homo sapiens PE=1 SV=2	54	12	15	81	-0.03	0.16	-0.06	-0.27	0.04	-0.07	-0.01	-0.17			0.994907	0.265972	0.999768	0.993175	1	0.681898	4.6	0.07			7.42	6.76	2.69	2.24	15.69	CACYBP
FALSE	High	Q15637	GN=SF1 Splicing factor 1 OS=Homo sapiens PE=1 SV=4	6	4	5	40	0.05	0.24	0.09	0.2	0.24	0.19	0	0.13			0.885052	0.252126	0.137144	0.288426	1	0.634485	12.38	1.25			2.97	2.04	0.92	2.44	4.83	SF1
FALSE	High	O14802	GN=POLR3A DNA-directed RNA polymerase III subunit RPC1 OS=Homo sapiens PE=1 SV=2	7	8	9	86	0	-0.2	0.2	0.05	0	-0.02	0.08	-0.01			0.017601	0.847864	1	0.999526	0.480555	0.99999	3.9	0.14			2.52	3.69	4.53	0.34	0.27	POLR3A
FALSE	High	Q86V85	GN=GPR180 Integral membrane protein GPR180 OS=Homo sapiens PE=2 SV=1	16	6	8	62	-0.08	0.04	-0.64	0.06	0	0.24	-0.26	-0.15			0.00135889	0.987936	1	0.196725	0.147602	0.577542	8.06	3.06			5.58	4.84	4.61	4.29	8.22	GPR180
FALSE	High	Q96KA5	GN=CLPTM1L Cleft lip and palate transmembrane protein 1-like protein OS=Homo sapiens PE=1 SV=1	15	11	25	224	-0.59	0.12	-0.83	0.06	0.02	0.4	-0.03	0.05			0.00212638	0.998495	0.999987	0.0950132	0.999985	0.998602	7.81	0.45			12.01	11.59	4.13	2.11	10.06	CLPTM1L
FALSE	High	Q9Y320	GN=TMX2 Thioredoxin-related transmembrane protein 2 OS=Homo sapiens PE=1 SV=1	24	7	9	219	-0.45	0.07	-1.52	-0.32	0.08	0.2	-0.3	-0.1			5.45187e-07	0.0156501	0.862801	0.144319	0.0218595	0.749964	4.49	6.75			6.94	1.85	2.93	3.02	2.21	TMX2
FALSE	High	P41214	GN=EIF2D Eukaryotic translation initiation factor 2D OS=Homo sapiens PE=1 SV=3	12	6	6	63	0.27	0.3	0.11	-0.25	0.13	-0.04	0.11	0.06			0.983682	0.6148	0.968076	0.999946	0.98221	0.999076	16.41	5.22			1.76	14.1	9.39	9.96	4.84	EIF2D
FALSE	High	P27694	GN=RPA1 Replication protein A 70 kDa DNA-binding subunit OS=Homo sapiens PE=1 SV=2	27	14	15	190	0.02	0.08	-0.05	-0.14	0.11	-0.09	0.02	-0.09			0.989029	0.476043	0.67616	0.870266	0.999901	0.823517	2.64	1.46			10.59	6.51	0.34	1.92	0.14	RPA1
FALSE	High	Q15155	GN=NOMO1 Nodal modulator 1 OS=Homo sapiens PE=1 SV=5	14	12	17	327	-0.55	-0.4	-0.47	-0.09	0	0.02	0	0.05			0.0516437	0.986571	1	0.999996	1	0.999143	0.63	2.77			5.94	7.64	0.81	4.62	18.65	NOMO1
FALSE	High	P16615	GN=ATP2A2 Sarcoplasmic/endoplasmic reticulum calcium ATPase 2 OS=Homo sapiens PE=1 SV=1	31	36	80	1121	-1.1	-0.04	-0.96	0.08	0.21	0.16	0.02	0			0.000232753	0.968493	0.391961	0.629594	0.999994	1	6.99	3.85			13.55	7.14	1.75	1.91	0.31	ATP2A2
FALSE	High	Q96K58	GN=ZNF668 Zinc finger protein 668 OS=Homo sapiens PE=1 SV=3	1	1	2	0																										ZNF668
FALSE	High	Q12933	GN=TRAF2 TNF receptor-associated factor 2 OS=Homo sapiens PE=1 SV=2	4	2	2	0																										TRAF2
FALSE	High	P52735	GN=VAV2 Guanine nucleotide exchange factor VAV2 OS=Homo sapiens PE=1 SV=2	4	3	3	21	-0.15	0.09	-0.12	-0.07	-0.05	-0.2	0.08	-0.28			0.899684	0.993374	0.997902	0.555121	0.986179	0.256101	10.18	5.13			6.79	12.47	0.32	4.08	6.83	VAV2
FALSE	High	Q9P258	GN=RCC2 Protein RCC2 OS=Homo sapiens PE=1 SV=2	38	19	23	183	-0.1	-0.01	-0.37	-0.2	-0.06	-0.28	-0.11	-0.1			0.601995	0.947929	0.999937	0.813684	0.996518	0.998438	13.24	1.79			18.13	4.92	11.69	17.92	20.87	RCC2
FALSE	High	P07737	GN=PFN1 Profilin-1 OS=Homo sapiens PE=1 SV=2	71	10	26	420	-0.3	0.21	-0.49	-0.41	-0.03	-0.29	0.04	-0.28			0.0407844	0.0938015	0.99997	0.29799	0.999814	0.328685	9.89	3.42			8.76	1.78	16.72	0.68	2.1	PFN1
FALSE	High	O95210	GN=STBD1 Starch-binding domain-containing protein 1 OS=Homo sapiens PE=1 SV=1	8	2	2	47	-0.99	-0.16	-0.63	0.36	0.18	0.24	0.17	-0.18			0.336237	0.809167	0.991757	0.959694	0.993287	0.989306	38.45	4.76			15.44	13.18	5.76	7.74	18.4	STBD1
FALSE	High	Q8NDH3	GN=NPEPL1 Probable aminopeptidase NPEPL1 OS=Homo sapiens PE=1 SV=3	7	3	3	56	-0.26	0.06	0.39	-0.03	0.13	0.09	0.48	-0.04			0.891234	1	0.999455	0.99995	0.776926	1	31.91	1.41			26.79	4.96	8.76	27.35	34.29	NPEPL1
FALSE	High	Q6UX07	GN=DHRS13 Dehydrogenase/reductase SDR family member 13 OS=Homo sapiens PE=2 SV=1	16	4	6	97	-0.45	0.28	-0.87	0.23	0.11	0.27	-0.01	-0.22			0.00037896	0.287774	0.866287	0.174455	0.999999	0.33798	5.7	5.54			1.76	1.44	10.91	4.38	9.29	DHRS13
FALSE	High	Q9H8P0	GN=SRD5A3 Polyprenol reductase OS=Homo sapiens PE=1 SV=1	7	2	2	22	-0.33	-0.13	-0.3	0.13	0.28	0.26	0	0.21			0.772249	0.994071	0.814084	0.866015	1	0.934838	3.44	4.05			1.48	5.59	5.56	3.81	36.18	SRD5A3
FALSE	High	O94973	GN=AP2A2 AP-2 complex subunit alpha-2 OS=Homo sapiens PE=1 SV=2	24	21	23	158	0.03	-0.04	0.15	0.25	-0.18	0	0.11	0.03			0.477033	0.108739	0.318726	1	0.717573	0.998651	9.36	8.82			2.83	0.13	1.18	1.37	2.87	AP2A2
FALSE	High	Q5VUD6	GN=FAM69B Protein FAM69B OS=Homo sapiens PE=1 SV=3	5	2	2	47	-0.31	-0.18	-0.31	0.04	0.08	0.06	-0.06	-0.15			0.337576	0.999888	0.995777	0.999004	0.999137	0.913013	19.12	4.65			7.58	8.08	3.78	8.59	1.73	FAM69B
FALSE	High	Q9BRJ7	GN=NUDT16L1 Protein syndesmos OS=Homo sapiens PE=1 SV=1	10	2	2	50	-0.24	-0.04	-0.22	-0.04	0.05	-0.09	-0.03	0			0.293423	0.999273	0.997357	0.93266	0.99949	1	8.72	9.09			5.93	0.12	2.46	8.22	1.49	NUDT16L1
FALSE	High	Q8WVX9	GN=FAR1 Fatty acyl-CoA reductase 1 OS=Homo sapiens PE=1 SV=1	26	11	12	126	-0.05	-0.34	-0.36	-0.03	0.12	0.04	-0.1	0.05			0.000453374	0.989221	0.144506	0.913182	0.253199	0.856007	1.33	3.22			0.85	2.53	3.09	1.39	4.88	FAR1
FALSE	High	Q16854	GN=DGUOK Deoxyguanosine kinase, mitochondrial OS=Homo sapiens PE=1 SV=2	6	3	3	0	-0.15	-0.24	0.09	0.02	0.08	-0.01	0.04	0.04			0.981175	0.999996	0.987438	1	0.999812	0.999608	0.28	3.05			15.44	3.43	6	8.5	10.13	DGUOK
FALSE	High	P49748	GN=ACADVL Very long-chain specific acyl-CoA dehydrogenase, mitochondrial OS=Homo sapiens PE=1 SV=1	25	16	17	156	-0.32	-0.1	-0.09	0.14	0.47	0.2	0.05	0			0.996487	0.962036	0.142243	0.820643	0.999809	1	8.52	3.83			14.78	7.93	6.3	7.71	17.95	ACADVL
FALSE	High	O60216	GN=RAD21 Double-strand-break repair protein rad21 homolog OS=Homo sapiens PE=1 SV=2	14	8	11	105	0.05	0.14	-0.25	-0.18	-0.05	-0.27	0.01	0.03			0.365688	0.661023	0.998267	0.282644	0.999999	0.999865	1.18	16.55			2.99	8.4	0.5	1.28	6.16	RAD21
FALSE	High	Q9Y3A5	GN=SBDS Ribosome maturation protein SBDS OS=Homo sapiens PE=1 SV=4	31	9	9	130	0	0.11	-0.18	-0.26	0.08	-0.13	0	-0.26			0.167767	0.032241	0.815096	0.394612	1	0.0313996	6.12	4.5			0.73	2.34	6.32	2.79	2.71	SBDS
FALSE	High	P15291	GN=B4GALT1 Beta-1,4-galactosyltransferase 1 OS=Homo sapiens PE=1 SV=5	5	2	2	35	0.33	0.08	0.13	0.05	-0.22	-0.02	-0.08	0.04			0.974581	0.999863	0.800179	1	0.998601	0.999982	21.54	9.23			13.66	5.61	3.75	1.35	9.44	B4GALT1
FALSE	High	P45973	GN=CBX5 Chromobox protein homolog 5 OS=Homo sapiens PE=1 SV=1	29	6	6	87	0.61	0.42	0.35	0.24	0.16	0.16	0.05	0.22			0.575228	0.855068	0.96961	0.972248	0.999969	0.894196	9.47	30.8			8.31	5.08	4.89	0.21	7.2	CBX5
FALSE	High	Q12789	GN=GTF3C1 General transcription factor 3C polypeptide 1 OS=Homo sapiens PE=1 SV=4	18	34	36	424	0.25	-0.08	0.22	-0.1	-0.11	-0.15	-0.03	0.14			0.231302	0.879755	0.822143	0.5361	0.999335	0.600257	7.27	2.87			2.37	8.9	2.06	2.36	8.06	GTF3C1
FALSE	High	A6NDG6	GN=PGP Glycerol-3-phosphate phosphatase OS=Homo sapiens PE=1 SV=1	7	2	2	32	0.12	-0.13	0.01	-0.18	0.07	-0.08	-0.04	-0.29			1	0.759465	0.996069	0.993619	0.999809	0.329697	6.64	7.91			0.94	6.89	3.17	13.63	12.14	PGP
FALSE	High	Q96EZ8	GN=MCRS1 Microspherule protein 1 OS=Homo sapiens PE=1 SV=1	5	2	2	42	0.07	-0.08	0.14	0.23	0.03	0.07	0.09	0.01			0.853931	0.44749	0.999878	0.991013	0.972654	1	6.35	2.21			7.21	9.48	11.1	8.42	5.72	MCRS1
FALSE	High	P07099	GN=EPHX1 Epoxide hydrolase 1 OS=Homo sapiens PE=1 SV=1	29	16	29	218	-1.38	0.12	-1.67	-0.06	-0.59	0.11	-0.59	-0.07			4.41847e-07	0.951455	0.000612988	0.655689	0.000610511	0.914884	1.66	3.1			1.38	7.92	2.65	8.51	0.46	EPHX1
FALSE	High	Q9UGP8	GN=SEC63 Translocation protein SEC63 homolog OS=Homo sapiens PE=1 SV=2	29	21	23	252	-0.22	-0.11	-0.53	-0.14	-0.12	-0.06	-0.14	0.11			0.00127344	0.479797	0.584845	0.969598	0.49034	0.71818	1.42	1.68			11.66	0.84	0.26	2.37	3.73	SEC63
FALSE	High	Q9UFC0	GN=LRWD1 Leucine-rich repeat and WD repeat-containing protein 1 OS=Homo sapiens PE=1 SV=2	15	6	6	93	-0.37	-0.06	-0.22	0.03	0.15	0.04	-0.13	-0.04			0.623513	0.999976	0.901593	0.999746	0.930548	0.999802	1.23	5.26			15.4	2.69	16.48	3.79	2.11	LRWD1
FALSE	High	Q9NZM3	GN=ITSN2 Intersectin-2 OS=Homo sapiens PE=1 SV=3	2	2	2	0	0.16	0.24	0.29	0.22	-0.22	0.01	0.14	-0.1			0.484608	0.754116	0.732321	1	0.954699	0.991829	15.78	3.94			13	5.29	7.51	14.13	2.46	ITSN2
FALSE	High	Q13724	GN=MOGS Mannosyl-oligosaccharide glucosidase OS=Homo sapiens PE=1 SV=5	18	11	12	88	0.24	-0.03	0.04	-0.09	0.04	0.07	-0.12	0.11			0.992026	0.80144	0.994196	0.916658	0.59515	0.709944	5.78	8.49			5.52	3.43	2.18	0.98	0.58	MOGS
FALSE	High	P49589	GN=CARS Cysteine--tRNA ligase, cytoplasmic OS=Homo sapiens PE=1 SV=3	7	4	4	39	0.18	0.04	0.22	0.12	-0.09	-0.09	0.02	0.03			0.792693	0.983032	0.996587	0.996607	0.999999	0.999985	22.11	3.62			6.11	1.14	13.74	1.06	11	CARS
FALSE	High	O60547	GN=GMDS GDP-mannose 4,6 dehydratase OS=Homo sapiens PE=1 SV=1	24	7	7	70	0	0.08	0.05	-0.03	0.03	0.04	0.07	-0.19			0.686547	0.937628	0.909749	0.842533	0.342408	0.00452082	0.34	3.5			0.23	0.4	1.23	2.1	3.49	GMDS
FALSE	High	P98155	GN=VLDLR Very low-density lipoprotein receptor OS=Homo sapiens PE=1 SV=1	3	3	3	39	-0.5	-1.08	0.19	0	0.02	-0.04	-0.15	0.53			0.996566	1	1	0.999999	0.99912	0.731771	18.43	12.57			36.87	23.96	31.78	11.9	19.59	VLDLR
FALSE	High	P31323	GN=PRKAR2B cAMP-dependent protein kinase type II-beta regulatory subunit OS=Homo sapiens PE=1 SV=3	17	5	5	111	-0.23	-0.53	-0.08	-0.27	-0.22	-0.27	-0.3	-0.15			0.952176	0.152039	0.316718	0.153571	0.110903	0.677996	5.36	9.05			3.66	0.25	4.95	3.27	10.49	PRKAR2B
FALSE	High	Q9BR76	GN=CORO1B Coronin-1B OS=Homo sapiens PE=1 SV=1	6	3	3	31	-0.36	-0.18	-0.35	0.08	-0.15	-0.14	0.11	-0.38			0.488092	0.998932	0.970252	0.981342	0.994084	0.406066	10.95	0.11			0.79	7.84	11.34	12.1	24.04	CORO1B
FALSE	High	Q9NRG1	GN=PRTFDC1 Phosphoribosyltransferase domain-containing protein 1 OS=Homo sapiens PE=1 SV=1	15	3	3	32	0.46	0.11	0.29	-0.09	0	-0.14	0	0.26			0.750355	0.998838	1	0.985282	1	0.82409	23.29	4.92			14.1	3.6	6.64	1.98	20.93	PRTFDC1
FALSE	High	Q9BWS9	GN=CHID1 Chitinase domain-containing protein 1 OS=Homo sapiens PE=1 SV=1	8	4	4	20	0.36	0.15	-0.17	-0.06	-0.18	-0.01	-0.18	0.17			0.979353	0.999933	0.972297	1	0.978227	0.979203	13.25	11.42			4.19	19.43	6.61	3.33	29.26	CHID1
FALSE	High	Q9NPI1	GN=BRD7 Bromodomain-containing protein 7 OS=Homo sapiens PE=1 SV=1	8	4	4	43	-0.04	-0.45	-0.12	-0.38	-0.04	-0.06	-0.01	-0.06			0.999713	0.901407	0.999999	0.999995	1	0.999992	9.65	0.43			5.14	36.82	13.59	29.21	33.11	BRD7
FALSE	High	Q8IWT0	GN=ZBTB8OS Protein archease OS=Homo sapiens PE=1 SV=2	11	2	2	25	0.56	0.04	0.32	-0.25	-0.02	-0.19	-0.05	-0.07			0.344625	0.568298	1	0.788219	0.999645	0.998572	4.97	1.19			16.52	12.46	1.08	8.75	10.69	ZBTB8OS
FALSE	High	P05091	GN=ALDH2 Aldehyde dehydrogenase, mitochondrial OS=Homo sapiens PE=1 SV=2	32	20	31	304	-0.13	0.08	0.18	0.29	-0.04	0.16	0.24	0.02			0.67486	0.223803	0.99943	0.731559	0.376907	0.999994	1.1	11.88			12.93	1.22	1.79	1.68	8.83	ALDH2
FALSE	High	Q9H0M0	GN=WWP1 NEDD4-like E3 ubiquitin-protein ligase WWP1 OS=Homo sapiens PE=1 SV=1	2	2	2	0																										WWP1
FALSE	High	P62495	GN=ETF1 Eukaryotic peptide chain release factor subunit 1 OS=Homo sapiens PE=1 SV=3	19	7	11	91	0.43	0.29	-0.02	-0.38	-0.18	-0.23	0.05	-0.31			0.999998	0.152649	0.769522	0.572329	0.999373	0.279968	4.89	12.84			3.22	3.48	14.64	4.17	8.48	ETF1
FALSE	High	Q9H0X9	GN=OSBPL5 Oxysterol-binding protein-related protein 5 OS=Homo sapiens PE=1 SV=1	3	2	2	15																										OSBPL5
FALSE	High	Q96L58	GN=B3GALT6 Beta-1,3-galactosyltransferase 6 OS=Homo sapiens PE=1 SV=2	9	3	3	28	0.15	0.02	0.16	0.25	-0.18	-0.11	0.08	-0.03			0.985934	0.881249	0.972994	0.997446	0.999521	0.999999	13.5	33.18			6.66	1.07	2.8	1.17	13.25	B3GALT6
FALSE	High	Q8IWB7	GN=WDFY1 WD repeat and FYVE domain-containing protein 1 OS=Homo sapiens PE=1 SV=1	16	7	7	59	-0.17	-0.18	0.05	0.1	0.21	0.13	0.24	-0.32			0.999868	0.990296	0.803488	0.972291	0.700766	0.421549	18.79	11.85			9.91	4.64	3.64	10.97	2.3	WDFY1
FALSE	High	Q96FW1	GN=OTUB1 Ubiquitin thioesterase OTUB1 OS=Homo sapiens PE=1 SV=2	31	7	8	128	0.29	0.42	-0.05	-0.32	-0.11	-0.23	-0.04	-0.17			0.999953	0.645844	0.996526	0.872461	0.999981	0.960935	12	9.16			17.99	3.91	14.09	0.69	20.98	OTUB1
FALSE	High	Q68CQ4	GN=DIEXF Digestive organ expansion factor homolog OS=Homo sapiens PE=1 SV=2	23	15	16	174	0.12	-0.18	0.18	-0.04	-0.01	-0.11	-0.01	0.11			0.512722	0.998609	1	0.886938	1	0.867792	6.71	1.72			9.31	7.35	6.48	4.82	4.58	DIEXF
FALSE	High	Q8IVS2	GN=MCAT Malonyl-CoA-acyl carrier protein transacylase, mitochondrial OS=Homo sapiens PE=1 SV=2	11	3	3	63	0.16	-0.08	0.14	0.12	0.06	0.13	-0.07	0.15			0.98554	0.99179	0.999732	0.986144	0.999591	0.974364	23.91	10.58			18.31	1.96	6.52	2.58	8.11	MCAT
FALSE	High	O94776	GN=MTA2 Metastasis-associated protein MTA2 OS=Homo sapiens PE=1 SV=1	32	21	21	157	-0.46	-0.29	-0.1	-0.01	0.1	0.06	0.03	0.12			0.900101	1	0.887654	0.990515	0.99984	0.79999	5.59	4.79			3.04	1.48	11.88	0.67	7.25	MTA2
FALSE	High	Q9BZH6	GN=WDR11 WD repeat-containing protein 11 OS=Homo sapiens PE=1 SV=1	8	8	8	77	0.31	-0.14	0.12	-0.16	-0.05	-0.15	0.06	-0.07			0.977285	0.913466	0.999865	0.932434	0.999343	0.998441	16.14	4.2			3.64	16.02	5.63	4.15	11.27	WDR11
FALSE	High	P27448	GN=MARK3 MAP/microtubule affinity-regulating kinase 3 OS=Homo sapiens PE=1 SV=4	17	11	11	80	0.21	0.02	0.32	0.08	0.08	0.02	0.1	-0.04			0.0918778	0.975956	0.966438	0.999949	0.903781	0.999528	4.76	3.16			6.98	1.21	3.64	10.35	9.53	MARK3
FALSE	High	Q15018	GN=FAM175B BRISC complex subunit Abro1 OS=Homo sapiens PE=1 SV=2	6	2	2	60	0.13	-0.07	0.2	0.05	-0.06	-0.01	0.03	-0.09			0.757175	0.999798	0.998498	1	0.999991	0.988922	8.72	7.99			12.43	4.67	11	4.34	13.1	FAM175B
FALSE	High	Q6IA69	GN=NADSYN1 Glutamine-dependent NAD(+) synthetase OS=Homo sapiens PE=1 SV=3	3	2	2	53	0.14	-0.41	0.23	0.13	-0.04	0.14	0.27	-0.04			0.881842	0.990925	0.999986	0.985833	0.796539	0.999984	10.25	17.18			12.57	15.72	13.08	9.96	15.05	NADSYN1
FALSE	High	Q9BU61	GN=NDUFAF3 NADH dehydrogenase [ubiquinone] 1 alpha subcomplex assembly factor 3 OS=Homo sapiens PE=1 SV=1	20	3	3	60	0.61	0.72	0.39	-0.33	0	-0.19	0.03	-0.16			0.705094	0.826292	1	0.980652	1	0.990894	11.27	19.31			5.05	29.17	2.55	24.76	4.87	NDUFAF3
FALSE	High	Q8TEM1	GN=NUP210 Nuclear pore membrane glycoprotein 210 OS=Homo sapiens PE=1 SV=3	13	22	33	243	-0.37	-0.15	-0.3	0.2	0.02	0.15	-0.04	0.09			0.246906	0.638263	0.99999	0.841618	0.999577	0.977251	2.04	5.22			8.53	6.27	10.65	8.64	10.62	NUP210
FALSE	High	Q96BY7	GN=ATG2B Autophagy-related protein 2 homolog B OS=Homo sapiens PE=1 SV=5	4	6	6	41	0.27	0.24	-0.1	0.18	0.1	-0.03	0.12	-0.1			0.838209	0.383583	0.865317	0.999705	0.76388	0.859785	5.72	1.48			10.12	0.48	1.16	8.04	3.12	ATG2B
FALSE	High	P37108	GN=SRP14 Signal recognition particle 14 kDa protein OS=Homo sapiens PE=1 SV=2	29	5	5	43	-0.5	-0.17	-0.22	0	0.07	0.15	0.02	-0.21			0.59443	1	0.996071	0.866787	0.999996	0.629724	5.26	1.06			3.12	16.87	6.62	0.35	12.56	SRP14
FALSE	High	P54619	GN=PRKAG1 5'-AMP-activated protein kinase subunit gamma-1 OS=Homo sapiens PE=1 SV=1	12	4	4	61	0.12	-0.19	0.32	-0.05	0.13	-0.02	0.1	0.19			0.430682	0.999842	0.963844	0.999997	0.992601	0.847734	12.74	5.94			0.61	1.79	7.34	10.15	20	PRKAG1
FALSE	High	Q6NVY1	GN=HIBCH 3-hydroxyisobutyryl-CoA hydrolase, mitochondrial OS=Homo sapiens PE=1 SV=2	12	5	5	26	-0.07	0.04	-0.06	-0.01	-0.06	-0.05	0.06	0.04			0.978141	1	0.987745	0.993899	0.978233	0.997633	4.15	3.24			9.4	1.39	4.09	2.24	8.46	HIBCH
FALSE	High	Q9UIA9	GN=XPO7 Exportin-7 OS=Homo sapiens PE=1 SV=3	13	13	14	86	-0.27	-0.06	-0.03	0.07	0.06	-0.04	0.15	-0.02			0.999882	0.982081	0.991535	0.998023	0.64899	0.999973	9.58	1.17			6.17	7.25	1.38	7.9	4.34	XPO7
FALSE	High	Q9UBQ0	GN=VPS29 Vacuolar protein sorting-associated protein 29 OS=Homo sapiens PE=1 SV=1	24	4	5	60	-0.16	0.07	-0.17	-0.13	-0.04	-0.15	-0.07	-0.09			0.682966	0.865021	0.999386	0.788043	0.988971	0.970883	3.95	3.55			9.23	6.56	8.66	3.17	10.95	VPS29
FALSE	High	Q07666	GN=KHDRBS1 KH domain-containing, RNA-binding, signal transduction-associated protein 1 OS=Homo sapiens PE=1 SV=1	18	9	10	60	0.68	0.27	0.51	0.12	-0.07	-0.09	-0.08	-0.01			0.256111	0.994275	0.999694	0.998388	0.999323	1	14.11	1.74			20.36	13.34	8.66	19.32	6.51	KHDRBS1
FALSE	High	Q8NBJ5	GN=COLGALT1 Procollagen galactosyltransferase 1 OS=Homo sapiens PE=1 SV=1	17	12	16	149	0.29	0.06	0.23	0	-0.05	-0.08	0.09	0.1			0.0585103	1	0.960913	0.804224	0.733133	0.692487	1.78	8.49			3.84	5.14	1.41	1.49	1.87	COLGALT1
FALSE	High	Q86YV9	GN=HPS6 Hermansky-Pudlak syndrome 6 protein OS=Homo sapiens PE=1 SV=1	5	3	3	45	-0.44	-0.09	-0.38	0.03	-0.02	-0.24	-0.03	-0.42			0.781239	1	1	0.959671	0.999999	0.707032	35.24	16.2			24.99	1.89	2	3.86	14.64	HPS6
FALSE	High	Q9BTE6	GN=AARSD1 Alanyl-tRNA editing protein Aarsd1 OS=Homo sapiens PE=1 SV=2	5	2	2	0	0.13	-0.02	0.21	-0.05	0.06	-0.02	-0.12	-0.3			0.943702	0.999981	0.999927	1	0.995873	0.786221	6.69	3.07			5.37	8.03	19.43	27.53	15.74	AARSD1
FALSE	High	P27361	GN=MAPK3 Mitogen-activated protein kinase 3 OS=Homo sapiens PE=1 SV=4	9	3	5	89	-0.14	-0.06	-0.1	-0.15	0.03	-0.11	-0.05	-0.28			0.988834	0.942576	0.999996	0.984434	0.999864	0.543684	9.03	11.2			2.47	12.4	7.06	16.13	9.39	MAPK3
FALSE	High	Q99661	GN=KIF2C Kinesin-like protein KIF2C OS=Homo sapiens PE=1 SV=2	11	7	7	68	-0.14	-0.45	0.02	0.03	-0.09	-0.1	-0.09	-0.08			0.999992	0.999966	0.978226	0.954649	0.978907	0.986138	3.17	7.16			2.44	1.47	2.65	0.14	17.97	KIF2C
FALSE	High	Q9NQZ2	GN=UTP3 Something about silencing protein 10 OS=Homo sapiens PE=1 SV=1	4	3	3	0	-0.03	-0.09	-0.07	-0.11	-0.13	-0.03	-0.08	-0.23			0.999602	0.992591	0.98508	0.999996	0.998758	0.837147	20.95	8.11			8.53	18.93	0.1	0.1	11.04	UTP3
FALSE	High	Q8TF46	GN=DIS3L DIS3-like exonuclease 1 OS=Homo sapiens PE=1 SV=2	3	2	2	30	-0.59	-0.59	-0.14	-0.08	-0.13	-0.02	-0.05	-0.22			0.999514	0.999975	0.999714	1	0.999999	0.994343	9.21	11.22			23.03	9.73	16.37	5.93	53.17	DIS3L
FALSE	High	Q5T1M5	GN=FKBP15 FK506-binding protein 15 OS=Homo sapiens PE=1 SV=2	10	8	9	140	-0.16	-0.12	0.06	0.16	-0.03	-0.01	0.17	-0.14			0.983893	0.503956	0.999611	1	0.424754	0.625457	10.59	6.46			1.23	4.37	4.66	3.77	2.1	FKBP15
FALSE	High	P60510	GN=PPP4C Serine/threonine-protein phosphatase 4 catalytic subunit OS=Homo sapiens PE=1 SV=1	13	4	4	24																										PPP4C
FALSE	High	P12277	GN=CKB Creatine kinase B-type OS=Homo sapiens PE=1 SV=1	19	7	16	241	-0.12	-0.01	-0.07	-0.15	0.07	0.01	-0.06	-0.22			0.977598	0.656895	0.985454	1	0.989093	0.300659	7.69	3.69			0.65	5.62	0.39	12.94	2.59	CKB
FALSE	High	Q9Y2V7	GN=COG6 Conserved oligomeric Golgi complex subunit 6 OS=Homo sapiens PE=1 SV=2	5	3	4	33																										COG6
FALSE	High	P54136	GN=RARS Arginine--tRNA ligase, cytoplasmic OS=Homo sapiens PE=1 SV=2	26	16	19	194	0.04	-0.05	-0.02	-0.1	-0.13	-0.15	-0.08	-0.05			0.999981	0.888605	0.678586	0.577333	0.958498	0.995803	3.31	3.43			0.93	2.32	6.53	4.28	11.88	RARS
FALSE	High	Q14978	GN=NOLC1 Nucleolar and coiled-body phosphoprotein 1 OS=Homo sapiens PE=1 SV=2	15	12	19	39	-0.65	-0.46	-0.54	0.05	-0.05	-0.15	-0.16	0.28			0.0384133	0.999527	0.999428	0.881262	0.862582	0.411165	3.43	11.62			7.3	11.65	14.51	0.45	0.66	NOLC1
FALSE	High	Q13619	GN=CUL4A Cullin-4A OS=Homo sapiens PE=1 SV=3	5	4	6	52																										CUL4A
FALSE	High	O75122	GN=CLASP2 CLIP-associating protein 2 OS=Homo sapiens PE=1 SV=2	9	11	12	138	-0.21	-0.08	-0.06	-0.07	-0.01	0.1	-0.05	-0.1			0.919297	0.857761	0.999941	0.547989	0.939319	0.571205	3.25	5.44			1.96	0.04	3.59	5.56	2.68	CLASP2
FALSE	High	O14777	GN=NDC80 Kinetochore protein NDC80 homolog OS=Homo sapiens PE=1 SV=1	3	2	2	35	-0.22	0.05	-0.57	0.05	0.7	-0.11	0.23	-0.79			0.930237	1	0.848791	0.999989	0.999376	0.779738	1.47	9.94			0.44	84.29	10.44	26.2	8.69	NDC80
FALSE	High	Q5W0Z9	GN=ZDHHC20 Probable palmitoyltransferase ZDHHC20 OS=Homo sapiens PE=1 SV=1	5	2	2	36	0.31	-0.62	0.38	-0.12	-0.24	-0.19	0.08	0.37			0.810767	0.998998	0.968893	0.988204	0.999877	0.817094	30.68	20.99			26.17	16.14	12.52	4.91	6.65	ZDHHC20
FALSE	High	P04818	GN=TYMS Thymidylate synthase OS=Homo sapiens PE=1 SV=3	12	3	3	39	0.46	0.06	0.14	-0.19	0.06	-0.12	0.12	0.08			0.918514	0.747471	0.998124	0.958986	0.960546	0.991374	4.47	8.26			1.29	9.51	10.87	2.8	15.86	TYMS
FALSE	High	P05198	GN=EIF2S1 Eukaryotic translation initiation factor 2 subunit 1 OS=Homo sapiens PE=1 SV=3	22	7	7	93	0.3	0.03	0.11	-0.3	-0.22	-0.13	-0.15	-0.12			0.981982	0.427423	0.691857	0.950099	0.912301	0.967513	14.2	8.1			11.23	14.21	2.91	6.29	2.5	EIF2S1
FALSE	High	Q9UL25	GN=RAB21 Ras-related protein Rab-21 OS=Homo sapiens PE=1 SV=3	20	5	5	77	-0.09	-0.12	0.03	0.01	0	-0.08	-0.03	-0.04			0.999571	0.999999	1	0.938909	0.999766	0.998869	4.16	0.88			5.6	1.16	8.51	4.22	9.95	RAB21
FALSE	High	Q15019	GN=SEPT2 Septin-2 OS=Homo sapiens PE=1 SV=1	25	6	6	70	0.02	0.18	-0.12	-0.17	-0.05	-0.08	-0.05	-0.25			0.698881	0.414102	0.989453	0.928027	0.993501	0.125442	6.92	6.62			3.12	4.95	2.04	1.64	8.21	2021-09-02
FALSE	High	Q9NPR2	GN=SEMA4B Semaphorin-4B OS=Homo sapiens PE=1 SV=3	3	2	2	0																										SEMA4B
FALSE	High	P30101	GN=PDIA3 Protein disulfide-isomerase A3 OS=Homo sapiens PE=1 SV=4	30	16	25	251	0.06	0.15	-0.12	0.58	-0.04	0.63	0.04	0.08			0.886802	0.00766556	0.999536	0.00450885	0.999135	0.976174	12.01	10.28			0.64	5.55	6.53	4.29	0.73	PDIA3
FALSE	High	Q96EH3	GN=MALSU1 Mitochondrial assembly of ribosomal large subunit protein 1 OS=Homo sapiens PE=1 SV=1	8	2	2	33	0.18	0.12	0.26	-0.07	-0.08	0.15	0.19	0.03			0.631972	0.998587	0.997668	0.931753	0.85096	0.999993	21.79	8.42			11.68	5.4	0.98	5.31	4.2	MALSU1
FALSE	High	Q8N3P4	GN=VPS8 Vacuolar protein sorting-associated protein 8 homolog OS=Homo sapiens PE=1 SV=3	6	8	8	50	-0.19	-0.08	-0.03	0.01	-0.12	-0.19	0.15	0.02			0.992954	0.999906	0.194908	0.0235537	0.0804808	0.998959	0.78	1.8			6.13	2.43	0.74	1.34	2.98	VPS8
FALSE	High	Q9H7D7	GN=WDR26 WD repeat-containing protein 26 OS=Homo sapiens PE=1 SV=3	8	5	5	33	-0.14	-0.1	-0.1	0.13	0	0.02	0.09	-0.06			0.963334	0.873415	1	0.999998	0.9732	0.996409	3.9	11.71			7.85	3.2	4.54	3.08	11.94	WDR26
FALSE	High	P51153	GN=RAB13 Ras-related protein Rab-13 OS=Homo sapiens PE=1 SV=1	24	5	7	34	-0.1	0.05	-0.13	0.15	-0.02	0.04	-0.11	-0.17			0.998165	0.995802	1	0.999999	0.999358	0.993154	32.03	0.48			9.49	28.08	9.26	16.1	2.24	RAB13
FALSE	High	Q00059	GN=TFAM Transcription factor A, mitochondrial OS=Homo sapiens PE=1 SV=1	35	9	10	38	-0.5	-0.43	0.14	0.34	0.14	0.14	-0.08	0.24			0.963525	0.405116	0.964117	0.964416	0.997711	0.729877	4.31	18.69			9.31	13.72	10.04	3.13	7.97	TFAM
FALSE	High	Q9H9A5	GN=CNOT10 CCR4-NOT transcription complex subunit 10 OS=Homo sapiens PE=1 SV=1	17	11	12	139	0.23	-0.11	0.12	-0.18	-0.1	-0.17	-0.08	-0.02			0.818074	0.479671	0.892755	0.537708	0.953087	0.999981	10.02	6.01			9.1	1.71	1.71	2.47	5.97	CNOT10
FALSE	High	O15372	GN=EIF3H Eukaryotic translation initiation factor 3 subunit H OS=Homo sapiens PE=1 SV=1	25	9	11	149	-0.06	-0.05	-0.06	-0.14	0	-0.1	0.05	-0.14			0.95516	0.362075	1	0.662318	0.986014	0.363748	7.3	5.05			4.16	0.56	5.74	1.3	1.8	EIF3H
FALSE	High	Q6P1A2	GN=LPCAT3 Lysophospholipid acyltransferase 5 OS=Homo sapiens PE=1 SV=1	11	6	6	63	-1.41	0.04	-1.64	-0.43	-0.34	-0.12	-0.25	-0.03			8.63168e-05	0.149003	0.299182	0.966248	0.609029	0.999993	7.21	2.1			12.37	3.24	8.1	14.54	12.63	LPCAT3
FALSE	High	Q5VV52	GN=ZNF691 Zinc finger protein 691 OS=Homo sapiens PE=1 SV=1	8	2	3	0	0.34	-0.36	0.46	-0.16	-0.02	-0.24	-0.14	-0.1			0.549483	0.992738	1	0.94654	0.996059	0.999327	12.88	10.99			29.06	16.69	1.1	23.8	3.69	ZNF691
FALSE	High	P31942	GN=HNRNPH3 Heterogeneous nuclear ribonucleoprotein H3 OS=Homo sapiens PE=1 SV=2	16	5	8	136	0.34	0.2	0.33	0.11	0.3	0.2	0.1	0.19			0.232119	0.956532	0.308989	0.682882	0.978452	0.73214	5.8	12.79			13.27	9.17	4.35	1.75	5.77	HNRNPH3
FALSE	High	P62805	GN=HIST1H4A Histone H4 OS=Homo sapiens PE=1 SV=2	54	9	52	305	0.16	-0.05	0.07	0.08	-0.01	-0.06	-0.09	0.13			0.9954	0.991506	1	0.997442	0.977981	0.916829	1.32	7.7			6.2	4.39	2.93	15.08	10.49	HIST1H4A
FALSE	High	Q9ULE0	GN=WWC3 Protein WWC3 OS=Homo sapiens PE=1 SV=3	1	1	5	0	-0.06	-0.05	0.12	0.01	0.04	0.03	0.05	0.16			0.927431	1	0.999867	0.999914	0.999112	0.814532	9.69	4.96			8.63	5.07	5.94	2.64	14.01	WWC3
FALSE	High	Q9UER7	GN=DAXX Death domain-associated protein 6 OS=Homo sapiens PE=1 SV=2	3	2	2	29	-0.59	-0.45	-0.02	0.35	0.17	0.12	0.13	0.24			1	0.470933	0.939757	0.987615	0.98282	0.803367	5.09	5.65			21.31	5.48	9.24	17.34	8.7	DAXX
FALSE	High	O75909	GN=CCNK Cyclin-K OS=Homo sapiens PE=1 SV=2	7	3	3	58	0.12	0.11	0.04	0	0.2	0.06	0.06	0.07			0.996251	1	0.244434	0.971728	0.981369	0.965307	6.4	6.94			6.7	4.65	6.56	1.28	0.7	CCNK
FALSE	High	Q9Y6K1	GN=DNMT3A DNA (cytosine-5)-methyltransferase 3A OS=Homo sapiens PE=1 SV=4	3	2	2	95	0.6	0.1	0.43	0.01	0.01	-0.02	0.19	-0.12			0.29974	1	1	0.999999	0.915005	0.990377	19.61	0.6			0.75	5.13	12.18	12.3	18.28	DNMT3A
FALSE	High	Q9BT78	GN=COPS4 COP9 signalosome complex subunit 4 OS=Homo sapiens PE=1 SV=1	19	7	7	62	-0.11	0.15	0.09	0.18	-0.01	-0.01	-0.09	-0.1			0.993037	0.872977	1	1	0.99458	0.988639	20.18	0.04			5.21	3.53	2.08	10.77	12.72	COPS4
FALSE	High	Q68CP9	GN=ARID2 AT-rich interactive domain-containing protein 2 OS=Homo sapiens PE=1 SV=2	1	2	2	18	-0.48	-0.51	0.2	0.39	0.46	0.74	0.08	-0.55			0.998211	0.954286	0.906627	0.595036	0.999991	0.830083	20.37	24.11			48.24	13.12	10.36	5.59	43.26	ARID2
FALSE	High	Q8N0W3	GN=FUK L-fucose kinase OS=Homo sapiens PE=2 SV=2	2	2	2	0	0.18	0.05	0.25	-0.12	0.01	-0.19	-0.05	-0.21			0.474134	0.955441	1	0.736389	0.999418	0.668967	16.44	0.87			12.97	3.58	0.24	2.71	8.2	FUK
FALSE	High	Q9BV38	GN=WDR18 WD repeat-containing protein 18 OS=Homo sapiens PE=1 SV=2	14	7	11	95	0.38	-0.07	0.2	0.33	-0.16	0.02	-0.27	0.21			0.993783	0.929375	0.998216	1	0.97048	0.992315	34.86	7.06			27.46	1.94	6.43	26.88	23.36	WDR18
FALSE	High	P12429	GN=ANXA3 Annexin A3 OS=Homo sapiens PE=1 SV=3	15	5	5	50	-0.18	0.27	0.09	0.15	0.16	-0.03	0.38	-0.05			0.997658	0.961421	0.958517	0.999997	0.38993	0.999943	5.44	5.03			2.92	12.4	14.44	10.85	20.8	ANXA3
FALSE	High	Q99598	GN=TSNAX Translin-associated protein X OS=Homo sapiens PE=1 SV=1	12	4	4	21	0.26	0.3	-0.23	-0.4	-0.04	-0.15	0.18	-0.24			0.907851	0.531271	0.999993	0.988242	0.964485	0.900881	26.92	5.73			10.32	10.05	14.22	12.65	11.29	TSNAX
FALSE	High	P24534	GN=EEF1B2 Elongation factor 1-beta OS=Homo sapiens PE=1 SV=3	25	4	5	99	0.13	-0.13	0	-0.14	-0.03	-0.04	-0.07	-0.14			1	0.859278	0.999865	0.999792	0.992022	0.845125	12.26	2.44			4.21	11.57	3.56	1.91	8.96	EEF1B2
FALSE	High	P61978	GN=HNRNPK Heterogeneous nuclear ribonucleoprotein K OS=Homo sapiens PE=1 SV=1	32	15	21	201	0.36	0	0.35	0.32	-0.23	0	-0.11	0.12			0.765693	0.825073	0.951399	1	0.998776	0.99748	30.42	3.02			12.24	1.24	1.79	20.72	19.26	HNRNPK
FALSE	High	P42696	GN=RBM34 RNA-binding protein 34 OS=Homo sapiens PE=1 SV=2	36	15	17	78	0.46	-0.02	0.48	-0.05	0.15	-0.03	0.11	0.23			0.0564855	0.999618	0.880066	0.999955	0.970497	0.566437	3.98	1.01			0.6	10.71	3.38	1.47	19.46	RBM34
FALSE	High	P55854	GN=SUMO3 Small ubiquitin-related modifier 3 OS=Homo sapiens PE=1 SV=2	26	3	5	55	0.54	0.76	0.16	0.44	0.15	0.03	0.38	0.15			0.993482	0.610394	0.994488	0.999999	0.738078	0.995514	5.99	19.89			11.34	20.26	18.83	14.01	24.1	SUMO3
FALSE	High	Q13155	GN=AIMP2 Aminoacyl tRNA synthase complex-interacting multifunctional protein 2 OS=Homo sapiens PE=1 SV=2	16	5	8	68	0.34	0.09	0.17	-0.22	-0.1	-0.12	-0.03	-0.14			0.71928	0.486563	0.965166	0.914037	0.999933	0.847891	0.81	5.62			1.49	4.88	4.61	11.02	14.42	AIMP2
FALSE	High	Q6NUK1	GN=SLC25A24 Calcium-binding mitochondrial carrier protein SCaMC-1 OS=Homo sapiens PE=1 SV=2	32	17	24	224	-0.5	0.06	-0.42	0.24	0.37	0.3	-0.04	0.11			0.131951	0.590573	0.207138	0.375402	0.999902	0.978391	8.65	0.69			14.28	6.15	3.85	6.82	14.92	SLC25A24
FALSE	High	O75489	GN=NDUFS3 NADH dehydrogenase [ubiquinone] iron-sulfur protein 3, mitochondrial OS=Homo sapiens PE=1 SV=1	9	2	2	27	-0.03	0.14	-0.2	0.16	-0.03	0.02	0.14	-0.46			0.813703	0.915675	0.999994	1	0.951895	0.137632	21.36	4.24			13.6	1.66	3.39	2.12	7.17	NDUFS3
FALSE	High	Q01968	GN=OCRL Inositol polyphosphate 5-phosphatase OCRL-1 OS=Homo sapiens PE=1 SV=3	8	7	7	48	-0.01	0.04	0.03	0.14	0.12	0.05	0.08	-0.18			0.995637	0.212867	0.359521	0.934215	0.708848	0.0929946	3.35	2.87			1.39	7.4	1.04	1.98	3.17	OCRL
FALSE	High	P00491	GN=PNP Purine nucleoside phosphorylase OS=Homo sapiens PE=1 SV=2	30	7	9	104	-0.02	0.19	-0.14	-0.21	-0.07	-0.22	-0.02	-0.39			0.8512	0.54956	0.99108	0.472419	0.999999	0.0852538	4.23	1.44			12.76	3.15	11.56	7.43	5.54	PNP
FALSE	High	O00767	GN=SCD Acyl-CoA desaturase OS=Homo sapiens PE=1 SV=2	8	4	5	83	-0.25	-0.47	-0.56	-0.29	-0.08	-0.06	-0.08	0.11			0.0597552	0.494736	0.997428	0.999107	0.996618	0.986648	18.72	8.57			9.49	6.26	1.94	0.32	13.05	SCD
FALSE	High	P50416	GN=CPT1A Carnitine O-palmitoyltransferase 1, liver isoform OS=Homo sapiens PE=1 SV=2	26	18	24	174	-0.41	0.08	-0.49	0.06	-0.02	-0.12	-0.24	0.1			0.00312064	0.96511	0.999904	0.683551	0.115916	0.801973	0.35	2.53			3.32	3.27	5.88	1.42	10.85	CPT1A
FALSE	High	P18858	GN=LIG1 DNA ligase 1 OS=Homo sapiens PE=1 SV=1	6	4	6	21	-0.54	-0.24	-0.2	0.01	0.15	0.02	0.25	-0.25			0.82137	1	0.934048	0.999999	0.657969	0.652178	1.15	7.58			2.99	2.54	6.35	5.43	24.09	LIG1
FALSE	High	Q5HYI8	GN=RABL3 Rab-like protein 3 OS=Homo sapiens PE=1 SV=1	19	5	5	43	-0.08	-0.16	0.05	0.29	0.14	0.26	0.17	0.09			0.998074	0.17962	0.792659	0.245727	0.612013	0.969393	13.83	0.76			2.02	6.19	5.04	7.59	3.98	RABL3
FALSE	High	Q9GZT9	GN=EGLN1 Egl nine homolog 1 OS=Homo sapiens PE=1 SV=1	14	4	4	50	0.16	-0.06	0.18	-0.19	-0.19	-0.27	-0.09	-0.15			0.922585	0.895891	0.895321	0.677633	0.996897	0.967919	14.05	1.68			0.88	11.72	14.41	18.97	6.59	EGLN1
FALSE	High	P10909	GN=CLU Clusterin OS=Homo sapiens PE=1 SV=1	12	4	4	57	-0.38	-0.07	-0.73	-0.17	0.24	-0.22	1.91	-0.23			0.0351214	0.933232	0.769578	0.824327	0.000112943	0.817057	0.01	6.66			6.78	8.51	12.65	14.33	20.89	CLU
FALSE	High	O43813	GN=LANCL1 LanC-like protein 1 OS=Homo sapiens PE=1 SV=1	11	4	4	67	-0.07	-0.24	-0.01	-0.15	0.12	0.02	-0.09	-0.02			0.999998	0.598476	0.751818	0.999961	0.931691	0.999979	3.34	7.59			0.52	4.61	3.3	4.75	10.64	LANCL1
FALSE	High	Q96J01	GN=THOC3 THO complex subunit 3 OS=Homo sapiens PE=1 SV=1	11	4	4	36	-0.04	0.07	-0.16	-0.14	0.02	-0.02	0.04	-0.05			0.708699	0.821063	0.999989	0.999995	0.999774	0.999134	2.12	11.35			4.08	4.1	10.36	5.32	8.25	THOC3
FALSE	High	Q9H0D6	GN=XRN2 5'-3' exoribonuclease 2 OS=Homo sapiens PE=1 SV=1	23	17	22	169	0.23	0.05	0.16	0.08	-0.06	-0.02	0.02	0.04			0.529398	0.957748	0.988742	0.999977	0.999927	0.998875	2.44	3.33			4.34	6.88	6.61	2.35	10.33	XRN2
FALSE	High	P07384	GN=CAPN1 Calpain-1 catalytic subunit OS=Homo sapiens PE=1 SV=1	15	10	11	82	-0.04	0.17	0.03	-0.09	0.13	-0.04	0.19	-0.53			0.999997	0.999406	0.994989	0.999996	0.963314	0.287013	16.72	0.27			8.16	1.36	11.88	11.58	29.44	CAPN1
FALSE	High	Q6P179	GN=ERAP2 Endoplasmic reticulum aminopeptidase 2 OS=Homo sapiens PE=1 SV=2	2	2	3	40	-0.1	-0.1	0.05	0.13	-0.09	-0.2	-0.08	0.06			0.998258	0.827927	0.957636	0.505823	0.974761	0.995507	14.37	0.45			5.8	0.9	1.16	8.49	5.31	ERAP2
FALSE	High	Q15126	GN=PMVK Phosphomevalonate kinase OS=Homo sapiens PE=1 SV=3	14	3	3	14	-0.22	-0.06	-0.15	-0.12	0.16	-0.04	0.02	-0.07			0.973212	0.988034	0.961824	0.999987	1	0.999423	19.75	3.48			4.7	3.77	9.08	20.95	8.58	PMVK
FALSE	High	Q15428	GN=SF3A2 Splicing factor 3A subunit 2 OS=Homo sapiens PE=1 SV=2	5	2	2	103	-0.15	0.04	0.27	0.2	0.35	0.27	0.16	0.14			0.605272	0.841443	0.380459	0.608678	0.929774	0.965094	15.9	10.03			7.45	3.3	19.37	0.45	0.07	SF3A2
FALSE	High	Q14997	GN=PSME4 Proteasome activator complex subunit 4 OS=Homo sapiens PE=1 SV=2	4	6	7	48	0.29	0.03	0.32	-0.01	-0.03	-0.14	0.04	-0.01			0.371307	1	0.999972	0.941528	0.999871	1	5.2	6.14			9.57	10.9	3.83	19.02	2.33	PSME4
FALSE	High	P14314	GN=PRKCSH Glucosidase 2 subunit beta OS=Homo sapiens PE=1 SV=2	16	10	14	77	-0.24	-0.31	-0.26	-0.11	-0.1	0.02	0.01	0.02			0.697742	0.990577	0.995046	1	1	0.999999	14.74	0.09			7.56	4.84	17.44	11.61	13.52	PRKCSH
FALSE	High	Q9NVS9	GN=PNPO Pyridoxine-5'-phosphate oxidase OS=Homo sapiens PE=1 SV=1	10	3	3	0	-0.09	0.27	-0.13	-0.01	0.05	-0.11	-0.03	-0.06			0.771858	1	0.996035	0.890426	0.999672	0.990744	7.29	2.12			3.59	0.42	10.05	3.14	10.22	PNPO
FALSE	High	Q96PC3	GN=AP1S3 AP-1 complex subunit sigma-3 OS=Homo sapiens PE=1 SV=1	10	2	2	14																										AP1S3
FALSE	High	P08397	GN=HMBS Porphobilinogen deaminase OS=Homo sapiens PE=1 SV=2	17	7	7	23	0.43	0.36	0.18	-0.15	0.13	-0.04	0.03	-0.24			0.557154	0.713983	0.813385	0.999669	0.999957	0.308116	1.55	6.91			7.62	5.15	12.5	2.7	5.83	HMBS
FALSE	High	O14818	GN=PSMA7 Proteasome subunit alpha type-7 OS=Homo sapiens PE=1 SV=1	31	7	7	92	0.07	0.33	-0.13	-0.1	0.11	-0.09	0.13	-0.27			0.95978	0.988236	0.980513	0.9946	0.961036	0.5655	0.44	15.28			14.7	6.99	5.63	7.18	10.83	PSMA7
FALSE	High	Q9NUL7	GN=DDX28 Probable ATP-dependent RNA helicase DDX28 OS=Homo sapiens PE=1 SV=2	12	6	6	79	0.49	0.03	0.31	-0.24	0.1	-0.03	0.06	0.27			0.719406	0.879579	0.998583	0.999997	0.999882	0.820655	30.18	1.93			11.71	17.11	1.23	1.62	2.23	DDX28
FALSE	High	Q14BN4	GN=SLMAP Sarcolemmal membrane-associated protein OS=Homo sapiens PE=1 SV=1	11	8	8	78	0.29	-0.21	0.15	0.09	-0.21	-0.01	-0.01	0.43			0.903552	0.986007	0.68048	1	1	0.109236	11.41	15.56			4.89	5.31	6.66	2.03	9.96	SLMAP
FALSE	High	P38432	GN=COIL Coilin OS=Homo sapiens PE=1 SV=1	10	5	5	49	0.34	0.07	0.19	-0.08	-0.07	-0.06	0.14	0.16			0.93146	0.998856	0.999389	0.999858	0.983098	0.963603	21.46	12.03			12.89	16	7.13	1.8	8.12	COIL
FALSE	High	P35219	GN=CA8 Carbonic anhydrase-related protein OS=Homo sapiens PE=1 SV=3	12	2	2	0	-0.05	0.27	-0.43	-0.44	0.04	-0.26	-0.11	-0.09			0.331158	0.312563	0.999965	0.758011	0.993721	0.997418	13.07	19.45			5.65	11.75	16.07	10.35	1.47	CA8
FALSE	High	Q66K74	GN=MAP1S Microtubule-associated protein 1S OS=Homo sapiens PE=1 SV=2	3	3	3	27	0.08	0	0.12	0.13	0.21	-0.03	0.07	0.03			0.991769	0.987558	0.910647	0.999998	0.999602	0.999995	22.47	2.82			6.59	17.28	8.65	10.31	11.89	MAP1S
FALSE	High	Q9BYW2	GN=SETD2 Histone-lysine N-methyltransferase SETD2 OS=Homo sapiens PE=1 SV=3	1	3	3	41	-0.23	-0.11	-0.03	0.32	0.03	-0.12	0.19	-0.05			0.999944	0.240385	0.999942	0.935721	0.717975	0.999513	2.78	1.12			1.27	7.31	17.96	7.42	7.27	SETD2
FALSE	High	Q9BRK5	GN=SDF4 45 kDa calcium-binding protein OS=Homo sapiens PE=1 SV=1	12	4	4	0	0.2	0.32	0.27	0.14	-0.26	0.15	-0.03	0.11			0.660477	0.968207	0.69608	0.954547	0.999987	0.989308	13.86	11.61			4.68	13.02	13.74	11.5	7.75	SDF4
FALSE	High	Q9Y376	GN=CAB39 Calcium-binding protein 39 OS=Homo sapiens PE=1 SV=1	8	2	2	22	0.45	0.53	0.12	0.44	0.18	0.25	0.12	-0.18			0.998681	0.649495	0.990237	0.949029	0.998798	0.991061	31.06	16.02			15.4	6.36	13.72	14.35	20.57	CAB39
FALSE	High	O95453	GN=PARN Poly(A)-specific ribonuclease PARN OS=Homo sapiens PE=1 SV=1	16	9	9	45	0.15	0.16	0.09	0.04	0.06	-0.09	0.17	0.12			0.976695	0.99972	0.996916	0.978474	0.748483	0.921134	8.51	8.09			8.34	11.34	10.14	2.41	3.47	PARN
FALSE	High	Q13177	GN=PAK2 Serine/threonine-protein kinase PAK 2 OS=Homo sapiens PE=1 SV=3	18	7	7	105	0.12	0.16	0.16	-0.1	-0.04	-0.16	0.12	-0.31			0.739335	0.948497	0.999323	0.755308	0.888216	0.180827	6.07	0.81			0.99	2.41	18.13	2.84	1.95	PAK2
FALSE	High	P82933	GN=MRPS9 28S ribosomal protein S9, mitochondrial OS=Homo sapiens PE=1 SV=2	12	5	6	133	0.6	0.12	0.08	0.21	-0.39	-0.14	-0.43	0.17			0.999944	0.989788	0.850388	0.998961	0.806815	0.996935	35.78	5.87			29.42	9.37	8.84	14.55	25.38	MRPS9
FALSE	High	Q00765	GN=REEP5 Receptor expression-enhancing protein 5 OS=Homo sapiens PE=1 SV=3	20	6	6	46	-0.59	-0.06	-0.76	0.33	0.3	0.28	-0.03	0.19			0.002408	0.159012	0.220174	0.284044	0.999846	0.600305	9.62	4.74			3.82	3.02	9.67	7.52	10.84	REEP5
FALSE	High	P04035	GN=HMGCR 3-hydroxy-3-methylglutaryl-coenzyme A reductase OS=Homo sapiens PE=1 SV=1	9	6	6	22	-0.09	-0.1	-0.74	0.18	0.14	-0.04	-0.23	-0.02			0.00265263	0.630712	0.817578	0.999705	0.426376	0.999997	5.49	6.32			16	3.18	4.19	5.84	0.84	HMGCR
FALSE	High	Q9Y3D3	GN=MRPS16 28S ribosomal protein S16, mitochondrial OS=Homo sapiens PE=1 SV=1	30	4	6	54	-0.5	-0.08	-0.27	-0.03	0.01	-0.07	0.1	0.01			0.391738	0.999971	1	0.9959	0.971715	1	5.83	0.33			15.63	13.07	2.76	1.19	5.03	MRPS16
FALSE	High	O00186	GN=STXBP3 Syntaxin-binding protein 3 OS=Homo sapiens PE=1 SV=2	15	8	9	90	0.03	-0.18	0.13	-0.18	-0.11	-0.18	0.04	-0.03			0.921376	0.726559	0.957118	0.729506	0.999903	0.999969	6.04	4.78			14.93	4.45	0.52	1.01	13.28	STXBP3
FALSE	High	Q13510	GN=ASAH1 Acid ceramidase OS=Homo sapiens PE=1 SV=5	4	2	2	13	-0.39	0.17	0.16	0.29	0.39	0.3	0.22	0.37			0.793332	0.305092	0.105908	0.268398	0.554256	0.136046	4.1	10.3			2.62	12.47	4.63	2.95	12.35	ASAH1
FALSE	High	O75586	GN=MED6 Mediator of RNA polymerase II transcription subunit 6 OS=Homo sapiens PE=1 SV=2	9	2	2	21	0.45	0.3	0.04	-0.08	0.24	-0.08	0.13	0.47			0.999999	0.999857	0.958896	0.99991	0.998096	0.591407	1.52	9.63			26.81	18.98	9.81	2.59	31.18	MED6
FALSE	High	Q6ZT21	GN=TMPPE Transmembrane protein with metallophosphoesterase domain OS=Homo sapiens PE=2 SV=2	11	4	5	61	-0.67	-0.08	-1.17	-0.21	-0.15	0.2	-0.58	-0.16			0.00151726	0.824977	0.951124	0.838903	0.06791	0.927912	2.74	2.35			7.66	2.42	0.95	20.42	17.85	TMPPE
FALSE	High	Q8TD26	GN=CHD6 Chromodomain-helicase-DNA-binding protein 6 OS=Homo sapiens PE=1 SV=4	2	6	6	130	0.09	-0.28	0.28	0.23	0.28	0.08	0.26	-0.16			0.12382	0.216386	0.121454	0.959457	0.153302	0.571451	2.24	0.84			1.04	5.24	7.9	6.44	10.46	CHD6
FALSE	High	Q92597	GN=NDRG1 Protein NDRG1 OS=Homo sapiens PE=1 SV=1	11	3	3	59	0.15	-0.57	0.2	0.06	0.18	-0.02	0	0.23			0.978076	0.999959	0.986408	1	1	0.958456	15.72	11.36			11.14	14.41	31.44	19.54	9.09	NDRG1
FALSE	High	Q32P28	GN=P3H1 Prolyl 3-hydroxylase 1 OS=Homo sapiens PE=1 SV=2	19	12	13	93	0.18	-0.18	0.29	0.18	-0.25	-0.1	-0.05	0.01			0.574984	0.898801	0.712018	0.994892	0.999756	1	25.16	3.13			3.56	2.2	3.4	10.18	8.67	P3H1
FALSE	High	Q9BYC8	GN=MRPL32 39S ribosomal protein L32, mitochondrial OS=Homo sapiens PE=1 SV=1	26	3	3	26	-0.11	-0.3	-0.05	0	-0.32	-0.16	-0.04	-0.19			0.999786	1	0.504816	0.948374	0.999958	0.87409	2.48	1.48			22.3	7.16	0.75	17.71	1.08	MRPL32
FALSE	High	Q9Y2T2	GN=AP3M1 AP-3 complex subunit mu-1 OS=Homo sapiens PE=1 SV=1	11	4	6	78	-0.18	-0.14	-0.15	-0.36	0	-0.06	-0.04	-0.25			0.788869	0.110627	1	0.997616	0.999754	0.366737	5.25	9.5			1.33	8.21	1.71	6.11	13	AP3M1
FALSE	High	O95347	GN=SMC2 Structural maintenance of chromosomes protein 2 OS=Homo sapiens PE=1 SV=2	22	26	28	167	0	-0.07	0.11	-0.11	0.03	-0.04	0.17	0.05			0.976222	0.973466	0.99998	0.999935	0.825122	0.999639	17.38	2.61			8.75	6.38	4.25	8.77	6.86	SMC2
FALSE	High	P12270	GN=TPR Nucleoprotein TPR OS=Homo sapiens PE=1 SV=3	13	27	27	261	-0.16	0.21	0.16	0.2	0.12	0.04	0.18	0.07			0.326929	0.167872	0.585211	0.990781	0.238586	0.906249	2.34	8.98			4.22	0.7	4.75	4.7	1.64	TPR
FALSE	High	O15533	GN=TAPBP Tapasin OS=Homo sapiens PE=1 SV=1	10	4	5	30	-0.24	0	-0.35	0.18	0.13	0.11	-0.12	0.03			0.566908	0.949907	0.991345	0.99652	0.992597	0.999995	8.09	4.08			18.27	14.42	11.92	3.22	20.93	TAPBP
FALSE	High	Q8TBP6	GN=SLC25A40 Solute carrier family 25 member 40 OS=Homo sapiens PE=1 SV=1	8	2	2	81	-0.59	-0.1	-0.47	0.22	0.51	0.18	-0.11	0.04			0.534073	0.961568	0.470096	0.987207	0.999043	0.999996	37.41	3.19			22.89	1.53	5.53	5.72	4.9	SLC25A40
FALSE	High	P09960	GN=LTA4H Leukotriene A-4 hydrolase OS=Homo sapiens PE=1 SV=2	31	18	21	153	-0.37	0.26	-0.04	-0.2	0.08	-0.08	0.05	-0.22			0.982915	0.0958665	0.800706	0.76862	0.97885	0.0631091	4.12	2.4			1.93	2.93	4.55	7.24	2.17	LTA4H
FALSE	High	O15031	GN=PLXNB2 Plexin-B2 OS=Homo sapiens PE=1 SV=3	6	10	10	147	-0.01	0.21	-0.22	0.04	0.13	0.02	-0.08	-0.03			0.739699	0.999955	0.960494	0.999998	0.996615	0.999986	7.29	14.82			0.45	9.04	5.16	0.14	18.04	PLXNB2
FALSE	High	Q9H4M9	GN=EHD1 EH domain-containing protein 1 OS=Homo sapiens PE=1 SV=2	14	7	7	64	0	0.31	0.16	0.33	0.17	0.16	0.15	-0.01			0.0844639	0.00192397	0.0770116	0.0871274	0.106634	0.999907	1.82	5.21			1.94	1.7	0.7	4.98	2.88	EHD1
FALSE	High	Q9GZL7	GN=WDR12 Ribosome biogenesis protein WDR12 OS=Homo sapiens PE=1 SV=2	25	9	10	53	0.54	0.13	0.32	-0.04	-0.06	-0.13	-0.04	0.12			0.321086	0.999887	0.999112	0.948989	0.999903	0.964765	17.06	9.09			10.21	4.46	0.55	1.77	9.15	WDR12
FALSE	High	Q9H9P8	GN=L2HGDH L-2-hydroxyglutarate dehydrogenase, mitochondrial OS=Homo sapiens PE=1 SV=3	19	8	8	35	-0.18	0.02	-0.39	-0.07	0.02	0.03	-0.1	0.04			0.177458	0.997565	1	0.999984	0.979304	0.999941	19.91	0.66			3.42	6.76	8.47	7.26	3.04	L2HGDH
FALSE	High	Q8IVL5	GN=P3H2 Prolyl 3-hydroxylase 2 OS=Homo sapiens PE=1 SV=1	3	2	2	34																										P3H2
FALSE	High	Q96K21	GN=ZFYVE19 Abscission/NoCut checkpoint regulator OS=Homo sapiens PE=1 SV=3	6	3	3	0	-0.2	-0.13	-0.03	0.32	-0.05	0.05	0.11	-0.37			0.999993	0.471214	0.999897	0.999896	0.989959	0.331014	11.13	2.44			17.75	8.01	1.45	17.06	1.74	ZFYVE19
FALSE	High	O43149	GN=ZZEF1 Zinc finger ZZ-type and EF-hand domain-containing protein 1 OS=Homo sapiens PE=1 SV=6	2	7	7	32	-0.35	-0.3	0.01	-0.26	-0.08	0.96	-0.01	0.09			0.999982	0.0549193	0.860372	2.12847e-05	0.999997	0.823994	6.85	4.26			0.89	6.74	4.98	0.13	3.67	ZZEF1
FALSE	High	Q6DD88	GN=ATL3 Atlastin-3 OS=Homo sapiens PE=1 SV=1	21	10	13	89	-0.49	0.05	-0.62	0.67	0.17	0.38	0.13	-0.01			0.00994668	0.00657841	0.761195	0.103365	0.906478	1	2.26	12.76			12.04	6.09	6.28	3.51	5.64	ATL3
FALSE	High	O14972	GN=DSCR3 Down syndrome critical region protein 3 OS=Homo sapiens PE=2 SV=1	10	2	2	44	1.3	-0.46	1.53	-0.2	-0.19	-0.32	-0.3	0.85			0.0988296	0.998999	0.99928	0.988147	0.990793	0.536991	17.03	3.86			16.82	20.64	26.5	49.96	46.55	DSCR3
FALSE	High	P50579	GN=METAP2 Methionine aminopeptidase 2 OS=Homo sapiens PE=1 SV=1	13	5	5	49	-0.65	0.21	0.1	-0.26	-0.31	-0.14	0.12	-0.18			0.965799	0.321309	0.18845	0.85309	0.916652	0.656018	17.06	4.47			6.62	0.96	4.86	3.64	3.47	METAP2
FALSE	High	O75152	GN=ZC3H11A Zinc finger CCCH domain-containing protein 11A OS=Homo sapiens PE=1 SV=3	20	13	13	214	0.06	-0.12	0.03	0.01	-0.09	-0.11	-0.04	0.16			0.999461	0.999998	0.906598	0.819825	0.998925	0.538826	4.89	2.16			1.07	0.79	9.04	8.8	6.57	ZC3H11A
FALSE	High	Q9Y3D9	GN=MRPS23 28S ribosomal protein S23, mitochondrial OS=Homo sapiens PE=1 SV=2	29	5	5	70	0.75	-0.17	0.43	-0.27	-0.11	-0.17	-0.21	0.24			0.614373	0.914392	0.998863	0.987624	0.970127	0.94432	9.59	5.06			1.06	32.91	14.49	2.93	23.43	MRPS23
FALSE	High	P63244	GN=RACK1 Receptor of activated protein C kinase 1 OS=Homo sapiens PE=1 SV=3	60	20	35	397	0.45	0.19	0.03	-0.18	-0.16	-0.21	0.09	-0.12			0.999998	0.959294	0.97292	0.920828	0.998875	0.993155	0.5	9.66			20.33	11.04	16.62	7.1	18.06	RACK1
FALSE	High	Q8TEY7	GN=USP33 Ubiquitin carboxyl-terminal hydrolase 33 OS=Homo sapiens PE=1 SV=2	3	3	3	35	0.43	-0.64	-0.07	0.14	-0.11	0.09	-0.03	0.22			0.992204	0.863779	0.943313	0.983873	0.999897	0.548655	6.54	4.3			8.11	12.84	1.43	3.54	12.01	USP33
FALSE	High	Q8N8S7	GN=ENAH Protein enabled homolog OS=Homo sapiens PE=1 SV=2	16	7	7	91	-0.11	0.11	-0.09	-0.17	0	0.07	0.15	-0.02			0.98938	0.848049	1	0.997529	0.885715	0.999992	16.81	5.6			3.47	6.33	0.56	11.89	7.96	ENAH
FALSE	High	Q9Y2G3	GN=ATP11B Probable phospholipid-transporting ATPase IF OS=Homo sapiens PE=1 SV=2	2	2	2	43																										ATP11B
FALSE	High	Q9Y237	GN=PIN4 Peptidyl-prolyl cis-trans isomerase NIMA-interacting 4 OS=Homo sapiens PE=1 SV=1	29	5	5	20	-0.07	-0.06	-0.24	-0.38	0.01	-0.13	-0.16	-0.03			0.118133	0.0142044	1	0.633305	0.432778	0.999743	3.67	0.43			6.33	0.98	2.51	7.09	8.78	PIN4
FALSE	High	Q9UPY5	GN=SLC7A11 Cystine/glutamate transporter OS=Homo sapiens PE=1 SV=1	7	3	3	0	-0.63	-0.09	-0.85	0.12	0.51	0.18	-0.03	-0.2			0.00483316	0.970892	0.0679498	0.842234	0.999977	0.77445	13.74	3.79			15.66	1.33	2.06	11.19	7.21	SLC7A11
FALSE	High	O14672	GN=ADAM10 Disintegrin and metalloproteinase domain-containing protein 10 OS=Homo sapiens PE=1 SV=1	18	11	11	88	0.12	0.18	-0.6	-0.09	-0.07	0.39	-0.05	-0.09			0.00887507	0.978751	0.992223	0.0784273	0.999099	0.968941	6.57	5.45			12.2	9.59	4.46	7.69	1.77	ADAM10
FALSE	High	Q8IUF8	GN=MINA Bifunctional lysine-specific demethylase and histidyl-hydroxylase MINA OS=Homo sapiens PE=1 SV=1	9	4	4	42	0.49	0.19	0.33	-0.16	0.14	0.02	-0.07	0.1			0.0465285	0.490403	0.618396	0.999948	0.977153	0.868267	7.32	5.4			2.96	5.66	0.69	4.26	9.37	MINA
FALSE	High	P62195	GN=PSMC5 26S protease regulatory subunit 8 OS=Homo sapiens PE=1 SV=1	17	6	6	44	-0.25	0	-0.07	0.09	0.2	0.15	-0.01	-0.24			0.993169	0.978279	0.616713	0.818535	1	0.417678	16.43	6.6			4.17	1.6	8.07	5.66	0.02	PSMC5
FALSE	High	O75886	GN=STAM2 Signal transducing adapter molecule 2 OS=Homo sapiens PE=1 SV=1	3	2	2	24	0.02	-0.15	0.47	0.28	0.27	0.25	0.42	-0.08			0.628392	0.938762	0.943992	0.958964	0.730921	0.999891	0.62	3.96			24.05	9.62	16.86	29.43	26.19	STAM2
FALSE	High	Q9NQC3	GN=RTN4 Reticulon-4 OS=Homo sapiens PE=1 SV=2	4	4	8	60	-0.48	0.2	-0.75	-0.03	0.02	-0.03	-0.5	0			0.1735	1	1	0.999999	0.510245	1	23.57	1.86			15.31	5.69	0.33	36.01	4.11	RTN4
FALSE	High	Q96I25	GN=RBM17 Splicing factor 45 OS=Homo sapiens PE=1 SV=1	8	3	3	23	0.79	0.33	0.66	-0.01	0.05	-0.06	0.2	0.11			0.000556526	0.999999	0.991875	0.977724	0.243359	0.75583	2.66	3.88			3.6	3.28	7.04	9.65	1.52	RBM17
FALSE	High	Q3KQU3	GN=MAP7D1 MAP7 domain-containing protein 1 OS=Homo sapiens PE=1 SV=1	3	2	2	44	-0.43	-0.01	-0.19	-0.26	0.32	-0.33	0.08	-0.29			0.969349	0.897177	0.792535	0.767278	0.99977	0.846785	12.33	33.08			11.11	3.59	14.18	6.6	7.87	MAP7D1
FALSE	High	Q9NXW2	GN=DNAJB12 DnaJ homolog subfamily B member 12 OS=Homo sapiens PE=1 SV=4	17	5	7	87	1.05	0.49	-0.04	0.24	-0.09	0.3	-0.25	0.19			0.999997	0.917782	0.999461	0.82037	0.911272	0.969402	30.08	18.21			19.84	0.22	1.79	1.71	4.27	DNAJB12
FALSE	High	P50897	GN=PPT1 Palmitoyl-protein thioesterase 1 OS=Homo sapiens PE=1 SV=1	18	4	4	60	-0.38	0.31	-0.12	-0.17	0.18	0.01	-0.08	-0.02			0.987041	0.934208	0.905235	1	0.997666	0.999999	7.53	1.98			13.29	10.7	3.82	8.74	20.97	PPT1
FALSE	High	Q9NUJ1	GN=ABHD10 Mycophenolic acid acyl-glucuronide esterase, mitochondrial OS=Homo sapiens PE=1 SV=1	15	4	8	72	-0.48	0	-0.07	0.03	0.06	-0.01	-0.05	-0.04			0.988042	0.999916	0.994352	1	0.997363	0.999696	6.74	5.17			5.16	11.84	8	3.71	6.57	ABHD10
FALSE	High	Q96SB4	GN=SRPK1 SRSF protein kinase 1 OS=Homo sapiens PE=1 SV=2	12	6	8	96	0.69	0.03	0.51	-0.2	-0.08	-0.1	0.1	0.17			0.0158042	0.522963	0.980549	0.944362	0.937673	0.664022	5.03	1.38			7.54	6.1	6.89	4.49	12.64	SRPK1
FALSE	High	O95858	GN=TSPAN15 Tetraspanin-15 OS=Homo sapiens PE=1 SV=1	15	4	5	108	-0.49	0.06	-1.23	-0.11	0.16	0.52	-0.11	-0.27			0.00128051	0.988542	0.942217	0.117376	0.990428	0.660597	11.91	16.95			12.8	8.1	7.31	6.02	10.6	TSPAN15
FALSE	High	O76082	GN=SLC22A5 Solute carrier family 22 member 5 OS=Homo sapiens PE=1 SV=1	4	3	3	32	-1.76	-0.11	-0.62	0.19	0.15	0.2	-0.07	0.1			0.114059	0.938375	0.979529	0.923125	0.999556	0.997707	15.85	2.67			21.9	6.67	7.68	1.66	18.87	SLC22A5
FALSE	High	Q8IWI9	GN=MGA MAX gene-associated protein OS=Homo sapiens PE=1 SV=3	2	3	3	25	0.91	0.09	0.8	-0.04	-0.08	0.15	0.12	0.5			0.0844287	0.999991	0.999679	0.991506	0.997202	0.402386	11.39	15.98			11.85	2.77	17.28	13.09	26.88	MGA
FALSE	High	Q5SNT2	GN=TMEM201 Transmembrane protein 201 OS=Homo sapiens PE=1 SV=1	10	5	7	29	-0.45	-0.2	-1	0.33	0.02	0.17	-0.37	0.08			0.00052789	0.182217	0.999996	0.716501	0.11409	0.987593	15.69	1.52			1.52	0.81	5.03	11.84	3.35	TMEM201
FALSE	High	O75688	GN=PPM1B Protein phosphatase 1B OS=Homo sapiens PE=1 SV=1	7	3	3	15	0.28	-0.03	0.41	-0.21	0.06	-0.23	-0.02	0.5			0.760046	0.982471	0.999979	0.975041	1	0.583384	14.74	5.73			15.38	19.48	17.71	16.84	33.39	PPM1B
FALSE	High	Q9H6V9	GN=LDAH Lipid droplet-associated hydrolase OS=Homo sapiens PE=1 SV=1	7	2	2	0	0.17	0.4	-0.99	-0.31	0.43	0.35	-0.32	-0.1			0.0150841	0.706654	0.39762	0.588209	0.690103	0.997881	17.76	1.34			4.85	28.2	1.37	8.57	8.67	LDAH
FALSE	High	Q9H3P7	GN=ACBD3 Golgi resident protein GCP60 OS=Homo sapiens PE=1 SV=4	24	10	14	113	-0.23	-0.09	-0.28	0.14	0.01	0.23	0	0.01			0.403189	0.925254	1	0.596752	1	1	3.44	14.97			11.49	8.99	8.68	1.45	5.32	ACBD3
FALSE	High	Q3B7T1	GN=EDRF1 Erythroid differentiation-related factor 1 OS=Homo sapiens PE=1 SV=1	3	3	3	39	0.25	0.22	0.37	0.21	0.23	-0.06	0.13	-0.08			0.728165	0.971437	0.950392	0.999979	0.997393	0.999804	29.46	4.72			6.44	9.69	11.07	9.43	27.01	EDRF1
FALSE	High	Q9P2F8	GN=SIPA1L2 Signal-induced proliferation-associated 1-like protein 2 OS=Homo sapiens PE=1 SV=2	1	2	2	0	0.11	0.11	0.32	0.19	-0.1	0.02	0.07	0.12			0.845894	0.980661	0.999298	1	0.999891	0.998742	34.84	6.43			0.37	12.62	0.22	10.95	23.02	SIPA1L2
FALSE	High	Q8IXI2	GN=RHOT1 Mitochondrial Rho GTPase 1 OS=Homo sapiens PE=1 SV=2	10	5	5	40	0.04	0.12	-0.43	0.11	0.04	0.04	-0.18	-0.08			0.0128932	0.793327	0.998128	0.997454	0.42502	0.935233	0.31	8.7			3.24	3.49	6.43	5.82	7.49	RHOT1
FALSE	High	O95376	GN=ARIH2 E3 ubiquitin-protein ligase ARIH2 OS=Homo sapiens PE=1 SV=1	8	3	3	90	-0.14	-0.34	0.16	-0.13	0.33	0.06	-0.05	0.14			0.805326	0.884802	0.174815	0.997892	0.998476	0.864546	10.54	6.32			12.62	3	3.53	0.76	10.14	ARIH2
FALSE	High	P29966	GN=MARCKS Myristoylated alanine-rich C-kinase substrate OS=Homo sapiens PE=1 SV=4	11	2	2	43	0.93	0.52	0.19	-0.14	0.55	0.38	-0.02	0.48			0.995469	0.998996	0.635626	0.885499	1	0.747794	19.35	47.28			0.81	6.83	15.78	16.28	11.19	MARCKS
FALSE	High	Q9H3S7	GN=PTPN23 Tyrosine-protein phosphatase non-receptor type 23 OS=Homo sapiens PE=1 SV=1	3	4	4	29	0.19	-0.22	0.28	0.06	0	0.04	-0.01	0.02			0.418855	0.998066	1	0.999776	1	0.999999	9.75	10.12			13.05	0.61	13.99	1.83	1.22	PTPN23
FALSE	High	P29218	GN=IMPA1 Inositol monophosphatase 1 OS=Homo sapiens PE=1 SV=1	13	3	4	28	-0.06	-0.19	0.11	-0.17	0.23	0.05	0.03	-0.54			0.986604	0.910903	0.719122	0.999873	0.999986	0.0771247	21.61	0.79			8.92	5.83	3.62	2.96	12.5	IMPA1
FALSE	High	Q9H6U6	GN=BCAS3 Breast carcinoma-amplified sequence 3 OS=Homo sapiens PE=1 SV=3	2	2	2	0																										BCAS3
FALSE	High	P52434	GN=POLR2H DNA-directed RNA polymerases I, II, and III subunit RPABC3 OS=Homo sapiens PE=1 SV=4	29	3	4	49	0.39	0.23	0.19	-0.29	-0.17	-0.2	-0.03	-0.06			0.857067	0.543835	0.907475	0.843839	0.99999	0.999629	21.74	6.04			11.65	4.59	7.84	4.72	5.46	POLR2H
FALSE	High	Q8IVH8	GN=MAP4K3 Mitogen-activated protein kinase kinase kinase kinase 3 OS=Homo sapiens PE=1 SV=1	4	3	3	65	0.45	0.1	0.09	-0.35	-0.31	-0.57	-0.24	0.32			0.997859	0.531062	0.633464	0.144267	0.823044	0.621611	8.31	1.4			1.6	7.32	7.25	2.78	30.46	MAP4K3
FALSE	High	O94979	GN=SEC31A Protein transport protein Sec31A OS=Homo sapiens PE=1 SV=3	8	10	11	59	0.34	0.11	0.28	0.11	-0.06	0.12	0.11	-0.09			0.221492	0.907983	0.996079	0.873759	0.913251	0.967806	1.2	5.49			10.11	7.92	10.02	0.13	7.07	SEC31A
FALSE	High	O94927	GN=HAUS5 HAUS augmin-like complex subunit 5 OS=Homo sapiens PE=1 SV=2	4	2	2	18																										HAUS5
FALSE	High	O95677	GN=EYA4 Eyes absent homolog 4 OS=Homo sapiens PE=1 SV=2	2	2	2	39																										EYA4
FALSE	High	P13637	GN=ATP1A3 Sodium/potassium-transporting ATPase subunit alpha-3 OS=Homo sapiens PE=1 SV=3	19	20	51	860																										ATP1A3
FALSE	High	Q15286	GN=RAB35 Ras-related protein Rab-35 OS=Homo sapiens PE=1 SV=1	22	4	7	87	-0.12	-0.05	-0.08	-0.21	-0.01	-0.15	-0.16	0.17			0.963446	0.360017	1	0.673301	0.610948	0.554115	3.02	1.31			1.4	3.56	5.49	0.04	14.77	RAB35
FALSE	High	Q9H853	GN=TUBA4B Putative tubulin-like protein alpha-4B OS=Homo sapiens PE=5 SV=2	5	1	6	35	0.55	0.55	-0.05	-0.5	-0.11	-0.28	0.2	-0.14			0.999978	0.447366	0.998732	0.877472	0.972735	0.995578	23.34	19.75			9.53	14.89	22.3	10.77	4.97	TUBA4B
FALSE	High	Q14562	GN=DHX8 ATP-dependent RNA helicase DHX8 OS=Homo sapiens PE=1 SV=1	8	9	10	96	0.02	0.01	0.11	-0.09	-0.11	-0.08	0.06	0.13			0.75245	0.838116	0.751393	0.916194	0.973064	0.560335	3.96	2.42			4.94	0.24	2.64	8.03	7.77	DHX8
FALSE	High	P32119	GN=PRDX2 Peroxiredoxin-2 OS=Homo sapiens PE=1 SV=5	28	7	7	79	-0.06	0.46	-0.28	0.02	0.12	0.15	0.3	-0.09			0.517773	1	0.969121	0.925263	0.443273	0.994894	1.31	11.37			5.5	3.83	18.7	4.84	11.71	PRDX2
FALSE	High	P20585	GN=MSH3 DNA mismatch repair protein Msh3 OS=Homo sapiens PE=1 SV=4	15	16	20	142	-0.11	-0.11	0.1	-0.03	-0.03	-0.11	0	0.02			0.817789	0.99911	0.99972	0.725688	1	0.999953	1.57	3.15			5.52	2.18	2.74	0.81	11.03	MSH3
FALSE	High	P61970	GN=NUTF2 Nuclear transport factor 2 OS=Homo sapiens PE=1 SV=1	17	2	4	64	0.01	0	0.04	-0.21	0.03	-0.06	-0.07	-0.34			0.998939	0.344887	0.999686	0.990183	0.981426	0.0593344	0	2.84			0.99	2.59	7.29	10.12	10.02	NUTF2
FALSE	High	Q8WUH2	GN=TGFBRAP1 Transforming growth factor-beta receptor-associated protein 1 OS=Homo sapiens PE=1 SV=1	5	4	4	55	-0.04	-0.13	0.05	0.12	0.03	-0.09	0.06	-0.04			0.99991	0.987893	0.999994	0.997636	0.999674	0.999963	29.41	6.12			0.26	1.16	4.13	2.93	0.07	TGFBRAP1
FALSE	High	P05556	GN=ITGB1 Integrin beta-1 OS=Homo sapiens PE=1 SV=2	16	12	13	128	-0.3	0.21	-0.36	0.15	0.21	0.14	0.07	0.09			0.134039	0.844484	0.568635	0.851961	0.99503	0.978955	2.67	0.78			16.82	10.56	0.57	0.51	6.46	ITGB1
FALSE	High	Q13868	GN=EXOSC2 Exosome complex component RRP4 OS=Homo sapiens PE=1 SV=2	19	5	6	40	0.1	-0.03	0.22	0.08	-0.04	-0.03	-0.08	0.23			0.342686	0.97837	0.999031	0.999907	0.968234	0.322313	8.44	5.82			5.74	3.03	7.12	4.1	9.8	EXOSC2
FALSE	High	P41250	GN=GARS Glycine--tRNA ligase OS=Homo sapiens PE=1 SV=3	18	16	21	130	0.26	0.24	0.17	-0.07	-0.09	-0.13	0.08	-0.22			0.517567	0.973167	0.93263	0.742833	0.958944	0.288465	4.62	1.58			8.72	0.54	11.39	3.58	5.35	GARS
FALSE	High	Q7KZF4	GN=SND1 Staphylococcal nuclease domain-containing protein 1 OS=Homo sapiens PE=1 SV=1	35	33	44	396	0.27	-0.08	0.26	0.08	-0.05	-0.03	0.03	0.03			0.000279526	0.183548	0.484341	0.885409	0.945507	0.906345	3.15	0.6			0.55	2.68	1.13	1.39	1.43	SND1
FALSE	High	P33121	GN=ACSL1 Long-chain-fatty-acid--CoA ligase 1 OS=Homo sapiens PE=1 SV=1	13	9	10	72	0.05	0.1	-0.12	0.31	0.36	0.23	0.12	-0.03			0.382517	0.00692	0.00269995	0.0313221	0.396101	0.992999	8.42	1.36			1.57	0.84	2.9	2.48	2.17	ACSL1
FALSE	High	P00918	GN=CA2 Carbonic anhydrase 2 OS=Homo sapiens PE=1 SV=2	29	6	6	67	0.39	0.2	-0.19	-0.64	0.12	-0.28	-0.34	-0.27			0.554046	0.00388884	0.867102	0.197694	0.0931661	0.221211	10.34	2.43			12.93	1.8	0.14	6.75	2.76	CA2
FALSE	High	Q5T4S7	GN=UBR4 E3 ubiquitin-protein ligase UBR4 OS=Homo sapiens PE=1 SV=1	8	36	39	275	0.12	-0.13	0.2	-0.14	-0.12	-0.18	0.08	-0.12			0.094229	0.283714	0.40467	0.141992	0.757691	0.454176	8.11	3.39			0.38	1.35	4.34	2.26	2.59	UBR4
FALSE	High	Q9BQG2	GN=NUDT12 Peroxisomal NADH pyrophosphatase NUDT12 OS=Homo sapiens PE=1 SV=1	5	2	2	21																										NUDT12
FALSE	High	Q96FX7	GN=TRMT61A tRNA (adenine(58)-N(1))-methyltransferase catalytic subunit TRMT61A OS=Homo sapiens PE=1 SV=1	10	3	3	26	0.36	0.07	0.16	0.14	-0.13	-0.06	-0.19	0.17			0.978281	0.990025	0.993959	0.999933	0.960678	0.971048	10.16	4.37			32.15	5.5	1.34	7.52	12.42	TRMT61A
FALSE	High	Q5THJ4	GN=VPS13D Vacuolar protein sorting-associated protein 13D OS=Homo sapiens PE=1 SV=2	2	9	9	56	-0.03	-0.15	-0.15	0.21	0.1	0.18	0.01	0.15			0.695455	0.411677	0.927569	0.510755	1	0.673287	8.01	2.6			0.44	7.22	9.81	0.48	9.07	VPS13D
FALSE	High	P05067	GN=APP Amyloid beta A4 protein OS=Homo sapiens PE=1 SV=3	15	12	12	70	-0.02	-1	-0.22	-0.11	-0.03	0	-0.03	-0.01			0.1947	0.797295	0.999209	1	0.999422	0.999997	3.78	4.67			12.19	1.48	1.15	0.1	4.65	APP
FALSE	High	P14324	GN=FDPS Farnesyl pyrophosphate synthase OS=Homo sapiens PE=1 SV=4	16	6	9	44	-0.41	-0.02	-0.21	0.07	0.05	0.03	0.2	-0.34			0.174027	0.927276	0.985573	0.999245	0.189364	0.0216442	5.8	2.72			1.68	2.23	5.98	0.44	9.28	FDPS
FALSE	High	Q8NB91	GN=FANCB Fanconi anemia group B protein OS=Homo sapiens PE=1 SV=1	3	2	2	16																										FANCB
FALSE	High	Q9Y2J2	GN=EPB41L3 Band 4.1-like protein 3 OS=Homo sapiens PE=1 SV=2	15	14	17	147	-0.22	-0.19	-0.21	-0.09	-0.1	-0.14	-0.06	-0.03			0.16554	0.85656	0.73861	0.486328	0.958181	0.998253	2.38	2.77			4.39	4.42	8.49	4.07	4.69	EPB41L3
FALSE	High	Q93050	GN=ATP6V0A1 V-type proton ATPase 116 kDa subunit a isoform 1 OS=Homo sapiens PE=1 SV=3	25	20	27	273	-0.79	0.24	-0.49	0.16	0.05	0.12	-0.07	-0.22			0.00956788	0.601926	0.997365	0.83943	0.982583	0.303744	6.48	5.15			4.15	10.03	0.99	5.54	7.49	ATP6V0A1
FALSE	High	P00374	GN=DHFR Dihydrofolate reductase OS=Homo sapiens PE=1 SV=2	25	5	6	35	-0.11	-0.05	0.23	-0.08	-0.1	-0.03	0.02	-0.13			0.174805	0.929651	0.8568	0.999249	0.999936	0.674	3.99	0.7			1.63	9.33	0.71	0.43	10.19	DHFR
FALSE	High	P05165	GN=PCCA Propionyl-CoA carboxylase alpha chain, mitochondrial OS=Homo sapiens PE=1 SV=4	52	37	89	872	1.75	0.28	1.28	-0.08	-0.4	-0.36	0.05	0.03			7.17349e-05	0.986668	0.0659983	0.0971141	0.998718	0.999856	16.32	5.94			0.83	3.17	2.06	5.47	5.77	PCCA
FALSE	High	P41223	GN=BUD31 Protein BUD31 homolog OS=Homo sapiens PE=1 SV=2	36	5	6	35	-0.13	-0.17	-0.16	-0.13	-0.06	-0.15	-0.06	0.11			0.56344	0.732513	0.991606	0.653134	0.987987	0.863216	2.13	0.06			8.85	6.77	3.3	0.96	10.65	BUD31
FALSE	High	Q96J02	GN=ITCH E3 ubiquitin-protein ligase Itchy homolog OS=Homo sapiens PE=1 SV=2	7	5	5	48	-0.21	-0.22	-0.01	0.07	-0.13	0.03	-0.06	-0.02			1	0.997954	0.968167	0.999971	0.999069	0.999999	6.73	4.44			9.25	10.14	9.01	5.56	18.83	ITCH
FALSE	High	Q92796	GN=DLG3 Disks large homolog 3 OS=Homo sapiens PE=1 SV=2	3	2	2	37																										DLG3
FALSE	High	P62191	GN=PSMC1 26S protease regulatory subunit 4 OS=Homo sapiens PE=1 SV=1	16	7	8	46	-0.11	0.07	-0.11	-0.09	-0.02	0.04	0.08	-0.06			0.819913	0.888088	0.999991	0.998876	0.952514	0.987039	9.18	6.5			3.36	6.27	3.06	0.7	5.66	PSMC1
FALSE	High	P53985	GN=SLC16A1 Monocarboxylate transporter 1 OS=Homo sapiens PE=1 SV=3	17	10	15	131	0.45	0.16	-0.06	0.01	-0.34	-0.21	-0.3	0.06			0.999989	1	0.874825	0.985881	0.927652	0.999985	33.13	8.08			20.41	4.51	5.39	24.19	21.73	SLC16A1
FALSE	High	Q9Y6G9	GN=DYNC1LI1 Cytoplasmic dynein 1 light intermediate chain 1 OS=Homo sapiens PE=1 SV=3	14	5	5	56	0.21	-0.33	-0.01	-0.16	0.12	0.01	0.04	-0.1			1	0.4694	0.742138	0.999999	0.997463	0.815298	5.81	1.53			0	6.25	7.76	7.78	2.83	DYNC1LI1
FALSE	High	O75153	GN=CLUH Clustered mitochondria protein homolog OS=Homo sapiens PE=1 SV=2	14	17	20	196	-0.55	0.18	0.16	-0.03	-0.28	-0.09	0.06	-0.08			0.603441	0.999808	0.155408	0.955781	0.994573	0.967681	0.46	5.43			12.8	0.95	7.06	5.58	3.33	CLUH
FALSE	High	Q9H3S4	GN=TPK1 Thiamin pyrophosphokinase 1 OS=Homo sapiens PE=1 SV=1	11	2	2	36	-0.6	0.05	-0.5	0.39	-0.16	-0.02	0.27	-0.36			0.948796	0.982499	0.999864	1	0.997659	0.988206	49.9	11.23			9.43	24.65	24.05	20.86	62.61	TPK1
FALSE	High	Q96GW9	GN=MARS2 Methionine--tRNA ligase, mitochondrial OS=Homo sapiens PE=1 SV=2	4	2	2	22	-0.2	-0.19	-0.07	-0.04	-0.02	-0.02	-0.19	-0.08			0.995653	0.999908	0.999999	0.999992	0.716581	0.992156	12.61	2.86			1.63	3.21	17.81	2.95	4.23	MARS2
FALSE	High	Q14241	GN=TCEB3 Transcription elongation factor B polypeptide 3 OS=Homo sapiens PE=1 SV=2	8	6	6	80	0.2	-0.28	0.46	0.1	0.04	0.12	0.1	0.12			0.15239	0.98999	0.999902	0.979254	0.989853	0.97728	18.71	8.55			13.75	1.25	5.8	3.26	10.82	TCEB3
FALSE	High	P78536	GN=ADAM17 Disintegrin and metalloproteinase domain-containing protein 17 OS=Homo sapiens PE=1 SV=1	3	3	3	30	0.02	0.02	-0.4	0.07	0.03	0.35	0.07	0.45			0.465767	0.999559	0.999999	0.581434	0.999699	0.344831	10.71	14.44			6.98	8.17	22.63	0.32	17.89	ADAM17
FALSE	High	Q13286	GN=CLN3 Battenin OS=Homo sapiens PE=1 SV=1	7	2	2	0	0	0.04	-0.42	0.35	0.59	0.03	0.16	0.3			0.303579	0.456616	0.0885889	0.999993	0.952938	0.619304	7.96	18.71			4.65	4.07	6.79	14.75	15.89	CLN3
FALSE	High	Q13535	GN=ATR Serine/threonine-protein kinase ATR OS=Homo sapiens PE=1 SV=3	5	11	11	134	0.08	-0.09	0.32	0.1	0.03	-0.04	0.1	0.11			0.020816	0.706835	0.999457	0.990994	0.761092	0.703167	5.27	1.49			0.75	8.52	3.56	5.85	0.9	ATR
FALSE	High	Q8WVY7	GN=UBLCP1 Ubiquitin-like domain-containing CTD phosphatase 1 OS=Homo sapiens PE=1 SV=2	7	2	2	13	-0.82	0.21	-0.26	0.32	0.54	0.31	0.59	-0.16			0.327598	0.170197	0.0169044	0.191483	0.0108679	0.776734	13.97	1.84			5.64	7.15	2.83	6.05	8.78	UBLCP1
FALSE	High	Q7Z6Z7	GN=HUWE1 E3 ubiquitin-protein ligase HUWE1 OS=Homo sapiens PE=1 SV=3	13	45	47	644	0.13	-0.11	0.19	-0.18	-0.02	-0.14	0.05	-0.1			0.0859416	0.106771	0.999183	0.287561	0.968977	0.57095	5.69	0.5			1.1	4.26	0.55	6.01	3.51	HUWE1
FALSE	High	P36021	GN=SLC16A2 Monocarboxylate transporter 8 OS=Homo sapiens PE=1 SV=2	2	1	2	25	-1.72	-1.7	-0.88	-0.25	-0.24	-0.29	-0.38	0.27			0.00422688	0.589557	0.60937	0.449211	0.21162	0.518488	3.13	4.43			9.8	18.84	3.28	8.16	9.45	SLC16A2
FALSE	High	O15235	GN=MRPS12 28S ribosomal protein S12, mitochondrial OS=Homo sapiens PE=1 SV=1	14	2	2	22	-0.68	-0.23	-0.4	-0.03	-0.17	-0.04	-0.08	-0.02			0.529047	0.999999	0.971367	0.999995	0.99947	1	9.77	9.68			10.87	18.37	15.25	17.92	15.23	MRPS12
FALSE	High	Q9BZC7	GN=ABCA2 ATP-binding cassette sub-family A member 2 OS=Homo sapiens PE=1 SV=3	1	3	3	47	0.25	0.15	0.54	-0.16	0.07	0.01	0.29	0.1			0.0207193	0.772509	0.995193	1	0.254558	0.971978	7.06	6.08			5.07	13.86	4.7	0.23	10.22	ABCA2
FALSE	High	Q5VW38	GN=GPR107 Protein GPR107 OS=Homo sapiens PE=1 SV=1	9	5	9	114	-2.25	0.31	-0.25	0.28	0.46	0.11	0.2	0.12			0.974516	0.959225	0.726897	0.999599	0.990937	0.999424	46.73	4.59			2.91	3.05	10.44	3.94	23.39	GPR107
FALSE	High	Q9NVM9	GN=ASUN Protein asunder homolog OS=Homo sapiens PE=1 SV=2	5	3	3	53	0.22	0.05	0.35	0.14	0.15	0.06	0.07	-0.02			0.264489	0.932011	0.9091	0.998522	0.998058	1	12.63	4.86			13.66	13.74	4.03	2.91	4.86	ASUN
FALSE	High	O43660	GN=PLRG1 Pleiotropic regulator 1 OS=Homo sapiens PE=1 SV=1	20	9	10	118	-0.12	-0.22	0.02	0.18	-0.03	-0.05	-0.29	0.16			1	0.904083	0.999987	0.999886	0.565998	0.943322	17.55	11.7			8.27	1.76	7.57	15.22	6.24	PLRG1
FALSE	High	Q9Y305	GN=ACOT9 Acyl-coenzyme A thioesterase 9, mitochondrial OS=Homo sapiens PE=1 SV=2	19	8	9	59	0.25	0.02	0.27	0.14	-0.11	-0.02	-0.01	0.06			0.00535157	0.13378	0.307928	0.999732	0.999999	0.805974	4.62	2.12			1.29	2.31	2.45	2.02	4.96	ACOT9
FALSE	High	P11940	GN=PABPC1 Polyadenylate-binding protein 1 OS=Homo sapiens PE=1 SV=2	33	22	31	418	-0.17	0.07	0	-0.02	0.01	0.12	0.13	-0.08			1	0.999616	0.999996	0.622107	0.508206	0.888122	8.93	1.12			2.58	2.07	5.33	3.79	4.16	PABPC1
FALSE	High	P22392	GN=NME2 Nucleoside diphosphate kinase B OS=Homo sapiens PE=1 SV=1	36	6	9	34	-0.01	0.04	-0.07	-0.12	0.04	-0.02	0	-0.08			0.982177	0.799881	0.998771	0.999971	1	0.960817	13.14	3.17			1.41	3.25	4.26	4.66	6.05	NME2
FALSE	High	P40937	GN=RFC5 Replication factor C subunit 5 OS=Homo sapiens PE=1 SV=1	17	6	6	36	-0.06	-0.16	0.25	-0.02	0.17	0.11	0.16	-0.08			0.68741	1	0.908831	0.98735	0.93839	0.997752	12.35	10.04			5.25	16.96	13.96	6.81	2.74	RFC5
FALSE	High	O00442	GN=RTCA RNA 3'-terminal phosphate cyclase OS=Homo sapiens PE=1 SV=1	11	4	4	42	-0.17	-0.04	-0.32	-0.38	-0.02	-0.34	-0.11	-0.19			0.115851	0.0543933	0.999991	0.085013	0.888527	0.504773	8.14	4.08			3	6.28	10.39	8.4	3.25	RTCA
FALSE	High	Q13459	GN=MYO9B Unconventional myosin-IXb OS=Homo sapiens PE=1 SV=3	1	3	3	0	0.41	0.22	0.29	0.04	-0.06	-0.06	-0.05	-0.05			0.133776	0.99927	0.993397	0.99171	0.998191	0.997745	9.8	8.92			8.03	1.57	2.99	1.74	5.85	MYO9B
FALSE	High	Q9BVK2	GN=ALG8 Probable dolichyl pyrophosphate Glc1Man9GlcNAc2 alpha-1,3-glucosyltransferase OS=Homo sapiens PE=1 SV=2	8	3	3	59	0.07	-0.3	-0.85	-0.18	-0.24	0.33	-0.38	0.2			0.0343087	0.956146	0.877177	0.640187	0.530447	0.928992	3.84	3			6.66	7.06	1.41	4.69	33.58	ALG8
FALSE	High	Q9BW85	GN=CCDC94 Coiled-coil domain-containing protein 94 OS=Homo sapiens PE=1 SV=1	9	2	2	0	0.55	0.71	-0.19	-0.18	0.28	-0.33	-0.11	-0.19			0.891884	0.906954	0.627023	0.473961	0.98959	0.901734	13.65	17.4			4.26	18.52	6.15	1.23	4.06	CCDC94
FALSE	High	Q14409	GN=GK3P Putative glycerol kinase 3 OS=Homo sapiens PE=5 SV=2	8	4	5	36	-0.04	0.07	-0.13	0.03	0.23	0.06	-0.06	-0.09			0.838997	0.999766	0.350243	0.991721	0.994526	0.954789	0.76	15.27			1.85	6.39	2.85	4.53	4.74	GK3P
FALSE	High	Q9Y3B7	GN=MRPL11 39S ribosomal protein L11, mitochondrial OS=Homo sapiens PE=1 SV=1	27	5	5	52	-0.22	-0.14	-0.27	0.06	0	0.05	-0.14	0.08			0.381225	0.998063	1	0.999487	0.898671	0.991741	15.6	3.69			1.73	6.46	11.29	5.26	5.47	MRPL11
FALSE	High	Q92797	GN=SYMPK Symplekin OS=Homo sapiens PE=1 SV=2	3	3	5	48	-0.19	-0.05	-0.08	0.17	-0.01	-0.02	0.07	0.1			0.95138	0.436056	1	0.999972	0.96186	0.847678	4.53	4.52			6.59	5.34	8.61	2.62	4.35	SYMPK
FALSE	High	Q7L1Q6	GN=BZW1 Basic leucine zipper and W2 domain-containing protein 1 OS=Homo sapiens PE=1 SV=1	13	6	6	46	0.37	0.14	0.3	-0.03	0.2	0.25	0.29	0.1			0.476992	0.999994	0.824252	0.654008	0.537955	0.992436	15.22	4.33			5.75	7.48	0.7	19.49	6.11	BZW1
FALSE	High	O60282	GN=KIF5C Kinesin heavy chain isoform 5C OS=Homo sapiens PE=1 SV=1	6	5	6	90	0.23	0.23	0.09	0	-0.05	0.15	0.01	-0.12			0.941854	1	0.996915	0.646599	0.999999	0.816007	1.2	4.55			11.22	0.39	7.45	3.14	8.29	KIF5C
FALSE	High	Q9UNY4	GN=TTF2 Transcription termination factor 2 OS=Homo sapiens PE=1 SV=2	6	5	5	44	0.02	-0.09	-0.05	-0.02	-0.11	-0.11	-0.11	-0.13			0.997944	0.999995	0.890562	0.878068	0.873216	0.814478	2.87	2.92			3.22	3.13	6.19	11.43	10.01	TTF2
FALSE	High	Q9NRA2	GN=SLC17A5 Sialin OS=Homo sapiens PE=1 SV=2	9	4	4	14	-0.13	0	-0.08	-0.12	-0.03	-0.1	-0.04	0.07			0.944704	0.777287	0.999319	0.89557	0.998221	0.976904	13.62	0.3			5.59	0.26	1.67	0.83	4.42	SLC17A5
FALSE	High	Q3MIP1	GN=ITPRIPL2 Inositol 1,4,5-trisphosphate receptor-interacting protein-like 2 OS=Homo sapiens PE=1 SV=1	5	2	2	44	0.12	-0.2	-0.22	0.46	0.03	-0.02	0.15	-0.12			0.516702	0.0441238	0.999873	0.999994	0.795535	0.928368	13.36	7.34			8.91	2.21	2.43	9.08	3.86	ITPRIPL2
FALSE	High	Q7Z5G4	GN=GOLGA7 Golgin subfamily A member 7 OS=Homo sapiens PE=1 SV=2	17	2	2	53	-0.05	-0.21	-0.32	0.07	0.07	-0.09	-0.04	0.46			0.844097	0.999913	0.999925	0.999546	0.999996	0.554386	0.93	23.62			12.05	14.72	22.91	4.45	23.89	GOLGA7
FALSE	High	Q9BPX3	GN=NCAPG Condensin complex subunit 3 OS=Homo sapiens PE=1 SV=1	11	11	12	73	0.2	0.13	0.17	-0.12	-0.02	-0.07	0.08	-0.2			0.463345	0.746852	0.999984	0.977075	0.942106	0.304762	4.29	7.08			6.43	2.99	5.03	9.33	2.01	NCAPG
FALSE	High	Q14CX7	GN=NAA25 N-alpha-acetyltransferase 25, NatB auxiliary subunit OS=Homo sapiens PE=1 SV=1	6	5	5	26	0.06	0.09	0	-0.15	-0.1	-0.2	0.04	-0.11			1	0.804456	0.962066	0.576456	0.999807	0.933187	10.72	3.64			9.87	1.44	2.24	13.49	1.53	NAA25
FALSE	High	P08648	GN=ITGA5 Integrin alpha-5 OS=Homo sapiens PE=1 SV=2	5	4	4	52	0.39	0.18	0.18	-0.11	-0.11	-0.13	0.04	0.01			0.821032	0.967501	0.973953	0.947799	0.999837	1	9.16	6.24			2.27	14.07	3.26	5.79	14.84	ITGA5
FALSE	High	Q6NXT4	GN=SLC30A6 Zinc transporter 6 OS=Homo sapiens PE=1 SV=2	12	3	3	41	-0.47	-0.08	-0.32	0.25	-0.03	0.2	-0.24	0.18			0.183723	0.40482	0.999971	0.584685	0.437522	0.680906	14.55	4.11			0.06	0.89	6.46	11.39	4.82	SLC30A6
FALSE	High	O43592	GN=XPOT Exportin-T OS=Homo sapiens PE=1 SV=2	17	15	18	195	-0.66	0.1	0.07	-0.2	0.06	-0.13	0.15	-0.07			0.996638	0.735738	0.998455	0.942642	0.904536	0.996835	15.61	2.72			8.51	6.38	3.1	11.19	8.91	XPOT
FALSE	High	Q9Y2I7	GN=PIKFYVE 1-phosphatidylinositol 3-phosphate 5-kinase OS=Homo sapiens PE=1 SV=3	3	3	3	44	-0.04	-0.06	-0.1	-0.51	-0.29	-0.37	0.05	-0.39			0.999715	0.601718	0.942517	0.838686	0.999996	0.813126	28.01	23.29			32.37	1.38	0.41	3.82	19.6	PIKFYVE
FALSE	High	P08758	GN=ANXA5 Annexin A5 OS=Homo sapiens PE=1 SV=2	26	10	12	96	-0.91	-0.26	-0.44	0.16	0.59	0.12	0.05	-0.13			0.174877	0.912067	0.0546239	0.978772	0.999889	0.966878	12.1	9.86			10.28	14.46	4.87	10.78	7.86	ANXA5
FALSE	High	Q01780	GN=EXOSC10 Exosome component 10 OS=Homo sapiens PE=1 SV=2	22	20	22	121	0.15	-0.16	0.31	0.04	-0.02	-0.01	0	0.08			0.0130061	0.988201	0.999468	0.999988	1	0.78093	3.5	3.13			0.7	0.77	9.49	1.56	1.96	EXOSC10
FALSE	High	Q9H0U4	GN=RAB1B Ras-related protein Rab-1B OS=Homo sapiens PE=1 SV=1	32	7	10	52	-0.11	0.43	-0.34	-0.06	0.1	-0.03	0.04	-0.06			0.0952625	0.993759	0.941906	0.999832	0.999439	0.993978	0.94	12.38			10.25	4.59	4.23	2.64	5.07	RAB1B
FALSE	High	Q6ZRS2	GN=SRCAP Helicase SRCAP OS=Homo sapiens PE=1 SV=3	2	5	5	66	0.32	0.04	0.28	0.09	0.04	-0.1	-0.04	0.11			0.171363	0.943003	0.999401	0.936245	0.999072	0.894209	5.8	11.92			0.66	5.52	4.22	9.41	0.13	SRCAP
FALSE	High	Q08211	GN=DHX9 ATP-dependent RNA helicase A OS=Homo sapiens PE=1 SV=4	30	36	60	674	0.13	-0.03	0.09	-0.07	-0.12	-0.15	-0.07	0.19			0.868426	0.95299	0.612579	0.446305	0.955617	0.241035	5	0.56			2.86	1.03	5.26	7.61	7.04	DHX9
FALSE	High	Q92905	GN=COPS5 COP9 signalosome complex subunit 5 OS=Homo sapiens PE=1 SV=4	12	4	5	81	-0.38	0.27	0.06	-0.06	0.19	0.04	0.05	-0.21			0.99641	0.995581	0.629142	0.999689	0.998074	0.49779	5.34	4.49			4.28	7.64	6.45	1.8	14.91	COPS5
FALSE	High	Q96JB5	GN=CDK5RAP3 CDK5 regulatory subunit-associated protein 3 OS=Homo sapiens PE=1 SV=2	10	5	6	29	-0.21	0.01	0.05	0.1	0.05	0.21	0.26	0.03			0.999614	0.987823	0.999676	0.76904	0.572538	0.999983	2.93	1.48			10.27	1.03	7.56	10.56	19.76	CDK5RAP3
FALSE	High	Q9BVL4	GN=SELO Selenoprotein O OS=Homo sapiens PE=2 SV=3	4	2	2	41	0.18	-0.04	0.26	-0.07	0	-0.03	0.21	0.44			0.793939	0.999522	1	0.999996	0.908082	0.32887	12.79	2.27			23.46	9.3	8.8	11.34	11.89	SELO
FALSE	High	Q9UHD8	GN=SEPT9 Septin-9 OS=Homo sapiens PE=1 SV=2	16	8	9	105	0.24	0.16	0.07	-0.01	-0.21	-0.16	0	-0.14			0.988932	1	0.435677	0.679435	1	0.801199	13.78	2.69			7.04	2.36	7.09	5.04	4.58	2021-09-09
FALSE	High	P46063	GN=RECQL ATP-dependent DNA helicase Q1 OS=Homo sapiens PE=1 SV=3	29	19	31	254	-0.16	0.06	-0.1	-0.13	0.03	-0.05	-0.01	-0.15			0.657065	0.417194	0.997946	0.969659	0.999972	0.282525	4.21	3.6			2.46	4.94	1.06	7.1	2.77	RECQL
FALSE	High	P25440	GN=BRD2 Bromodomain-containing protein 2 OS=Homo sapiens PE=1 SV=2	10	7	7	77	0.71	-0.06	0.09	0.26	-0.26	-0.14	-0.33	-0.05			0.999053	0.864793	0.879333	0.992232	0.734993	0.999977	19.91	5.24			17.73	15.29	1.35	10.85	21.31	BRD2
FALSE	High	Q16630	GN=CPSF6 Cleavage and polyadenylation specificity factor subunit 6 OS=Homo sapiens PE=1 SV=2	14	7	9	168	0.03	0.12	0.07	-0.09	0.17	-0.06	0.06	-0.05			0.980522	0.938553	0.511876	0.989192	0.99286	0.997393	10.91	4.2			0.59	0.36	9.06	6.14	3.48	CPSF6
FALSE	High	Q8WWK9	GN=CKAP2 Cytoskeleton-associated protein 2 OS=Homo sapiens PE=1 SV=1	19	12	14	124	0.04	-0.19	0.06	-0.35	0.18	-0.07	-0.04	0.15			0.999967	0.823108	0.988614	0.999959	0.999998	0.99656	16.84	3.45			11.5	22.92	9.52	30.52	18.81	CKAP2
FALSE	High	Q7Z5J4	GN=RAI1 Retinoic acid-induced protein 1 OS=Homo sapiens PE=1 SV=2	6	8	8	112	0.19	-0.1	0.21	-0.18	0.03	-0.25	0.04	0.29			0.630807	0.78643	0.999926	0.493651	0.999782	0.359914	14.49	15.52			4.17	1.72	2.34	6.54	2.44	RAI1
FALSE	High	Q15208	GN=STK38 Serine/threonine-protein kinase 38 OS=Homo sapiens PE=1 SV=1	4	2	2	20																										STK38
FALSE	High	Q14667	GN=KIAA0100 Protein KIAA0100 OS=Homo sapiens PE=1 SV=3	3	6	6	73	-0.02	-0.02	-0.45	0.16	-0.08	0.21	0.05	0.12			0.0012906	0.206455	0.773214	0.070546	0.979018	0.499293	1.92	7.71			2.79	0.92	3.61	4.65	2.84	KIAA0100
FALSE	High	Q6P1N9	GN=TATDN1 Putative deoxyribonuclease TATDN1 OS=Homo sapiens PE=1 SV=2	11	3	3	43	0.19	0.27	0.13	0.11	-0.1	0.13	0.04	-0.09			0.901279	0.949548	0.962192	0.877978	0.999789	0.977468	7.25	2.2			8.73	9.44	11.25	2	8.41	TATDN1
FALSE	High	Q9NX78	GN=TMEM260 Transmembrane protein 260 OS=Homo sapiens PE=2 SV=3	7	5	5	58	0.04	0.03	-0.62	0.01	0.14	0.2	-0.2	-0.04			0.126506	1	0.986814	0.929524	0.935008	0.999979	30.71	0.39			8.01	0.25	6.67	13.82	3.48	TMEM260
FALSE	High	Q9Y6X9	GN=MORC2 MORC family CW-type zinc finger protein 2 OS=Homo sapiens PE=1 SV=2	8	9	9	36	-0.06	-0.21	-0.02	-0.25	-0.14	-0.29	-0.09	0.08			1	0.926095	0.994697	0.863157	0.999563	0.999787	5.04	0.56			11.71	12.98	8.98	25.54	27.5	MORC2
FALSE	High	O15042	GN=U2SURP U2 snRNP-associated SURP motif-containing protein OS=Homo sapiens PE=1 SV=2	15	15	16	75	-0.16	0.06	0.2	-0.05	-0.08	-0.01	0.02	0.11			0.142801	0.988792	0.854484	0.999999	0.999942	0.618858	4.88	3.62			0.54	5.07	3.05	1.16	8.48	U2SURP
FALSE	High	Q9UKY4	GN=POMT2 Protein O-mannosyl-transferase 2 OS=Homo sapiens PE=1 SV=2	7	4	4	28	-0.33	-0.23	-0.9	0.12	-0.05	0.26	-0.22	-0.11			0.00272395	0.956748	0.999623	0.503238	0.669643	0.973922	3.41	2.05			0.53	9.16	0.1	6.14	21.1	POMT2
FALSE	High	O15020	GN=SPTBN2 Spectrin beta chain, non-erythrocytic 2 OS=Homo sapiens PE=1 SV=3	4	11	11	86	0.34	-0.01	0.49	-0.06	0.05	-0.12	0.03	0.15			0.0886558	0.998935	0.999624	0.963964	0.999988	0.925827	2.91	5.6			2.78	2.97	1.48	24.14	0.95	SPTBN2
FALSE	High	Q06787	GN=FMR1 Synaptic functional regulator FMR1 OS=Homo sapiens PE=1 SV=1	16	9	9	65	0.39	0.01	0.42	-0.15	0	-0.1	0.14	0.08			0.241165	0.954819	1	0.99349	0.965665	0.998335	17.47	3.33			1.97	2.27	9.2	2.1	20.65	FMR1
FALSE	High	P02790	GN=HPX Hemopexin OS=Homo sapiens PE=1 SV=2	6	2	2	0	0.49	0.39	-0.07	0.16	0.63	-0.07	1.5	0.43			0.999999	0.999925	0.902576	0.999999	0.22964	0.98099	8.72	0.98			36.12	16.47	31.74	34.88	72.96	HPX
FALSE	High	Q9NX47	GN=MARCH5 E3 ubiquitin-protein ligase MARCH5 OS=Homo sapiens PE=1 SV=1	27	6	9	84	-0.25	-0.18	-0.35	0.01	0.12	0.13	-0.23	0.07			0.222116	1	0.963286	0.930527	0.601575	0.996934	0.75	9.8			3.2	10.46	14.42	9.18	7.92	2021-03-05
FALSE	High	P49641	GN=MAN2A2 Alpha-mannosidase 2x OS=Homo sapiens PE=2 SV=3	4	4	4	47	-0.57	-0.02	-0.39	0.18	0.19	0.27	0.12	-0.17			0.10089	0.735879	0.669139	0.357742	0.927572	0.779389	11.77	15.78			3.94	0.43	3.1	4.25	4.91	MAN2A2
FALSE	High	Q92610	GN=ZNF592 Zinc finger protein 592 OS=Homo sapiens PE=1 SV=2	4	6	6	23	0.08	-0.04	0.18	0.02	-0.23	-0.07	-0.07	0.15			0.931924	1	0.8485	0.999404	0.999494	0.969392	16.49	0.32			11.64	14.17	9.23	4.81	18.93	ZNF592
FALSE	High	O43681	GN=ASNA1 ATPase ASNA1 OS=Homo sapiens PE=1 SV=2	14	4	4	50	0.18	0.12	-0.81	0.42	-0.02	-0.01	-0.14	-0.02			0.00864893	0.184504	0.999998	1	0.954968	0.999996	2.18	13.4			16.06	5.49	8.6	10	7.78	ASNA1
FALSE	High	Q9Y3M9	GN=ZNF337 Zinc finger protein 337 OS=Homo sapiens PE=1 SV=2	11	6	6	97	1.78	-0.39	1.16	0.07	-0.06	-0.06	-0.42	0.32			0.0161409	0.999856	0.999954	0.999962	0.584492	0.800046	14.95	15.86			26.93	15.14	12.15	1.02	15.24	ZNF337
FALSE	High	Q6P587	GN=FAHD1 Acylpyruvase FAHD1, mitochondrial OS=Homo sapiens PE=1 SV=2	19	5	5	19	-0.01	-0.17	0.19	-0.11	-0.03	0	0.02	0.28			0.58487	0.936108	0.999896	1	0.999993	0.246894	3.41	6.78			6.24	3.11	7.04	10.81	10.5	FAHD1
FALSE	High	P55039	GN=DRG2 Developmentally-regulated GTP-binding protein 2 OS=Homo sapiens PE=1 SV=1	20	7	7	69	0.26	0.06	0.21	-0.27	0.01	-0.1	0.09	-0.16			0.495946	0.268826	0.999999	0.946856	0.969016	0.703193	10.35	1.51			0.06	9.45	6.28	3.13	10.94	DRG2
FALSE	High	Q9BXP2	GN=SLC12A9 Solute carrier family 12 member 9 OS=Homo sapiens PE=1 SV=1	6	5	5	76	-0.3	0.06	-0.63	0.03	0.02	-0.19	0.02	-0.07			0.000911211	0.999607	0.99998	0.28949	0.999885	0.949627	7.19	4.8			6.53	5.34	5.63	3.66	3.59	SLC12A9
FALSE	High	Q9Y3B4	GN=SF3B6 Splicing factor 3B subunit 6 OS=Homo sapiens PE=1 SV=1	26	3	6	32	0.39	0.03	0.08	0.34	-0.31	0.05	-0.34	-0.18			0.999992	0.980077	0.988273	0.999999	0.979743	0.999221	58.85	8.47			22.56	5	3.68	36.68	22.12	SF3B6
FALSE	High	Q9Y5I7	GN=CLDN16 Claudin-16 OS=Homo sapiens PE=1 SV=1	9	3	3	61	-0.41	-0.21	-0.43	-0.03	-0.1	0.26	-0.02	-0.22			0.286244	0.999998	0.996152	0.732182	0.999999	0.84353	7.01	2.76			17.7	15.29	1.1	17.5	8.43	CLDN16
FALSE	High	Q9Y2C4	GN=EXOG Nuclease EXOG, mitochondrial OS=Homo sapiens PE=1 SV=2	6	2	2	0																										EXOG
FALSE	High	Q8TDI0	GN=CHD5 Chromodomain-helicase-DNA-binding protein 5 OS=Homo sapiens PE=1 SV=1	5	8	10	156	-0.4	0.27	-0.22	0.36	0.42	0.31	0.04	0.79			0.660243	0.2068	0.12588	0.317824	0.99988	0.00529709	4.24	4.43			0.22	8.1	19.4	5.53	7.74	CHD5
FALSE	High	P23193	GN=TCEA1 Transcription elongation factor A protein 1 OS=Homo sapiens PE=1 SV=2	40	11	11	143	-0.06	-0.04	-0.04	0.09	0.13	0.08	-0.01	-0.03			0.999565	0.948196	0.830669	0.967347	0.999999	0.999909	0.74	6.37			8.72	0.75	10.14	2.85	9.42	TCEA1
FALSE	High	Q9UEG4	GN=ZNF629 Zinc finger protein 629 OS=Homo sapiens PE=1 SV=2	19	13	18	126	0.86	-0.34	0.85	0.29	0.07	0.2	-0.21	0.19			0.00323041	0.354925	0.996637	0.706428	0.670527	0.737595	3.57	8.66			14.87	5.56	12.95	5.41	3.53	ZNF629
FALSE	High	P16930	GN=FAH Fumarylacetoacetase OS=Homo sapiens PE=1 SV=2	5	2	2	33	0.5	0.26	0.38	-0.16	0.2	-0.13	0	-0.41			0.825846	0.996114	0.987761	0.998724	1	0.767935	9.67	23.52			6.08	7.42	9.8	15.91	39.47	FAH
FALSE	High	Q15003	GN=NCAPH Condensin complex subunit 2 OS=Homo sapiens PE=1 SV=3	15	12	13	160	0.13	0.06	0.21	-0.16	-0.04	-0.05	0	-0.09			0.267425	0.470267	0.997063	0.994762	1	0.923096	4.72	3.55			1.52	5.44	0.09	0.79	12.36	NCAPH
FALSE	High	P20042	GN=EIF2S2 Eukaryotic translation initiation factor 2 subunit 2 OS=Homo sapiens PE=1 SV=2	11	5	8	73	0.16	-0.11	0	-0.13	-0.08	-0.15	-0.11	-0.12			1	0.532866	0.870363	0.390721	0.694908	0.590059	0.79	2.5			4.25	0.92	5.19	8.76	5.38	EIF2S2
FALSE	High	P49368	GN=CCT3 T-complex protein 1 subunit gamma OS=Homo sapiens PE=1 SV=4	28	15	25	280	0.06	0.1	-0.02	-0.2	0.02	-0.07	0.04	-0.12			0.999973	0.386243	0.999922	0.98404	0.99823	0.811166	10.07	2.37			7.05	6.29	5.61	4.62	3.93	CCT3
FALSE	High	Q14126	GN=DSG2 Desmoglein-2 OS=Homo sapiens PE=1 SV=2	7	7	7	51	-0.06	-0.03	0.14	0.16	0.08	0.08	0.12	0.21			0.945927	0.901253	0.99618	0.99555	0.96716	0.751147	10.66	13.05			13.4	4.94	11.14	7.26	4.76	DSG2
FALSE	High	P63167	GN=DYNLL1 Dynein light chain 1, cytoplasmic OS=Homo sapiens PE=1 SV=1	51	3	3	37	-0.22	-0.27	-0.02	0.18	0.21	0.2	-0.03	-0.1			1	0.864347	0.791305	0.819207	0.99999	0.992194	8.08	16.52			3.82	11.86	9.27	6.36	11.29	DYNLL1
FALSE	High	O60870	GN=KIN DNA/RNA-binding protein KIN17 OS=Homo sapiens PE=1 SV=2	11	4	5	65	0	0.08	0.03	0.07	0.08	-0.03	0.01	0.14			0.999996	0.998771	0.997141	0.999979	1	0.964061	18.06	10.37			5.05	1.23	10.03	0.37	15.45	KIN
FALSE	High	Q6P9B9	GN=INTS5 Integrator complex subunit 5 OS=Homo sapiens PE=1 SV=1	2	2	2	25	0	0.06	-0.04	0.13	-0.06	-0.09	0.43	0.17			0.999989	0.994981	0.999946	0.999346	0.509054	0.981244	6.1	10.09			1.76	3.51	36.95	1.92	7.25	INTS5
FALSE	High	P19525	GN=EIF2AK2 Interferon-induced, double-stranded RNA-activated protein kinase OS=Homo sapiens PE=1 SV=2	14	7	7	58	0.4	0.19	0.12	-0.07	-0.18	-0.09	0.04	-0.05			0.686414	0.959437	0.32195	0.886247	0.998551	0.993143	7.26	2.99			1.67	1.74	0.39	1.57	10.95	EIF2AK2
FALSE	High	O75439	GN=PMPCB Mitochondrial-processing peptidase subunit beta OS=Homo sapiens PE=1 SV=2	15	6	8	84	0.1	-0.07	0.29	0.11	0.08	0.07	0.09	0.31			0.214021	0.933098	0.979402	0.992068	0.970793	0.176084	2.07	2.53			1.78	5.51	9.61	14.92	3.33	PMPCB
FALSE	High	O14681	GN=EI24 Etoposide-induced protein 2.4 homolog OS=Homo sapiens PE=1 SV=4	10	4	4	93	-0.37	-0.06	-0.63	-0.14	0.08	-0.01	-0.16	0.12			0.00628227	0.806016	0.986929	1	0.713961	0.899048	5.44	8.17			7.09	8.53	0.14	11.31	5.73	EI24
FALSE	High	Q13435	GN=SF3B2 Splicing factor 3B subunit 2 OS=Homo sapiens PE=1 SV=2	10	7	9	53	-0.17	0.06	0.08	0.27	0.28	0.16	0.25	0.07			0.998392	0.729029	0.691172	0.953461	0.764061	0.999429	7.24	16.34			11.3	15.72	5.18	10.68	14.06	SF3B2
FALSE	High	Q86TM6	GN=SYVN1 E3 ubiquitin-protein ligase synoviolin OS=Homo sapiens PE=1 SV=2	8	4	6	50	-0.53	-0.07	-0.76	0.21	0.15	0.27	-0.12	-0.15			0.000220743	0.216224	0.512003	0.0792856	0.665679	0.488803	6.94	0.23			0.59	5.97	1.49	8.9	5.06	SYVN1
FALSE	High	Q13613	GN=MTMR1 Myotubularin-related protein 1 OS=Homo sapiens PE=1 SV=4	5	3	3	28	-0.2	-0.07	-0.16	-0.07	0.13	0.09	0.27	-0.16			0.970041	0.999404	0.989123	0.998455	0.770518	0.968108	19.4	15.69			7.26	14.38	9.24	6.11	12.57	MTMR1
FALSE	High	Q9UNE7	GN=STUB1 E3 ubiquitin-protein ligase CHIP OS=Homo sapiens PE=1 SV=2	12	4	4	26	0.25	-0.18	0.3	0.11	-0.04	0.06	0.03	0.13			0.28486	0.961533	0.999674	0.997251	0.999919	0.921032	9.99	5.73			5.99	9.23	2.47	14.48	1.74	STUB1
FALSE	High	P05455	GN=SSB Lupus La protein OS=Homo sapiens PE=1 SV=2	29	15	17	100	0.19	0.48	0.27	-0.12	0.39	0.07	0.16	-0.06			0.445662	0.954479	0.17052	0.997357	0.879893	0.998911	17.62	0.35			0.45	9.42	3.65	4.37	11.99	SSB
FALSE	High	P08183	GN=ABCB1 Multidrug resistance protein 1 OS=Homo sapiens PE=1 SV=3	10	13	14	59	-2.24	-0.25	-0.6	0.03	-0.28	-0.03	0	0.1			0.139356	0.999998	0.752007	0.999997	1	0.997153	7.14	0.58			15.9	8.14	7.62	4.13	27.72	ABCB1
FALSE	High	Q03135	GN=CAV1 Caveolin-1 OS=Homo sapiens PE=1 SV=4	11	2	2	37	-0.32	0.34	0.14	0.18	0.02	0.08	0.28	0.03			0.985793	0.961472	1	0.999537	0.766917	0.999998	12.17	2.99			14.11	11.48	2.02	10.83	25.71	CAV1
FALSE	High	Q96K49	GN=TMEM87B Transmembrane protein 87B OS=Homo sapiens PE=1 SV=1	5	2	3	59	-1.26	0.14	-0.88	-0.22	0.15	0.09	-0.06	-0.2			0.0262276	0.89725	0.980262	0.998689	0.999842	0.924751	6.95	9.16			18.48	6.5	1.94	4.69	26.62	TMEM87B
FALSE	High	P31350	GN=RRM2 Ribonucleoside-diphosphate reductase subunit M2 OS=Homo sapiens PE=1 SV=1	14	4	4	38	0.07	0.2	-0.17	-0.17	0.14	-0.19	-0.03	0.01			0.931679	0.928026	0.971421	0.89721	0.999993	1	0.35	9.95			13.94	1.02	2.88	23.86	5.84	RRM2
FALSE	High	Q96KC8	GN=DNAJC1 DnaJ homolog subfamily C member 1 OS=Homo sapiens PE=1 SV=1	14	8	10	59	-0.89	0.26	-1.16	0.18	0.28	0.4	-0.19	-0.25			6.72678e-05	0.542766	0.164688	0.038536	0.468572	0.235667	9.93	1.54			8.54	10.02	5.51	0.22	1.05	DNAJC1
FALSE	High	Q8IYI6	GN=EXOC8 Exocyst complex component 8 OS=Homo sapiens PE=1 SV=2	3	2	2	31	0	0.12	-0.33	-0.46	-0.07	-0.26	-0.18	-0.14			0.407811	0.154448	0.998911	0.638447	0.871976	0.955702	0.52	1.97			5.63	8.34	1.27	1.06	25.59	EXOC8
FALSE	High	Q5VW36	GN=FOCAD Focadhesin OS=Homo sapiens PE=1 SV=1	3	6	6	44	-0.1	-0.17	-0.06	0.04	0	0.07	0	-0.05			0.949519	0.9949	1	0.939335	1	0.97873	9.19	3.03			2.75	1.89	2.69	4.41	4.41	FOCAD
FALSE	High	Q13564	GN=NAE1 NEDD8-activating enzyme E1 regulatory subunit OS=Homo sapiens PE=1 SV=1	13	5	6	104	0.53	0.52	0.2	-0.22	0.2	-0.08	0.1	-0.16			0.679527	0.580984	0.668651	0.992464	0.978157	0.803865	0.45	14.66			0.39	5.91	11.89	9.78	0.21	NAE1
FALSE	High	O95801	GN=TTC4 Tetratricopeptide repeat protein 4 OS=Homo sapiens PE=1 SV=3	14	5	5	49	-0.11	-0.04	-0.32	-0.14	0.03	0.02	-0.07	-0.28			0.30388	0.91818	0.999986	0.999997	0.996765	0.416109	15.43	13.66			2.59	1.25	0.95	1.5	11.81	TTC4
FALSE	High	P48643	GN=CCT5 T-complex protein 1 subunit epsilon OS=Homo sapiens PE=1 SV=1	21	12	20	98	0.08	0.22	0.16	-0.05	0.05	0.06	0.11	-0.27			0.821153	0.998963	0.999465	0.998359	0.956038	0.345938	1.68	2.11			10.48	12.26	11.57	5.22	5.69	CCT5
FALSE	High	Q9ULA0	GN=DNPEP Aspartyl aminopeptidase OS=Homo sapiens PE=1 SV=1	13	6	7	56	-0.3	0.01	-0.36	-0.11	0.07	0	-0.06	-0.53			0.177418	0.965327	0.995407	1	0.997995	0.0342757	5.67	2.12			7.18	16.17	5.91	2.69	10.97	DNPEP
FALSE	High	P08708	GN=RPS17 40S ribosomal protein S17 OS=Homo sapiens PE=1 SV=2	23	4	4	43	-0.42	-0.33	-0.36	-0.13	-0.04	0.08	0.01	0.12			0.191759	0.933601	0.999762	0.994624	1	0.954457	15.45	1.55			9.1	0.42	6.93	6.73	10.6	RPS17
FALSE	High	O14763	GN=TNFRSF10B Tumor necrosis factor receptor superfamily member 10B OS=Homo sapiens PE=1 SV=2	10	3	3	28	0.64	-0.37	0.12	0.08	0.03	-0.14	-0.58	0.42			0.997683	0.99974	1	0.994651	0.30448	0.601607	23.1	17.96			21.79	8.56	13.39	7.31	14.86	TNFRSF10B
FALSE	High	Q9BUB7	GN=TMEM70 Transmembrane protein 70, mitochondrial OS=Homo sapiens PE=1 SV=2	16	4	4	42	0.18	0	0.14	-0.17	0.02	-0.05	0	0.11			0.970733	0.925226	0.999998	0.999816	1	0.991651	4.23	14.58			1.65	14.69	16.33	1.33	12.82	TMEM70
FALSE	High	P62244	GN=RPS15A 40S ribosomal protein S15a OS=Homo sapiens PE=1 SV=2	44	6	30	146	0.08	-0.18	0.05	-0.26	-0.15	-0.04	-0.07	-0.02			0.988807	0.104916	0.547134	0.995633	0.968169	0.999986	4.76	2.59			1.2	5.3	2.69	3.24	11.18	RPS15A
FALSE	High	Q9Y5X3	GN=SNX5 Sorting nexin-5 OS=Homo sapiens PE=1 SV=1	21	9	11	56	0.69	0.29	0.7	0.12	0.51	0.15	-0.02	0.74			0.70094	0.999935	0.896556	0.999786	1	0.652964	71.82	1.39			1.92	9.33	1.23	11.06	14.43	SNX5
FALSE	High	O43462	GN=MBTPS2 Membrane-bound transcription factor site-2 protease OS=Homo sapiens PE=1 SV=1	3	2	2	0																										MBTPS2
FALSE	High	Q8IUI8	GN=CRLF3 Cytokine receptor-like factor 3 OS=Homo sapiens PE=1 SV=2	10	4	4	49	0.07	0.13	-0.02	-0.23	-0.17	-0.18	0.1	0.04			0.999998	0.699704	0.886526	0.853945	0.990473	0.999871	15.93	3.63			1.17	7.27	2.58	10.48	16.67	CRLF3
FALSE	High	Q9H8E8	GN=CSRP2BP Cysteine-rich protein 2-binding protein OS=Homo sapiens PE=1 SV=3	5	3	3	0	-0.06	-0.22	0.29	-0.1	0.15	0.03	0.14	0			0.969855	0.999899	0.998997	1	0.99938	1	29.25	0.26			34.14	15.2	16.35	18.39	30.76	CSRP2BP
FALSE	High	Q9Y5B9	GN=SUPT16H FACT complex subunit SPT16 OS=Homo sapiens PE=1 SV=1	29	37	54	454	0.03	-0.22	0.09	-0.09	-0.11	-0.15	-0.09	0.04			0.946085	0.916825	0.832729	0.630554	0.943928	0.999348	0.58	7.62			2.44	6.12	9.01	8.63	0.76	SUPT16H
FALSE	High	O60701	GN=UGDH UDP-glucose 6-dehydrogenase OS=Homo sapiens PE=1 SV=1	13	5	5	140	0.09	0.33	0.06	0.11	0	-0.01	0.2	-0.19			0.996981	0.950697	1	1	0.573258	0.639449	15.27	6.95			3.33	3.57	8.01	6.49	3.49	UGDH
FALSE	High	P02786	GN=TFRC Transferrin receptor protein 1 OS=Homo sapiens PE=1 SV=2	37	26	44	531	-0.3	0.01	-0.12	0.21	0.04	-0.02	0.18	0.01			0.295658	0.0344427	0.962726	0.997863	0.0593354	0.999974	3.37	2.58			2.5	3.48	0.84	0.7	6.39	TFRC
FALSE	High	O75400	GN=PRPF40A Pre-mRNA-processing factor 40 homolog A OS=Homo sapiens PE=1 SV=2	9	10	11	105	0.49	-0.02	0.37	0.02	-0.05	-0.16	-0.02	0.21			0.0271343	0.999984	0.995091	0.497216	0.999972	0.265513	5.95	8.69			1.82	5.48	3.52	5.58	6.65	PRPF40A
FALSE	High	P55795	GN=HNRNPH2 Heterogeneous nuclear ribonucleoprotein H2 OS=Homo sapiens PE=1 SV=1	22	8	17	230	0.46	0.4	0.43	0.19	-0.03	0.02	0.15	0.19			0.146923	0.814569	0.999984	0.999999	0.917417	0.806902	9.57	13.5			5.39	0.6	7.09	3.69	17.41	HNRNPH2
FALSE	High	Q9NZ01	GN=TECR Very-long-chain enoyl-CoA reductase OS=Homo sapiens PE=1 SV=1	28	12	18	122	-0.32	-0.03	-1.36	-0.05	0.29	0.39	-0.41	0.11			7.23629e-05	0.999045	0.265152	0.0941003	0.0779473	0.947456	4.97	6.83			13.83	2.72	5.43	10.44	4.44	TECR
FALSE	High	Q9Y676	GN=MRPS18B 28S ribosomal protein S18b, mitochondrial OS=Homo sapiens PE=1 SV=1	10	2	2	68	0.17	0.17	-0.16	0.01	-0.11	0.11	-0.22	0.2			0.993648	1	0.999097	0.998921	0.964652	0.978545	3.92	13.9			15.86	30.7	16.34	14.49	14.49	MRPS18B
FALSE	High	P13995	GN=MTHFD2 Bifunctional methylenetetrahydrofolate dehydrogenase/cyclohydrolase, mitochondrial OS=Homo sapiens PE=1 SV=2	20	6	7	65	-0.02	0.07	0.09	0.27	0.08	0.17	0.11	-0.19			0.984743	0.421805	0.989439	0.813132	0.960376	0.703674	19.58	5.76			2.78	7.87	4	0.53	2.97	MTHFD2
FALSE	High	P60602	GN=ROMO1 Reactive oxygen species modulator 1 OS=Homo sapiens PE=1 SV=1	22	1	2	95	-0.17	0.13	-0.15	0	0	0.35	-0.03	0.33			0.977591	1	1	0.545022	0.999995	0.605986	2.23	4.13			1.19	25.32	5.77	16.77	13.98	ROMO1
FALSE	High	P78559	GN=MAP1A Microtubule-associated protein 1A OS=Homo sapiens PE=1 SV=6	1	2	2	50	1.47	-0.36	0.83	0.08	-0.83	-0.28	-0.47	0.22			0.894063	1	0.89405	0.999561	0.992266	0.99989	73.61	19.01			52.19	4.77	21.07	60.91	51.17	MAP1A
FALSE	High	P52209	GN=PGD 6-phosphogluconate dehydrogenase, decarboxylating OS=Homo sapiens PE=1 SV=3	20	9	15	317	-0.17	0.17	-0.24	-0.15	-0.01	-0.05	0.07	-0.35			0.19268	0.57084	0.999997	0.996407	0.964044	0.0376658	2.87	0.74			3.59	7.84	10.77	0.85	5.72	PGD
FALSE	High	Q9H1E5	GN=TMX4 Thioredoxin-related transmembrane protein 4 OS=Homo sapiens PE=1 SV=1	10	4	4	68	-0.25	0.32	-0.56	-0.04	0.21	0.19	-0.03	-0.03			0.0113647	0.9997	0.488162	0.572251	0.999926	0.999948	14.52	9.41			3.94	2	7.31	0.01	1.56	TMX4
FALSE	High	Q8NI36	GN=WDR36 WD repeat-containing protein 36 OS=Homo sapiens PE=1 SV=1	22	16	20	244	-0.03	-0.1	-0.1	-0.1	-0.04	-0.21	-0.13	0.07			0.979725	0.981216	0.999833	0.667626	0.937694	0.99685	11.98	0.6			12.07	0.77	5.18	15.05	4.58	WDR36
FALSE	High	P33151	GN=CDH5 Cadherin-5 OS=Homo sapiens PE=1 SV=5	3	2	2	43																										CDH5
FALSE	High	Q9Y294	GN=ASF1A Histone chaperone ASF1A OS=Homo sapiens PE=1 SV=1	11	2	2	80																										ASF1A
FALSE	High	Q13330	GN=MTA1 Metastasis-associated protein MTA1 OS=Homo sapiens PE=1 SV=2	22	12	13	137	0.07	-0.06	0.14	-0.16	0.05	-0.02	-0.06	0.22			0.922886	0.89209	0.99948	0.999999	0.998656	0.686861	17.01	0.13			7.06	3.72	4.66	13.39	8.6	MTA1
FALSE	High	P27707	GN=DCK Deoxycytidine kinase OS=Homo sapiens PE=1 SV=1	17	4	4	54	0.8	0.23	0.54	0.06	-0.17	0.03	0.1	-0.26			0.880439	0.999999	0.999608	1	0.999981	0.995786	63.94	2.87			10.47	5.91	16.78	19.32	36.34	DCK
FALSE	High	P04424	GN=ASL Argininosuccinate lyase OS=Homo sapiens PE=1 SV=4	5	2	2	23																										ASL
FALSE	High	O15258	GN=RER1 Protein RER1 OS=Homo sapiens PE=1 SV=1	29	4	5	83	-0.1	0.13	-0.48	0.29	-0.06	0.13	-0.01	0.07			0.766499	0.965562	0.999991	0.999497	1	0.999985	33.16	8.38			15.32	7.37	16.03	36.3	22.94	RER1
FALSE	High	Q9NRX1	GN=PNO1 RNA-binding protein PNO1 OS=Homo sapiens PE=1 SV=1	29	6	6	94	0.02	-0.12	0.15	0.14	0.03	0.07	0.02	0.11			0.547513	0.64302	0.999852	0.959531	0.999959	0.835047	6.12	3.56			2.7	0.56	1.33	3.85	12.26	PNO1
FALSE	High	Q15233	GN=NONO Non-POU domain-containing octamer-binding protein OS=Homo sapiens PE=1 SV=4	27	13	30	260	0.13	0.17	0.2	0.14	0.04	0.07	0.07	0.11			0.232369	0.51952	0.996699	0.961548	0.961988	0.781259	4.75	7.14			5.79	7.39	0.21	4.79	0.6	NONO
FALSE	High	Q9P2T1	GN=GMPR2 GMP reductase 2 OS=Homo sapiens PE=1 SV=1	16	4	4	62	0.46	0.18	0.22	0.04	-0.06	0.01	-0.12	-0.19			0.800713	0.999941	0.999359	1	0.981629	0.875904	11.08	4.65			19.19	2.57	6.04	8.09	14.78	GMPR2
FALSE	High	Q8NEU8	GN=APPL2 DCC-interacting protein 13-beta OS=Homo sapiens PE=1 SV=3	4	2	2	53	-0.02	1.01	-0.02	-0.33	-0.18	-0.25	-0.36	0.14			1	0.375713	0.862565	0.624591	0.282873	0.940563	6.56	5.5			18.94	10.88	3.12	11.48	3.82	APPL2
FALSE	High	Q9NX05	GN=FAM120C Constitutive coactivator of PPAR-gamma-like protein 2 OS=Homo sapiens PE=2 SV=3	3	3	3	28	-0.14	-0.34	0.17	0.11	-0.04	0.08	-0.11	-0.15			0.158487	0.479689	0.982958	0.790648	0.537987	0.244183	1.13	8.18			5.63	2.76	1.02	0.69	0.75	FAM120C
FALSE	High	Q7Z4W1	GN=DCXR L-xylulose reductase OS=Homo sapiens PE=1 SV=2	18	4	4	53	-0.49	-0.35	-0.16	0.07	0.16	0.02	0.05	0.03			0.773056	0.993313	0.770208	0.999992	0.999125	0.999953	12.7	0.42			2.21	7.4	11.12	1.45	8.78	DCXR
FALSE	High	O75915	GN=ARL6IP5 PRA1 family protein 3 OS=Homo sapiens PE=1 SV=1	13	3	3	41	-0.34	-0.01	-0.47	0.11	0.18	0.25	-0.06	0.23			0.0460407	0.950093	0.715863	0.416172	0.997084	0.502462	5.88	2.69			4.73	10.98	13.69	6.52	5.77	ARL6IP5
FALSE	High	O00303	GN=EIF3F Eukaryotic translation initiation factor 3 subunit F OS=Homo sapiens PE=1 SV=1	28	8	13	175	0.22	-0.07	0.27	-0.05	0.05	0.12	0.16	-0.14			0.105166	0.993614	0.992879	0.7483	0.503202	0.648895	2.59	3.55			3.4	0.62	1.16	0.82	13.67	EIF3F
FALSE	High	P20839	GN=IMPDH1 Inosine-5'-monophosphate dehydrogenase 1 OS=Homo sapiens PE=1 SV=2	6	3	3	26																										IMPDH1
FALSE	High	P01130	GN=LDLR Low-density lipoprotein receptor OS=Homo sapiens PE=1 SV=1	8	6	7	50	0.02	-0.38	0.08	0.24	-0.31	-0.09	0.04	-0.03			0.998304	0.78946	0.595346	0.997893	0.999967	0.999995	28.59	2.48			3.36	4.02	6.26	0.5	9.14	LDLR
FALSE	High	P62942	GN=FKBP1A Peptidyl-prolyl cis-trans isomerase FKBP1A OS=Homo sapiens PE=1 SV=2	25	2	3	94	0.07	0.19	-0.31	-0.3	0.02	0.04	-0.1	-0.26			0.658935	0.679	1	0.99999	0.996974	0.772744	16.44	9.36			13.61	8.02	12.12	9.89	16.9	FKBP1A
FALSE	High	P54105	GN=CLNS1A Methylosome subunit pICln OS=Homo sapiens PE=1 SV=1	11	2	2	44	-0.06	-0.15	-0.05	-0.22	0.26	0.11	-0.02	-0.05			0.999933	0.849814	0.760166	0.994084	1	0.99995	16.92	4.2			4.84	1.88	4.16	20.76	16.67	CLNS1A
FALSE	High	Q15031	GN=LARS2 Probable leucine--tRNA ligase, mitochondrial OS=Homo sapiens PE=1 SV=2	9	8	9	50	0.05	-0.14	0.05	0.11	-0.12	0.04	-0.12	0.05			0.928824	0.436931	0.378745	0.98993	0.316623	0.928427	6.55	0.35			0.03	2.48	5.07	3.72	1.29	LARS2
FALSE	High	Q9NYW8	GN=RBAK RB-associated KRAB zinc finger protein OS=Homo sapiens PE=1 SV=1	4	2	2	28	0.88	-0.36	1.01	0.05	0.07	0.22	-0.02	0.63			0.0196069	0.999972	0.999734	0.924789	1	0.158793	11.3	17.29			7.82	12.1	23.33	17.04	1.09	RBAK
FALSE	High	Q9NVH1	GN=DNAJC11 DnaJ homolog subfamily C member 11 OS=Homo sapiens PE=1 SV=2	24	13	14	209	-0.29	-0.3	-0.19	0.02	0.03	0.01	-0.08	0.06			0.881585	1	0.999994	1	0.997852	0.999471	10.63	4.48			7.1	12.88	8.17	4.92	19.45	DNAJC11
FALSE	High	Q9NVU7	GN=SDAD1 Protein SDA1 homolog OS=Homo sapiens PE=1 SV=3	8	7	9	51	0.28	-0.08	0.1	0.02	-0.09	-0.02	-0.05	0.09			0.909871	0.999958	0.945102	0.999993	0.995779	0.936967	7.11	2.23			4.67	5.01	9.85	8.44	3.39	SDAD1
FALSE	High	Q7Z7G8	GN=VPS13B Vacuolar protein sorting-associated protein 13B OS=Homo sapiens PE=1 SV=2	1	3	3	32	-0.32	0.42	-0.33	-0.23	-0.02	-0.19	0.13	-0.23			0.109309	0.350726	0.999995	0.545804	0.84759	0.343784	6.77	0.83			0.07	12.82	7.1	8.11	1.53	VPS13B
FALSE	High	Q13601	GN=KRR1 KRR1 small subunit processome component homolog OS=Homo sapiens PE=1 SV=4	10	4	4	26	0.16	0.04	0.01	-0.19	-0.12	-0.2	-0.18	0.11			1	0.751888	0.954066	0.727546	0.790225	0.977516	18.94	2.38			4.56	2.36	6.73	4.17	11.27	KRR1
FALSE	High	P52907	GN=CAPZA1 F-actin-capping protein subunit alpha-1 OS=Homo sapiens PE=1 SV=3	37	8	9	96	0.28	0.1	0.16	-0.2	-0.06	-0.17	-0.05	-0.13			0.674616	0.447323	0.994682	0.593161	0.996449	0.821084	10.39	7.42			1.49	2.04	2.42	11.73	0.18	CAPZA1
FALSE	High	Q15382	GN=RHEB GTP-binding protein Rheb OS=Homo sapiens PE=1 SV=1	13	3	3	29	-0.24	0.04	-0.23	-0.19	0.03	-0.02	0.01	-0.04			0.727355	0.857635	0.999994	0.999998	1	0.999922	2.61	8.11			11.22	6.94	2.36	17.49	14.45	RHEB
FALSE	High	Q9Y232	GN=CDYL Chromodomain Y-like protein OS=Homo sapiens PE=1 SV=2	6	3	3	17	0.01	0.25	-0.36	0.18	-0.19	0.17	-0.19	0.03			0.68046	0.9756	0.96691	0.983432	0.966899	0.999999	12.3	3.6			1.96	3.42	17.23	16.94	29.4	CDYL
FALSE	High	P27348	GN=YWHAQ 14-3-3 protein theta OS=Homo sapiens PE=1 SV=1	44	12	20	277	0.02	-0.04	-0.05	-0.31	-0.02	-0.04	0.02	-0.05			0.999098	0.30254	0.999999	0.999901	0.999999	0.999257	9.83	4.66			5.92	10.66	5.45	12.96	8.76	YWHAQ
FALSE	High	Q9P2X3	GN=IMPACT Protein IMPACT OS=Homo sapiens PE=1 SV=2	3	1	2	70	0	0.1	-0.16	-0.12	0.06	-0.16	0.06	-0.25			0.981186	0.99616	0.999934	0.980507	0.999914	0.887576	11.52	10.58			26	11.48	9.22	9.89	16.11	IMPACT
FALSE	High	Q15056	GN=EIF4H Eukaryotic translation initiation factor 4H OS=Homo sapiens PE=1 SV=5	18	3	4	45	0.23	0.17	0.29	0.02	0.46	0.27	-0.04	0.23			0.743568	1	0.33016	0.787951	0.999975	0.878302	4.69	21.24			6.02	9.81	21.98	4.85	11.61	EIF4H
FALSE	High	P09622	GN=DLD Dihydrolipoyl dehydrogenase, mitochondrial OS=Homo sapiens PE=1 SV=2	26	14	25	207	-0.1	0.17	0	0.1	0.15	0.07	0.19	-0.01			1	0.804125	0.509426	0.951203	0.290086	1	1.62	10.09			5.3	3.1	6.5	1.14	3.15	DLD
FALSE	High	Q9Y285	GN=FARSA Phenylalanine--tRNA ligase alpha subunit OS=Homo sapiens PE=1 SV=3	19	11	20	158	0.32	0.03	0.31	0.18	-0.01	0.17	0.05	-0.1			0.0288454	0.282541	1	0.320979	0.979398	0.741221	6.07	6.97			6.62	4.53	1	3.41	1.31	FARSA
FALSE	High	Q9Y597	GN=KCTD3 BTB/POZ domain-containing protein KCTD3 OS=Homo sapiens PE=1 SV=2	3	2	2	20	-0.02	-0.18	-0.14	-0.14	-0.05	-0.35	0.08	0.08			0.998016	0.997708	0.999995	0.855294	0.999887	0.999895	25.1	20.47			15.81	12.64	0.17	21.79	25.58	KCTD3
FALSE	High	Q8N1F7	GN=NUP93 Nuclear pore complex protein Nup93 OS=Homo sapiens PE=1 SV=2	32	25	40	380	-0.68	0.05	-0.03	-0.04	-0.09	-0.1	0	-0.08			0.999873	0.998686	0.918434	0.873557	1	0.943713	9.09	3.75			0.93	7.4	6.54	4.55	5.85	NUP93
FALSE	High	Q8TDJ6	GN=DMXL2 DmX-like protein 2 OS=Homo sapiens PE=1 SV=2	1	2	2	0																										DMXL2
FALSE	High	O00468	GN=AGRN Agrin OS=Homo sapiens PE=1 SV=5	5	6	6	55	0.17	-0.09	-0.05	-0.22	0.01	-0.05	0.13	-0.16			0.999607	0.554127	1	0.998926	0.917693	0.816472	3.13	10.44			7.03	3.21	8.86	12.57	8.64	AGRN
FALSE	High	Q96BI3	GN=APH1A Gamma-secretase subunit APH-1A OS=Homo sapiens PE=1 SV=1	5	2	4	72	-0.09	0.09	-0.36	-0.04	0.02	0.11	-0.02	0.33			0.0657279	0.999405	0.999988	0.890669	0.999962	0.0946001	2.27	13.95			7.45	5.58	2.36	2.87	4.18	APH1A
FALSE	High	Q92930	GN=RAB8B Ras-related protein Rab-8B OS=Homo sapiens PE=1 SV=2	31	7	9	86	-0.21	-0.12	-0.12	-0.13	0.1	-0.03	-0.02	-0.07			0.906195	0.876122	0.95766	0.999837	0.999994	0.991282	4.05	6.49			8.68	1.4	5.62	9.14	12.27	RAB8B
FALSE	High	P60174	GN=TPI1 Triosephosphate isomerase OS=Homo sapiens PE=1 SV=3	42	11	29	314	-0.22	0.09	-0.29	-0.21	0.31	-0.06	-0.03	-0.23			0.226433	0.537216	0.190165	0.997114	0.999887	0.437665	13.6	1.12			5.03	6.48	3.06	11	2.99	TPI1
FALSE	High	Q9HCD5	GN=NCOA5 Nuclear receptor coactivator 5 OS=Homo sapiens PE=1 SV=2	12	6	6	40	0.04	-0.02	0.08	0.11	-0.01	-0.03	0	0.14			0.967759	0.872659	0.999997	0.999673	1	0.70251	4.21	2.6			0.86	0.82	4.7	2.92	14.22	NCOA5
FALSE	High	Q9H8Y5	GN=ANKZF1 Ankyrin repeat and zinc finger domain-containing protein 1 OS=Homo sapiens PE=1 SV=1	4	2	2	22	0.64	0.16	0.2	-0.35	-0.17	-0.5	-0.24	0.46			0.979721	0.811944	0.989934	0.518619	0.951188	0.596314	11.58	28.14			0.53	4.03	9.38	8.74	32.57	ANKZF1
FALSE	High	P63096	GN=GNAI1 Guanine nucleotide-binding protein G(i) subunit alpha-1 OS=Homo sapiens PE=1 SV=2	10	3	3	36	0.48	-0.05	0.06	0.54	-0.02	-0.22	-0.05	-0.04			0.999965	0.446849	1	0.967971	0.999994	0.999998	30.36	24.75			25.38	1.6	1.45	4.4	4.35	GNAI1
FALSE	High	P49642	GN=PRIM1 DNA primase small subunit OS=Homo sapiens PE=1 SV=1	4	2	2	31	0.36	-0.04	0.31	0.09	0.13	-0.08	0.08	-0.06			0.379598	0.99091	0.943568	0.993813	0.99556	0.99909	5.99	17.84			4.28	3.9	2.3	6.4	13.93	PRIM1
FALSE	High	Q9UJZ1	GN=STOML2 Stomatin-like protein 2, mitochondrial OS=Homo sapiens PE=1 SV=1	23	6	11	73	0.3	0.13	0.07	-0.11	0.13	0.06	0.08	0.01			0.996429	0.963478	0.91992	0.998291	0.987944	1	9.17	12.3			4.33	5.28	4.22	11.56	6.12	STOML2
FALSE	High	O95372	GN=LYPLA2 Acyl-protein thioesterase 2 OS=Homo sapiens PE=1 SV=1	19	4	4	42	-0.25	-0.2	-0.11	-0.33	0.13	0.02	0.06	-0.06			0.998804	0.793402	0.996417	1	0.999941	0.999953	12.53	22.11			16.55	4.43	2.54	17.6	24.85	LYPLA2
FALSE	High	P62995	GN=TRA2B Transformer-2 protein homolog beta OS=Homo sapiens PE=1 SV=1	11	3	3	39	0.25	0.06	-0.05	-0.45	-0.19	-0.62	-0.17	0			0.999823	0.138027	0.808694	0.0346904	0.891854	1	9.81	19.6			6.72	1.2	8.43	9.47	1.16	TRA2B
FALSE	High	Q5H8A4	GN=PIGG GPI ethanolamine phosphate transferase 2 OS=Homo sapiens PE=1 SV=1	8	7	8	102	-0.29	-0.13	-1.17	0.01	-0.27	0.22	-0.28	0.03			0.000104731	1	0.25213	0.401555	0.225456	0.999809	13	3.23			5.56	5.38	7.03	5.03	6.31	PIGG
FALSE	High	Q9UKA9	GN=PTBP2 Polypyrimidine tract-binding protein 2 OS=Homo sapiens PE=1 SV=1	7	4	8	79	-0.09	0.4	-0.22	0.01	-0.07	0.01	0.1	-0.12			0.908932	1	0.999588	1	0.998161	0.994376	9.15	11.87			13.52	1.79	10.59	23.6	14.5	PTBP2
FALSE	High	O96008	GN=TOMM40 Mitochondrial import receptor subunit TOM40 homolog OS=Homo sapiens PE=1 SV=1	10	4	7	94	-0.49	-0.13	-0.26	0.3	0.22	0.33	-0.05	0.01			0.153057	0.088065	0.281936	0.0607001	0.992616	0.999999	4.15	1.78			10.08	8.9	5.55	3.85	0.81	TOMM40
FALSE	High	Q9NXF1	GN=TEX10 Testis-expressed sequence 10 protein OS=Homo sapiens PE=1 SV=2	22	20	22	133	0.47	-0.06	0.42	0.1	-0.09	-0.08	-0.06	0.25			0.00744102	0.827973	0.867116	0.907052	0.973821	0.0946827	7.13	3.77			4.06	1.31	8.59	3.55	3.87	TEX10
FALSE	High	Q6NZY4	GN=ZCCHC8 Zinc finger CCHC domain-containing protein 8 OS=Homo sapiens PE=1 SV=2	4	2	2	25																										ZCCHC8
FALSE	High	O75934	GN=BCAS2 Pre-mRNA-splicing factor SPF27 OS=Homo sapiens PE=1 SV=1	9	3	3	43	0.12	0.49	-0.02	-0.22	-0.12	-0.18	0.16	0.29			1	0.984515	0.999364	0.993148	0.996503	0.940398	24.47	4.16			7	5.09	0.1	8	44.08	BCAS2
FALSE	High	O94822	GN=LTN1 E3 ubiquitin-protein ligase listerin OS=Homo sapiens PE=1 SV=6	3	4	4	0	0.16	0.16	0.21	0.14	-0.17	0.08	0.18	-0.13			0.564359	0.868938	0.722226	0.99026	0.685314	0.898242	2.03	1.22			7.24	3.58	0.61	14.54	12.2	LTN1
FALSE	High	Q9BQ95	GN=ECSIT Evolutionarily conserved signaling intermediate in Toll pathway, mitochondrial OS=Homo sapiens PE=1 SV=1	9	3	3	50	0.11	-0.15	0.2	-0.05	0.33	-0.06	0.16	-0.05			0.862928	0.999793	0.458292	0.999384	0.938009	0.999823	16.73	2.29			4.52	2	9.92	8.96	19.19	ECSIT
FALSE	High	Q8IUH4	GN=ZDHHC13 Palmitoyltransferase ZDHHC13 OS=Homo sapiens PE=1 SV=3	7	4	4	28	-2.91	-0.18	-1.45	0.28	0.08	0.04	0.09	-1.24			0.0301866	0.971241	0.999969	0.999999	0.999938	0.064264	53.71	0.59			7.69	4.32	16.2	4.31	9.56	ZDHHC13
FALSE	High	P29323	GN=EPHB2 Ephrin type-B receptor 2 OS=Homo sapiens PE=1 SV=5	3	3	3	75																										EPHB2
FALSE	High	Q5W0B1	GN=RNF219 RING finger protein 219 OS=Homo sapiens PE=1 SV=1	3	2	2	0																										RNF219
FALSE	High	Q13428	GN=TCOF1 Treacle protein OS=Homo sapiens PE=1 SV=3	21	30	40	295	-0.36	-0.21	-0.27	-0.15	-0.08	-0.17	-0.14	0.07			0.203575	0.728719	0.977876	0.644435	0.787349	0.990796	2.9	2.31			5.47	11.83	9.08	4.7	6.08	TCOF1
FALSE	High	Q04721	GN=NOTCH2 Neurogenic locus notch homolog protein 2 OS=Homo sapiens PE=1 SV=3	1	2	2	33	0.06	0.04	0.06	0.07	-0.04	0	0.09	0.01			0.999749	0.999402	0.999989	1	0.99753	1	8.17	6.74			8.85	11.53	1.73	8.34	25.4	NOTCH2
FALSE	High	O43759	GN=SYNGR1 Synaptogyrin-1 OS=Homo sapiens PE=1 SV=2	10	2	3	33																										SYNGR1
FALSE	High	Q04726	GN=TLE3 Transducin-like enhancer protein 3 OS=Homo sapiens PE=1 SV=2	8	5	6	65	0.76	0.45	0.5	-0.14	-0.05	-0.19	-0.04	-0.15			0.180151	0.976464	0.999893	0.913958	0.999975	0.96616	7.26	18.99			13.14	18.76	4.95	4.76	5.46	TLE3
FALSE	High	O94955	GN=RHOBTB3 Rho-related BTB domain-containing protein 3 OS=Homo sapiens PE=1 SV=2	6	3	3	47	0.29	-0.43	0.14	0.22	-0.03	-0.06	0.12	0.12			0.991509	0.928954	0.999997	0.999945	0.996051	0.996512	1.04	18.94			20.8	3.14	0.05	8.1	23.8	RHOBTB3
FALSE	High	A0AVF1	GN=TTC26 Intraflagellar transport protein 56 OS=Homo sapiens PE=2 SV=1	7	3	3	75	-0.06	0.1	-0.13	-0.17	0	-0.03	-0.16	-0.11			0.960543	0.853162	1	0.99997	0.901417	0.980026	8.5	1.86			1.61	22.32	6.96	0.1	4.37	TTC26
FALSE	High	Q5HYB6	GN=DKFZp686J1372 Epididymis luminal protein 189 OS=Homo sapiens PE=1 SV=1	22	6	6	51	-0.37	-0.05	-0.23	0.18	-0.03	0.11	0.1	-0.13			0.810961	0.913832	0.99999	0.990138	0.994787	0.984305	26.81	8.54			6.68	0.46	3.44	1.76	10.1	DKFZp686J1372
FALSE	High	A0FGR8	GN=ESYT2 Extended synaptotagmin-2 OS=Homo sapiens PE=1 SV=1	17	13	17	154	-0.16	0.03	-0.51	0.36	0.17	0.17	-0.13	0.04			0.0589675	0.229962	0.841186	0.847207	0.946546	0.999908	17.14	6.56			0.65	2.53	1.1	11.59	10.47	ESYT2
FALSE	High	Q8N108	GN=MIER1 Mesoderm induction early response protein 1 OS=Homo sapiens PE=1 SV=2	12	5	5	64	0.5	-0.06	0.17	-0.22	-0.06	-0.2	-0.1	0.03			0.689177	0.430405	0.99693	0.515401	0.955522	0.99985	1.37	1.95			2.53	6.31	7.17	9.26	13.54	MIER1
FALSE	High	Q9NPJ3	GN=ACOT13 Acyl-coenzyme A thioesterase 13 OS=Homo sapiens PE=1 SV=1	13	2	3	69	0.34	0.45	0.05	-0.06	-0.02	-0.09	0.09	-0.01			0.999761	0.999239	0.999995	0.992295	0.992456	1	9.06	8.1			7.9	0.28	6.88	5.6	18.27	ACOT13
FALSE	High	Q9GZZ1	GN=NAA50 N-alpha-acetyltransferase 50 OS=Homo sapiens PE=1 SV=1	54	11	11	56	0.09	-0.08	-0.12	-0.44	-0.1	-0.19	-0.19	-0.16			0.211757	0.000185728	0.338721	0.0240992	0.0280402	0.055217	4.73	0.72			3.34	2.48	3.43	2.21	1.39	NAA50
FALSE	High	Q9H497	GN=TOR3A Torsin-3A OS=Homo sapiens PE=1 SV=1	9	3	3	52	-0.16	-0.04	-0.85	0.22	0.06	0.66	-0.17	0.09			0.0893633	0.960933	0.999954	0.231785	0.990316	0.999634	31.8	8.54			5.95	16.67	3.15	2.2	23.89	TOR3A
FALSE	High	Q8IYH5	GN=ZZZ3 ZZ-type zinc finger-containing protein 3 OS=Homo sapiens PE=1 SV=1	2	2	2	0	-0.51	-0.67	-0.26	-0.05	-0.25	0.03	0.1	0.01			0.775618	0.999899	0.800912	0.999999	0.997311	1	23.45	19.52			0.68	8.45	5.4	0.65	8.09	ZZZ3
FALSE	High	P46940	GN=IQGAP1 Ras GTPase-activating-like protein IQGAP1 OS=Homo sapiens PE=1 SV=1	23	36	48	521	0.14	-0.08	0.26	-0.08	-0.15	-0.11	0.07	0.02			0.0790516	0.897309	0.456701	0.703732	0.946632	0.99997	11.24	0.59			4	1.42	3.51	4.5	1.22	IQGAP1
FALSE	High	Q08AN1	GN=ZNF616 Zinc finger protein 616 OS=Homo sapiens PE=2 SV=2	12	5	6	34	0.35	-0.69	0.93	0.06	0.06	-0.05	-0.11	0.41			0.103321	0.999976	0.999984	0.99999	0.999532	0.751513	0.59	8.44			12.12	8.31	23.21	18.47	36.55	ZNF616
FALSE	High	Q9NQR4	GN=NIT2 Omega-amidase NIT2 OS=Homo sapiens PE=1 SV=1	30	7	7	48	0.33	0.07	0.35	-0.11	0.08	-0.03	0.09	-0.01			0.298143	0.981308	0.996573	0.99998	0.992938	1	8.25	6.54			5.57	1.55	14.32	5.04	16.91	NIT2
FALSE	High	P51116	GN=FXR2 Fragile X mental retardation syndrome-related protein 2 OS=Homo sapiens PE=1 SV=2	18	9	9	83	-0.15	0.03	0.03	-0.15	0.06	-0.06	0.06	-0.2			0.999997	0.948778	0.999697	0.99964	0.999481	0.85718	6.57	4.58			4.01	5.94	10.14	0.63	25.03	FXR2
FALSE	High	Q9NWV8	GN=BABAM1 BRISC and BRCA1-A complex member 1 OS=Homo sapiens PE=1 SV=1	13	3	4	91	0.43	0.41	-0.18	-0.55	-0.44	-0.65	0.54	-0.19			0.998039	0.734985	0.87075	0.593111	0.73877	0.997541	9.23	4.39			10.13	5.94	45.23	43.05	2.21	BABAM1
FALSE	High	P50213	GN=IDH3A Isocitrate dehydrogenase [NAD] subunit alpha, mitochondrial OS=Homo sapiens PE=1 SV=1	15	6	8	99	0.36	0.03	0.32	-0.01	0.28	0	-0.04	-0.31			0.194119	1	0.283477	1	0.999823	0.207701	3.05	0.13			2.6	5.9	5.88	4.62	17.61	IDH3A
FALSE	High	P63151	GN=PPP2R2A Serine/threonine-protein phosphatase 2A 55 kDa regulatory subunit B alpha isoform OS=Homo sapiens PE=1 SV=1	14	6	6	0	0.09	0.05	-0.02	-0.22	-0.06	-0.11	-0.09	-0.25			0.999996	0.496118	0.997953	0.93849	0.977455	0.397653	1.97	2.76			3.52	1.33	1.54	17.11	9.91	PPP2R2A
FALSE	High	Q86UP2	GN=KTN1 Kinectin OS=Homo sapiens PE=1 SV=1	31	40	43	302	0.06	0.16	-0.23	0.17	0.15	0.23	-0.03	0.21			0.200135	0.43223	0.593962	0.194782	0.999695	0.279587	4.8	10.76			2.76	3.03	7.45	1.44	3.67	KTN1
FALSE	High	Q9BU23	GN=LMF2 Lipase maturation factor 2 OS=Homo sapiens PE=1 SV=2	13	8	11	82	-0.52	-0.11	-0.87	-0.08	0.39	-0.08	-0.2	0.21			6.67739e-05	0.897941	0.0101564	0.888832	0.204213	0.169004	4.36	9.38			0.58	4.02	5.36	2.57	3.67	LMF2
FALSE	High	Q9BRB3	GN=PIGQ Phosphatidylinositol N-acetylglucosaminyltransferase subunit Q OS=Homo sapiens PE=1 SV=3	3	1	2	28	0.56	-0.03	-0.19	0.11	-0.01	0.24	-0.03	0.23			0.95492	0.997505	1	0.878501	0.999999	0.894933	2.36	0.24			6.84	24.42	1.07	12.88	23.56	PIGQ
FALSE	High	Q08357	GN=SLC20A2 Sodium-dependent phosphate transporter 2 OS=Homo sapiens PE=1 SV=1	5	3	4	67	-0.27	0.07	-0.63	-0.14	-0.11	-0.11	-0.03	0.25			0.0604764	0.97157	0.992547	0.992841	0.999994	0.737262	19.05	5.65			9.15	2.15	14.94	7.09	12.55	SLC20A2
FALSE	High	Q9H490	GN=PIGU Phosphatidylinositol glycan anchor biosynthesis class U protein OS=Homo sapiens PE=1 SV=3	10	4	8	43	-0.19	0	-0.55	-0.09	0.11	0.08	-0.14	0.17			0.000786121	0.811534	0.62621	0.894959	0.420728	0.244956	5.77	4.04			4.61	0.48	4.74	7.34	0.03	PIGU
FALSE	High	Q9UDY8	GN=MALT1 Mucosa-associated lymphoid tissue lymphoma translocation protein 1 OS=Homo sapiens PE=1 SV=1	2	2	2	0	0.09	0.13	-0.03	0.19	-0.15	-0.07	0.09	0.09			0.999992	0.905016	0.959738	0.999338	0.99762	0.997226	7.12	6.27			4.71	13.75	1.6	5.86	24.41	MALT1
FALSE	High	P20020	GN=ATP2B1 Plasma membrane calcium-transporting ATPase 1 OS=Homo sapiens PE=1 SV=3	11	14	17	303	-0.3	-0.1	-0.51	-0.02	-0.07	0.06	0.04	0.08			0.00805384	0.999996	0.975889	0.993674	0.999477	0.969051	1.92	0.67			13.34	7.5	4.42	1.23	3.44	ATP2B1
FALSE	High	Q9H4A5	GN=GOLPH3L Golgi phosphoprotein 3-like OS=Homo sapiens PE=1 SV=1	12	2	2	43	1.22	0.8	0.2	0.56	0.3	0.88	0.08	0.23			0.961858	0.305167	0.823454	0.0564197	0.99976	0.940577	8.66	17.05			8.14	21.08	17.94	11.36	20.11	GOLPH3L
FALSE	High	Q96JJ7	GN=TMX3 Protein disulfide-isomerase TMX3 OS=Homo sapiens PE=1 SV=2	16	7	8	82	-0.16	0.14	-0.91	0.14	-0.09	0.38	-0.11	-0.19			0.00117578	0.874781	0.975599	0.120684	0.941951	0.662604	0.26	8.03			2.47	0.04	7.13	0.36	18.16	TMX3
FALSE	High	Q9Y6X4	GN=FAM169A Soluble lamin-associated protein of 75 kDa OS=Homo sapiens PE=1 SV=2	5	2	2	36	0.74	0.32	0.29	-0.65	-0.41	-0.5	-0.08	-0.03			0.95755	0.450012	0.822171	0.686523	0.999963	1	30.26	22.83			10.7	14.32	12.2	26.36	24.46	FAM169A
FALSE	High	P46776	GN=RPL27A 60S ribosomal protein L27a OS=Homo sapiens PE=1 SV=2	41	8	30	280	0.14	-0.36	-0.15	-0.38	-0.27	-0.23	-0.27	0.13			0.996452	0.772998	0.935814	0.966529	0.933504	0.998087	33.45	10.08			2.05	13.87	13.43	22.52	13.77	RPL27A
FALSE	High	Q9BYC9	GN=MRPL20 39S ribosomal protein L20, mitochondrial OS=Homo sapiens PE=1 SV=1	24	4	4	36	-0.19	-0.4	0.02	-0.21	-0.06	-0.14	-0.15	0.39			1	0.983528	0.999988	0.998136	0.996237	0.780187	13.22	6.43			30.61	25.55	20.13	14.71	7.43	MRPL20
FALSE	High	Q9NZB8	GN=MOCS1 Molybdenum cofactor biosynthesis protein 1 OS=Homo sapiens PE=1 SV=3	5	3	3	15	0.68	0.74	0.28	0.28	-0.2	-0.1	-0.15	0.25			0.968839	0.968543	0.99472	0.99988	0.998914	0.981661	5.82	26.81			9.29	21.4	46.33	2.92	7.04	MOCS1
FALSE	High	O75844	GN=ZMPSTE24 CAAX prenyl protease 1 homolog OS=Homo sapiens PE=1 SV=2	24	13	21	210	-1.62	0.45	-0.87	0.27	0.31	0.42	-0.12	-0.01			0.000299761	0.157981	0.0884157	0.023677	0.834886	0.999998	4.91	2.53			4.7	4.47	2.46	11.23	8.22	ZMPSTE24
FALSE	High	Q13586	GN=STIM1 Stromal interaction molecule 1 OS=Homo sapiens PE=1 SV=3	14	8	8	144	-0.83	0.84	-1.62	-0.59	-0.03	-0.18	-0.44	-0.24			0.00301761	0.309261	0.999999	0.983416	0.577431	0.942915	14.5	5.84			6.67	24.45	1.65	28.73	15.14	STIM1
FALSE	High	Q7Z3V4	GN=UBE3B Ubiquitin-protein ligase E3B OS=Homo sapiens PE=1 SV=3	3	2	2	27	0.59	-0.1	0.39	0.19	0.12	-0.07	-0.01	-0.09			0.67913	0.978131	0.998073	0.999927	1	0.999594	21.46	31.03			15.72	9.79	4.26	4.79	8.74	UBE3B
FALSE	High	P09496	GN=CLTA Clathrin light chain A OS=Homo sapiens PE=1 SV=1	9	3	3	0	-0.11	-0.11	0.04	0.09	0.16	0.14	-0.01	0.04			0.999998	0.999754	0.993166	0.997067	1	0.999996	20.69	6.23			17.24	16.27	5.05	18.74	27.3	CLTA
FALSE	High	P0CK96	GN=SLC35E2B Solute carrier family 35 member E2B OS=Homo sapiens PE=2 SV=1	6	2	2	0	0.08	0.21	-0.09	0.24	0.16	-0.01	-0.04	0.59			0.999927	0.985589	0.9985	1	0.999999	0.581804	24.84	4.83			6.47	7.03	5.75	7.19	50.73	SLC35E2B
FALSE	High	Q08380	GN=LGALS3BP Galectin-3-binding protein OS=Homo sapiens PE=1 SV=1	9	5	6	86	0.25	-0.2	0.28	-0.02	0.02	0	0.18	0.07			0.75835	1	1	1	0.954446	0.999546	2.96	2.51			6.25	28.39	11.17	12.19	10.48	LGALS3BP
FALSE	High	O95429	GN=BAG4 BAG family molecular chaperone regulator 4 OS=Homo sapiens PE=1 SV=1	4	2	2	20	-0.2	-0.05	-0.14	-0.08	-0.1	0.07	-0.04	0.03			0.744255	0.968611	0.927299	0.985798	0.99886	0.99992	12.45	6.72			0.18	5.99	4.89	7.27	0.56	BAG4
FALSE	High	P68366	GN=TUBA4A Tubulin alpha-4A chain OS=Homo sapiens PE=1 SV=1	32	13	28	328	0.04	0.12	0.02	0.08	0.01	-0.06	0.12	-0.27			1	0.999205	1	0.999867	0.99201	0.773181	17.89	10.62			7.07	1.66	12.1	14.36	19	TUBA4A
FALSE	High	Q16891	GN=IMMT MICOS complex subunit MIC60 OS=Homo sapiens PE=1 SV=1	27	20	26	155	-0.47	-0.12	-0.35	0.27	0.29	0.36	-0.01	0.09			0.125357	0.301138	0.23362	0.117016	1	0.97514	0.5	3.21			7.57	13.6	11.63	2.71	3.56	IMMT
FALSE	High	Q96EU7	GN=C1GALT1C1 C1GALT1-specific chaperone 1 OS=Homo sapiens PE=1 SV=1	10	2	2	37	-0.17	0	-0.46	0.28	-0.04	0.28	-0.3	-0.11			0.706467	0.953738	0.999998	0.95169	0.936614	0.999679	0.24	0.36			19.99	26.87	14.07	16.79	35.23	C1GALT1C1
FALSE	High	Q86UA1	GN=PRPF39 Pre-mRNA-processing factor 39 OS=Homo sapiens PE=1 SV=3	6	4	4	28	-0.42	-0.01	0.09	-0.22	0.43	0.15	0.26	-0.19			0.999511	0.938203	0.522	0.991885	0.881624	0.972895	21.51	6.92			3.52	0.22	7.17	8.7	31.63	PRPF39
FALSE	High	Q9Y5Q8	GN=GTF3C5 General transcription factor 3C polypeptide 5 OS=Homo sapiens PE=1 SV=2	16	7	7	109	0.06	-0.09	0.13	-0.05	-0.02	-0.04	0.03	0.07			0.715844	0.993172	0.999931	0.999047	0.999529	0.969978	5.87	5.65			3.35	2.15	11.17	5.76	1	GTF3C5
FALSE	High	Q9UBD5	GN=ORC3 Origin recognition complex subunit 3 OS=Homo sapiens PE=1 SV=1	2	2	2	0	0.08	0.22	-0.16	0.19	0	0.07	-0.09	-0.06			0.993609	0.98034	1	0.999921	0.999699	0.99997	11.8	9.1			2.33	3.77	9.58	12.75	39.09	ORC3
FALSE	High	Q13332	GN=PTPRS Receptor-type tyrosine-protein phosphatase S OS=Homo sapiens PE=1 SV=3	1	2	2	31	-0.24	-0.99	0.07	0.04	-0.04	-0.1	-0.03	0.19			0.999621	0.99998	0.99997	0.996525	0.999998	0.919372	15.35	1.19			0.25	5.78	22.72	16.36	0.73	PTPRS
FALSE	High	Q9P0S9	GN=TMEM14C Transmembrane protein 14C OS=Homo sapiens PE=1 SV=1	9	1	2	20	0.04	-0.29	-0.72	0.69	-0.22	0.15	-0.68	-0.06			0.881115	0.902334	0.999641	0.999967	0.906098	1	75.55	4.51			49.58	4	11.43	40.4	30.42	TMEM14C
FALSE	High	P11387	GN=TOP1 DNA topoisomerase 1 OS=Homo sapiens PE=1 SV=2	39	35	49	212	0.41	-0.05	0.41	0.06	-0.17	-0.12	-0.03	0.13			0.00230585	0.95222	0.176546	0.488258	0.998938	0.406445	3.64	0.4			6.16	0.84	5.18	6.02	0.62	TOP1
FALSE	High	Q9NNW5	GN=WDR6 WD repeat-containing protein 6 OS=Homo sapiens PE=1 SV=1	11	11	12	68	-0.18	-0.47	0	-0.06	-0.07	-0.14	-0.11	0.11			1	0.99603	0.993885	0.847691	0.941974	0.953339	1.62	6.84			0.23	2.91	15.98	6.93	8.13	WDR6
FALSE	High	O00410	GN=IPO5 Importin-5 OS=Homo sapiens PE=1 SV=4	24	24	37	395	-0.03	-0.16	-0.09	-0.08	-0.19	-0.11	0.08	-0.01			0.981187	0.991877	0.685957	0.96301	0.991906	1	15.23	0.82			5.89	8.82	0.79	5.5	10.65	IPO5
FALSE	High	Q8N5G2	GN=TMEM57 Macoilin OS=Homo sapiens PE=1 SV=1	9	6	6	43	-0.26	-0.22	-0.58	0.12	0.1	0.12	-0.13	0.17			0.00175267	0.742638	0.824809	0.749137	0.64141	0.414153	5.84	5.18			5.09	9	5.01	2.84	3.18	TMEM57
FALSE	High	Q8NBF2	GN=NHLRC2 NHL repeat-containing protein 2 OS=Homo sapiens PE=1 SV=1	13	7	8	61	-0.02	0.02	-0.24	-0.09	-0.05	-0.1	-0.07	-0.1			0.149853	0.894068	0.991847	0.826797	0.954659	0.85709	3.76	8.75			4.76	3.05	6.01	7.13	0	NHLRC2
FALSE	High	P30084	GN=ECHS1 Enoyl-CoA hydratase, mitochondrial OS=Homo sapiens PE=1 SV=4	26	6	10	132	0.02	0.11	0.21	-0.02	0.06	0.1	0.03	0.01			0.693294	0.999998	0.998573	0.982273	0.99999	1	2.48	1.25			6.23	12.47	9.78	5.76	16.65	ECHS1
FALSE	High	Q8WUM9	GN=SLC20A1 Sodium-dependent phosphate transporter 1 OS=Homo sapiens PE=1 SV=1	6	4	5	38	-0.03	-0.05	-0.89	-0.19	-0.53	0.04	-0.09	-0.01			0.00837316	0.881718	0.106817	0.99997	0.996548	1	5.61	13.46			9.55	5.83	5.02	21.9	1.97	SLC20A1
FALSE	High	Q16527	GN=CSRP2 Cysteine and glycine-rich protein 2 OS=Homo sapiens PE=1 SV=3	23	4	4	41	0.43	0.06	-0.14	-0.1	-0.32	-0.3	-0.22	-0.59			0.92518	0.984431	0.327233	0.39875	0.675597	0.0309155	14.11	1.78			14.14	1.79	8.91	0.76	11.05	CSRP2
FALSE	High	P17028	GN=ZNF24 Zinc finger protein 24 OS=Homo sapiens PE=1 SV=4	11	3	3	22	0.05	-0.31	0.24	0.11	-0.02	0.06	-0.04	-0.03			0.549263	0.970566	0.999999	0.998118	0.999767	0.999953	5.38	2.69			14.68	5.07	8.47	0.07	13.89	ZNF24
FALSE	High	Q96A35	GN=MRPL24 39S ribosomal protein L24, mitochondrial OS=Homo sapiens PE=1 SV=1	11	2	2	18	0.56	0.42	0.07	-0.18	-0.16	-0.07	-0.04	0.2			0.999939	0.98809	0.994153	0.999933	0.999997	0.98194	28.83	20.04			8.29	25.09	1.22	4.16	17.83	MRPL24
FALSE	High	P60983	GN=GMFB Glia maturation factor beta OS=Homo sapiens PE=1 SV=2	26	4	4	48	0.07	0.09	0.01	-0.17	0.03	0.04	-0.04	-0.2			0.999991	0.139514	0.995832	0.976217	0.99028	0.0677885	2.01	8.73			1.27	1.87	1.52	1.33	2.5	GMFB
FALSE	High	P55061	GN=TMBIM6 Bax inhibitor 1 OS=Homo sapiens PE=1 SV=2	4	2	2	33	-0.3	-0.47	-0.23	0.13	-0.72	0.15	0.14	-0.16			0.664485	0.960662	0.0140161	0.930252	0.946938	0.892142	1.47	1.76			16.25	9.52	7.43	0.53	16.05	TMBIM6
FALSE	High	Q6Y7W6	GN=GIGYF2 PERQ amino acid-rich with GYF domain-containing protein 2 OS=Homo sapiens PE=1 SV=1	10	10	10	53	-0.3	-0.15	-0.09	0.09	-0.01	0.08	0.09	0			0.991469	0.991822	1	0.995056	0.98875	1	2.27	1.37			2.89	13.43	7.91	8.6	16.6	GIGYF2
FALSE	High	P04156	GN=PRNP Major prion protein OS=Homo sapiens PE=1 SV=1	12	3	3	28	0.62	-0.27	0.5	-0.05	-0.07	-0.21	0.1	0.12			0.659463	0.999996	0.999963	0.988878	0.999782	0.999472	0.49	14.49			10.81	12.3	13.63	6.47	46.27	PRNP
FALSE	High	Q15291	GN=RBBP5 Retinoblastoma-binding protein 5 OS=Homo sapiens PE=1 SV=2	12	5	6	111	-0.09	-0.11	0.12	0.03	0.01	-0.02	0.08	-0.08			0.67185	0.999774	0.999999	0.999888	0.922065	0.919184	4.46	4.99			1.24	3.38	5.57	7.49	7.14	RBBP5
FALSE	High	Q5W0V3	GN=FAM160B1 Protein FAM160B1 OS=Homo sapiens PE=1 SV=1	3	2	2	40	-0.28	-0.26	0.17	0.07	0.25	-0.08	0.42	0.64			0.995837	0.999977	0.972276	0.999951	0.792272	0.437631	7.04	0.36			12.84	5.8	4.48	49.59	12.56	FAM160B1
FALSE	High	Q02818	GN=NUCB1 Nucleobindin-1 OS=Homo sapiens PE=1 SV=4	34	17	24	123	-3.45	-0.02	-0.99	0.2	-0.03	0.56	0.12	-0.03			0.0152814	0.938777	0.999999	0.183826	0.995057	0.999999	7.96	7.89			13.41	11.08	10.34	0.27	27.25	NUCB1
FALSE	High	Q9BZF1	GN=OSBPL8 Oxysterol-binding protein-related protein 8 OS=Homo sapiens PE=1 SV=3	15	11	11	154	-0.2	0.01	-0.36	-0.22	0.06	-0.07	-0.09	0.04			0.00785802	0.0928976	0.946807	0.911115	0.815962	0.993994	4.71	5.65			3.93	1.64	0.97	6.26	5.07	OSBPL8
FALSE	High	P25789	GN=PSMA4 Proteasome subunit alpha type-4 OS=Homo sapiens PE=1 SV=1	20	6	7	31	-0.33	0.03	-0.2	-0.07	0.06	0.05	0.04	-0.16			0.163909	0.91633	0.969778	0.98617	0.993985	0.367794	2.02	5.55			3.74	7.56	0.37	1.21	7.01	PSMA4
FALSE	High	P25685	GN=DNAJB1 DnaJ homolog subfamily B member 1 OS=Homo sapiens PE=1 SV=4	16	6	6	96	-0.05	0	0.01	0.01	0.15	0.01	-0.08	-0.15			1	1	0.725902	0.999999	0.982123	0.713929	1.04	2.07			1.37	9.71	2.93	11.26	9.87	DNAJB1
FALSE	High	Q9Y5Q9	GN=GTF3C3 General transcription factor 3C polypeptide 3 OS=Homo sapiens PE=1 SV=1	19	16	17	169	-0.14	-0.29	0.1	-0.16	-0.07	-0.17	0.01	0.13			0.549716	0.183533	0.866623	0.132871	0.999962	0.324153	1.91	5.67			5.67	1.86	5.57	0.35	0.13	GTF3C3
FALSE	High	Q99816	GN=TSG101 Tumor susceptibility gene 101 protein OS=Homo sapiens PE=1 SV=2	11	4	4	40	0.12	0.06	0.18	-0.06	0.04	-0.07	-0.02	-0.05			0.92645	0.999799	0.999986	0.999214	1	0.999924	21.3	0.41			9.64	1.92	5.56	20.81	1.44	TSG101
FALSE	High	O95336	GN=PGLS 6-phosphogluconolactonase OS=Homo sapiens PE=1 SV=2	24	4	4	95	-0.39	0.03	-0.45	0.09	0.1	0.12	0.09	-0.39			0.334154	0.998151	0.998091	0.99379	0.998138	0.465422	18.56	17.37			17.85	1.88	2.43	15.74	3.39	PGLS
FALSE	High	Q969U7	GN=PSMG2 Proteasome assembly chaperone 2 OS=Homo sapiens PE=1 SV=1	10	3	3	44	0.28	0.11	0.19	-0.23	-0.07	-0.01	0.03	-0.16			0.777429	0.625232	0.997509	1	0.999965	0.886429	1.41	10.21			0.48	9.39	1.12	9.79	17.49	PSMG2
FALSE	High	Q9Y223	GN=GNE Bifunctional UDP-N-acetylglucosamine 2-epimerase/N-acetylmannosamine kinase OS=Homo sapiens PE=1 SV=1	6	3	3	28	0.72	0.19	0.43	-0.18	-0.04	-0.16	-0.09	0.19			0.225027	0.898405	0.999969	0.941714	0.994894	0.88489	3.78	14.09			8.72	1.45	11.24	3.86	20.39	GNE
FALSE	High	P31483	GN=TIA1 Nucleolysin TIA-1 isoform p40 OS=Homo sapiens PE=1 SV=3	14	5	7	59	0.24	0.16	0.1	-0.26	-0.02	-0.43	-0.11	0.12			0.998005	0.836439	1	0.423237	0.997077	0.995873	1.11	15.43			0.94	14.05	6.67	13.7	26.51	TIA1
FALSE	High	Q9NUQ7	GN=UFSP2 Ufm1-specific protease 2 OS=Homo sapiens PE=1 SV=3	7	2	2	73	0.48	-0.19	0.55	0.02	0.11	-0.01	0.17	0.27			0.0633212	0.999998	0.982539	1	0.890561	0.556984	11.31	15.24			3.21	8.48	15.01	2.88	6.87	UFSP2
FALSE	High	P33981	GN=TTK Dual specificity protein kinase TTK OS=Homo sapiens PE=1 SV=2	3	2	2	23	0.27	0.09	-0.02	-0.07	-0.05	0.17	0.17	0.1			0.999997	0.997618	0.999732	0.860098	0.864688	0.987456	7.04	0.86			3.82	17.86	3.55	2.78	15.84	TTK
FALSE	High	Q9HD33	GN=MRPL47 39S ribosomal protein L47, mitochondrial OS=Homo sapiens PE=1 SV=2	16	4	5	25	0.16	-0.22	0.04	0	-0.06	-0.15	-0.18	0.29			0.999903	1	0.999193	0.904142	0.808054	0.413338	16.83	8.18			6.01	9.32	1.02	7.03	9.23	MRPL47
FALSE	High	Q96RE7	GN=NACC1 Nucleus accumbens-associated protein 1 OS=Homo sapiens PE=1 SV=1	10	4	5	38	-0.1	0.19	-0.19	0.02	0.28	0.27	0.07	0.19			0.981199	1	0.898367	0.908176	0.999931	0.979194	2.58	0.28			17.16	7.36	4.88	13.27	37.08	NACC1
FALSE	High	P30837	GN=ALDH1B1 Aldehyde dehydrogenase X, mitochondrial OS=Homo sapiens PE=1 SV=3	11	7	8	46	-1.92	-0.54	0.18	0.2	0.03	0.05	0.15	0.14			0.931565	0.896995	0.999994	0.999943	0.968466	0.97368	21.2	3.74			4.88	0.28	4.25	3.69	21.52	ALDH1B1
FALSE	High	Q06203	GN=PPAT Amidophosphoribosyltransferase OS=Homo sapiens PE=1 SV=1	21	9	11	109	0.02	-0.01	0.05	-0.13	0.07	-0.02	-0.03	-0.15			0.998976	0.91389	0.996796	0.999992	0.999985	0.849909	19.59	4.06			3.3	1.4	1.99	7.07	3.97	PPAT
FALSE	High	Q13243	GN=SRSF5 Serine/arginine-rich splicing factor 5 OS=Homo sapiens PE=1 SV=1	18	5	6	87	0.11	-0.04	-0.12	-0.07	-0.16	-0.22	-0.03	-0.06			0.754294	0.973672	0.459767	0.206294	0.999738	0.988885	12.06	0.13			4.29	1.37	5.4	0.56	4.57	SRSF5
FALSE	High	O43505	GN=B4GAT1 Beta-1,4-glucuronyltransferase 1 OS=Homo sapiens PE=1 SV=1	8	3	3	30	-0.44	-0.07	-0.43	-0.01	0.02	0.02	0.02	-0.15			0.00551709	0.999998	0.999982	0.999775	0.999947	0.437643	5.5	6.1			6.5	3.17	7.09	0.16	0.69	B4GAT1
FALSE	High	Q13148	GN=TARDBP TAR DNA-binding protein 43 OS=Homo sapiens PE=1 SV=1	13	6	8	188	-0.27	-0.04	-0.1	-0.02	0.05	0.08	-0.01	0.04			0.977217	0.999991	0.998774	0.988188	1	0.999632	14.73	2.47			7.24	10.69	0.24	8.83	2.26	TARDBP
FALSE	High	P28340	GN=POLD1 DNA polymerase delta catalytic subunit OS=Homo sapiens PE=1 SV=2	20	17	21	161	0	-0.02	0.05	-0.13	0.06	-0.13	-0.01	-0.17			0.959863	0.316041	0.891842	0.35219	0.999982	0.147861	8.43	1.66			0.72	2.03	1.08	4.95	1.07	POLD1
FALSE	High	Q9BZE1	GN=MRPL37 39S ribosomal protein L37, mitochondrial OS=Homo sapiens PE=1 SV=2	14	4	4	94	0.35	-0.07	0.3	-0.02	-0.09	-0.03	0.12	0.29			0.118595	0.999991	0.940136	0.999827	0.827955	0.136334	9.11	6.9			0.02	3.68	8.39	7.82	3.98	MRPL37
FALSE	High	Q10567	GN=AP1B1 AP-1 complex subunit beta-1 OS=Homo sapiens PE=1 SV=2	15	16	21	81	-0.37	-0.32	0.17	0.23	-0.1	0	0.1	-0.05			0.724588	0.449006	0.951023	1	0.952651	0.99868	0.68	10.99			9.91	8.55	3.81	4.3	8.95	AP1B1
FALSE	High	Q9UHN6	GN=TMEM2 Transmembrane protein 2 OS=Homo sapiens PE=1 SV=1	2	2	2	31																										TMEM2
FALSE	High	P47914	GN=RPL29 60S ribosomal protein L29 OS=Homo sapiens PE=1 SV=2	18	4	7	25	-0.39	-0.65	-0.16	-0.23	-0.18	0.05	-0.3	0.26			0.979107	0.914209	0.969265	0.999977	0.77118	0.857913	25.06	17.91			2.57	9.71	18.7	2.98	4.46	RPL29
FALSE	High	Q9H089	GN=LSG1 Large subunit GTPase 1 homolog OS=Homo sapiens PE=1 SV=2	12	8	9	64	0.19	-0.09	0.28	-0.12	-0.08	0.02	0	-0.1			0.108686	0.806606	0.959519	0.999984	1	0.876337	5.34	1.76			7.42	5.19	9.13	2.32	6.19	LSG1
FALSE	High	Q15738	GN=NSDHL Sterol-4-alpha-carboxylate 3-dehydrogenase, decarboxylating OS=Homo sapiens PE=1 SV=2	32	11	12	116	0.27	0.29	-0.14	0.21	0.08	0.21	-0.05	0.11			0.964266	0.816073	0.998412	0.806116	0.999912	0.988115	13.69	15.35			11.28	2.45	5.56	12.83	8.82	NSDHL
FALSE	High	P52758	GN=HRSP12 Ribonuclease UK114 OS=Homo sapiens PE=1 SV=1	31	4	4	27	0.22	0.05	0.14	0.08	0.1	-0.04	0.02	0.03			0.548972	0.89315	0.824931	0.995725	0.999981	0.998491	3.94	3.75			4.59	6.89	0.52	2.78	8.57	HRSP12
FALSE	High	Q5T160	GN=RARS2 Probable arginine--tRNA ligase, mitochondrial OS=Homo sapiens PE=1 SV=1	5	3	3	0	0.35	-0.02	0.45	0.24	0.02	0.19	0.16	0.24			0.0682679	0.483668	0.99999	0.707556	0.825493	0.505323	3.52	16.09			2.16	14.12	1.03	2.78	1.61	RARS2
FALSE	High	P54840	GN=GYS2 Glycogen [starch] synthase, liver OS=Homo sapiens PE=1 SV=2	3	2	2	58	0.14	-0.32	0.39	-0.13	0.26	0.27	0.14	0.03			0.449203	0.990692	0.811225	0.78234	0.984552	0.999998	1.56	8.28			1.95	15.95	15.18	1.57	25.12	GYS2
FALSE	High	Q9Y388	GN=RBMX2 RNA-binding motif protein, X-linked 2 OS=Homo sapiens PE=1 SV=2	6	2	2	21	0.33	-0.37	0.48	-0.15	-0.2	-0.26	0.16	-0.16			0.834034	0.999391	0.997345	0.989126	0.999231	0.999003	33.38	25.64			18.95	4.94	5.12	12.2	45.66	RBMX2
FALSE	High	O75312	GN=ZPR1 Zinc finger protein ZPR1 OS=Homo sapiens PE=1 SV=1	5	2	2	43	0.27	0.06	0.05	-0.14	-0.2	-0.18	0.03	-0.24			0.999632	0.896515	0.687286	0.780244	0.999939	0.540045	14.43	1.39			0	7.48	10.34	11.08	6.54	ZPR1
FALSE	High	Q3SY69	GN=ALDH1L2 Mitochondrial 10-formyltetrahydrofolate dehydrogenase OS=Homo sapiens PE=1 SV=2	26	22	23	275	0.01	-0.1	0.07	-0.13	-0.07	-0.19	-0.07	0.1			0.945431	0.56842	0.948925	0.225506	0.948616	0.744981	1.89	5.55			9.58	2.26	0.81	5.11	1.5	ALDH1L2
FALSE	High	Q9NY26	GN=SLC39A1 Zinc transporter ZIP1 OS=Homo sapiens PE=1 SV=1	6	2	2	41																										SLC39A1
FALSE	High	O75832	GN=PSMD10 26S proteasome non-ATPase regulatory subunit 10 OS=Homo sapiens PE=1 SV=1	27	4	5	137	0.32	0.21	0.13	-0.29	0.16	-0.12	0.09	-0.14			0.952423	0.436396	0.874479	0.96375	0.990853	0.919142	11.33	1.65			6.68	2.76	17.86	7.91	6.97	PSMD10
FALSE	High	Q9Y2L5	GN=TRAPPC8 Trafficking protein particle complex subunit 8 OS=Homo sapiens PE=1 SV=2	7	11	11	45	-0.4	-0.32	-0.26	0.09	0.02	-0.18	-0.01	-0.12			0.463382	0.984355	0.999994	0.784518	1	0.943684	10.4	14.07			7	7.71	1.58	7.05	8.26	TRAPPC8
FALSE	High	Q8N806	GN=UBR7 Putative E3 ubiquitin-protein ligase UBR7 OS=Homo sapiens PE=1 SV=2	16	6	6	57	0.09	-0.08	0	-0.18	0.23	-0.15	0.01	-0.12			1	0.912269	0.778456	0.954816	1	0.985184	14.65	9.8			11.65	0.9	7.4	19.89	2.66	UBR7
FALSE	High	P99999	GN=CYCS Cytochrome c OS=Homo sapiens PE=1 SV=2	39	5	10	211	-0.11	-0.56	0.03	0.2	0.22	0.14	-0.66	0.27			0.999999	0.958774	0.938444	0.994231	0.164082	0.865016	14.68	10.42			0.51	6.85	33.88	3.6	9.92	CYCS
FALSE	High	Q9NZN8	GN=CNOT2 CCR4-NOT transcription complex subunit 2 OS=Homo sapiens PE=1 SV=1	5	4	4	40	0.33	0.05	0.1	-0.38	0	-0.09	-0.09	0.03			0.99953	0.747568	1	0.999791	0.999755	0.999999	34.66	11.71			2.71	6.13	5.97	20.92	17.29	CNOT2
FALSE	High	Q8N9N7	GN=LRRC57 Leucine-rich repeat-containing protein 57 OS=Homo sapiens PE=1 SV=1	13	4	4	28	-0.07	0.17	-0.21	-0.04	0.12	-0.15	0.09	-0.1			0.696316	0.9999	0.954521	0.907641	0.988138	0.984833	0.75	8.63			13.52	3.32	2.47	15.35	8.65	LRRC57
FALSE	High	O00764	GN=PDXK Pyridoxal kinase OS=Homo sapiens PE=1 SV=1	9	3	4	29	0.11	0.28	-0.11	0.09	-0.18	-0.09	-0.04	-0.24			0.967709	0.989118	0.800718	0.989152	0.99985	0.539254	21.08	4.69			3.09	3.25	4.18	5.07	4.68	PDXK
FALSE	High	O75223	GN=GGCT Gamma-glutamylcyclotransferase OS=Homo sapiens PE=1 SV=1	39	7	8	83	-0.61	-0.09	-0.46	-0.41	0.14	-0.1	-0.1	-0.3			0.0933715	0.15602	0.923134	0.985557	0.986682	0.391167	2.67	13.86			7.56	9.66	1.65	9.06	13.34	GGCT
FALSE	High	Q9UQ16	GN=DNM3 Dynamin-3 OS=Homo sapiens PE=1 SV=4	3	3	3	36	0.08	0.18	-0.02	-0.14	-0.06	-0.06	0.07	-0.3			0.999999	0.97111	0.999762	0.999568	0.998986	0.592684	13.61	8.66			9.94	2.9	22.05	7.42	4.46	DNM3
FALSE	High	Q99941	GN=ATF6B Cyclic AMP-dependent transcription factor ATF-6 beta OS=Homo sapiens PE=1 SV=2	3	2	2	16																										ATF6B
FALSE	High	Q9UPU5	GN=USP24 Ubiquitin carboxyl-terminal hydrolase 24 OS=Homo sapiens PE=1 SV=3	5	10	10	90	-0.28	-0.05	0.14	-0.07	-0.17	-0.1	0.03	-0.09			0.828071	0.992873	0.673078	0.950068	0.999939	0.973661	12.61	0.73			0.08	10.49	0.64	6.27	8.34	USP24
FALSE	High	Q13485	GN=SMAD4 Mothers against decapentaplegic homolog 4 OS=Homo sapiens PE=1 SV=1	3	2	2	21	0.02	-0.19	-0.15	-0.27	0.07	-0.26	0.08	-0.28			0.995754	0.918068	0.999946	0.928277	0.999843	0.908779	15.63	10.76			9.19	7.03	0.82	10.9	38.57	SMAD4
FALSE	High	O75600	GN=GCAT 2-amino-3-ketobutyrate coenzyme A ligase, mitochondrial OS=Homo sapiens PE=1 SV=1	7	2	2	36	0.41	0.3	0.07	-0.05	-0.11	-0.22	0	0.21			0.999015	0.999886	0.989081	0.805803	1	0.824569	13.53	3.18			4.81	8.5	5.04	7.78	22.16	GCAT
FALSE	High	P62857	GN=RPS28 40S ribosomal protein S28 OS=Homo sapiens PE=1 SV=1	29	2	2	39	0.69	0.09	0.8	-0.04	-0.2	0.08	0.15	0.6			0.597744	1	0.999073	0.999996	0.999794	0.823857	14.06	9.78			1.73	60.43	14.67	27.76	36.94	RPS28
FALSE	High	Q8WVM0	GN=TFB1M Dimethyladenosine transferase 1, mitochondrial OS=Homo sapiens PE=1 SV=1	8	2	2	42	0	-0.28	0.01	-0.06	0	0	0.08	-0.11			1	0.998843	1	1	0.993369	0.972992	3.88	10.31			5.13	2.17	10.05	5	17.65	TFB1M
FALSE	High	P53680	GN=AP2S1 AP-2 complex subunit sigma OS=Homo sapiens PE=1 SV=2	11	2	2	19	-0.53	-0.32	-0.23	-0.07	0.04	0.12	0.08	0.14			0.967591	0.999949	0.999999	0.998879	0.999878	0.996995	5.31	4.2			7.02	2.58	8.55	9.19	44.77	AP2S1
FALSE	High	P55196	GN=MLLT4 Afadin OS=Homo sapiens PE=1 SV=3	6	10	10	60	0.1	-0.03	0.21	-0.16	-0.05	-0.04	0.1	0.11			0.619971	0.817192	0.999347	0.999857	0.973079	0.956698	9.78	8.84			11.61	4.1	4.33	3.03	12.09	MLLT4
FALSE	High	Q13907	GN=IDI1 Isopentenyl-diphosphate Delta-isomerase 1 OS=Homo sapiens PE=1 SV=2	27	8	10	76	-0.11	-0.1	0	-0.12	0.12	-0.05	-0.02	-0.15			1	0.581007	0.57733	0.970278	0.999961	0.32074	3.19	6.23			5.61	5.58	0.17	3.6	3.83	IDI1
FALSE	High	P36969	GN=GPX4 Phospholipid hydroperoxide glutathione peroxidase, mitochondrial OS=Homo sapiens PE=1 SV=3	29	5	6	56	-0.2	-0.09	-0.06	-0.15	0.23	-0.05	0.12	-0.11			0.999723	0.978323	0.853835	0.999925	0.990681	0.993645	4.89	6.76			12.4	0.94	1.45	9.54	28.45	GPX4
FALSE	High	P35610	GN=SOAT1 Sterol O-acyltransferase 1 OS=Homo sapiens PE=1 SV=3	11	5	6	55	-0.65	-0.23	-0.74	0.27	-0.01	0.27	-0.23	-0.2			0.0790033	0.826758	1	0.838092	0.898592	0.940824	6.57	16.25			13.44	10.6	3.8	0.65	28.21	SOAT1
FALSE	High	P62258	GN=YWHAE 14-3-3 protein epsilon OS=Homo sapiens PE=1 SV=1	66	18	43	226	0.17	0.18	-0.09	-0.27	-0.06	-0.11	-0.01	-0.14			0.948814	0.167225	0.99417	0.892593	0.999997	0.712551	3.17	5.62			10.7	3.05	7.43	3.78	6.84	YWHAE
FALSE	High	Q96EK7	GN=FAM120B Constitutive coactivator of peroxisome proliferator-activated receptor gamma OS=Homo sapiens PE=1 SV=1	4	4	4	42	-0.02	-0.13	0.13	-0.14	-0.12	-0.17	0.07	0.17			0.990553	0.987486	0.99506	0.968268	0.999556	0.963915	14.21	1.74			15.11	14.26	23.84	6.93	3.88	FAM120B
FALSE	High	R4GMW8	GN=BIVM-ERCC5 Protein BIVM-ERCC5 (Fragment) OS=Homo sapiens PE=4 SV=1	2	2	2	18																										BIVM-ERCC5
FALSE	High	Q96HW7	GN=INTS4 Integrator complex subunit 4 OS=Homo sapiens PE=1 SV=2	10	8	8	83	0.11	-0.24	0.32	0.02	-0.03	-0.16	-0.05	0.22			0.338988	0.999999	0.999991	0.874147	0.999625	0.696041	6.86	4.63			10.24	6.75	13.58	3.12	14.53	INTS4
FALSE	High	P17812	GN=CTPS1 CTP synthase 1 OS=Homo sapiens PE=1 SV=2	17	11	11	91	-0.54	-0.39	-0.16	-0.01	-0.12	-0.01	0	-0.25			0.912926	1	0.975608	1	1	0.64469	4.01	19.02			4.14	7.74	3.8	2.97	16.44	CTPS1
FALSE	High	Q96SZ6	GN=CDK5RAP1 CDK5 regulatory subunit-associated protein 1 OS=Homo sapiens PE=1 SV=2	7	3	3	50	0.76	0.12	-0.3	0.01	-1.29	-0.87	-0.32	0.27			0.999679	1	0.710831	0.92277	0.999541	0.999815	14.43	75.92			4.53	27.22	21.85	97.16	11.18	CDK5RAP1
FALSE	High	Q8N8A6	GN=DDX51 ATP-dependent RNA helicase DDX51 OS=Homo sapiens PE=1 SV=3	17	9	9	74	0.2	-0.05	0.26	-0.02	-0.12	-0.12	0.02	0.36			0.383982	0.999997	0.93649	0.936909	0.999995	0.148693	7.8	4.9			6.09	4.36	8.73	7.56	13.78	DDX51
FALSE	High	Q9NZL9	GN=MAT2B Methionine adenosyltransferase 2 subunit beta OS=Homo sapiens PE=1 SV=1	15	5	5	45	0.35	0.64	-0.06	-0.13	0.17	-0.04	0.12	-0.26			0.999975	0.996947	0.989337	0.999994	0.998316	0.926602	12.44	6.27			19.49	12.53	26.13	4.53	24.86	MAT2B
FALSE	High	P07339	GN=CTSD Cathepsin D OS=Homo sapiens PE=1 SV=1	24	9	13	147	-0.99	0.79	0.26	0.07	0.1	0.14	0.33	0.06			0.362536	0.992765	0.969867	0.868621	0.175425	0.99619	7.33	5.02			1.44	15.45	3.07	2.59	9.56	CTSD
FALSE	High	Q9Y6Y8	GN=SEC23IP SEC23-interacting protein OS=Homo sapiens PE=1 SV=1	13	12	13	109	0.08	-0.01	-0.14	0.19	0.12	0.18	-0.06	0.02			0.964967	0.853395	0.981545	0.886549	0.99963	1	15.27	3.17			15.47	1.32	7.05	1.19	15.9	SEC23IP
FALSE	High	Q6PCB5	GN=RSBN1L Round spermatid basic protein 1-like protein OS=Homo sapiens PE=1 SV=2	11	8	8	58	0.29	0.12	0.26	-0.05	0.12	-0.05	-0.04	0.09			0.0655837	0.983738	0.628483	0.989964	0.994745	0.819051	8.83	3.79			1.93	3.82	3.03	6.72	1.94	RSBN1L
FALSE	High	Q9UBR2	GN=CTSZ Cathepsin Z OS=Homo sapiens PE=1 SV=1	10	2	2	46	0.26	0.13	0.31	0	0.14	0.13	0.17	0.18			0.630977	1	0.980248	0.987194	0.952043	0.944142	19.6	12.26			6	10.89	6.87	5.47	18.58	CTSZ
FALSE	High	Q9Y2K7	GN=KDM2A Lysine-specific demethylase 2A OS=Homo sapiens PE=1 SV=3	9	10	11	144	0.02	-0.19	0.15	0.11	-0.02	-0.03	0.06	0.09			0.518515	0.806508	0.999866	0.999784	0.98139	0.909742	1.81	5.32			6.97	1.78	5.17	2.43	9.42	KDM2A
FALSE	High	O95104	GN=SCAF4 Splicing factor, arginine/serine-rich 15 OS=Homo sapiens PE=1 SV=3	4	4	4	58	0.14	-0.05	0.17	-0.05	0.03	-0.07	0.11	0.12			0.484219	0.996914	0.999778	0.978652	0.849266	0.787188	11.37	7.53			3.16	0.88	0.22	6.32	1.27	SCAF4
FALSE	High	P36776	GN=LONP1 Lon protease homolog, mitochondrial OS=Homo sapiens PE=1 SV=2	21	19	24	261	0.15	0.04	0.32	0.17	-0.06	0.02	0.03	0.07			0.00651725	0.124862	0.878553	0.998875	0.998337	0.814552	1.59	0.39			1.09	1.73	1.4	2.5	9.18	LONP1
FALSE	High	P09651	GN=HNRNPA1 Heterogeneous nuclear ribonucleoprotein A1 OS=Homo sapiens PE=1 SV=5	48	16	42	644	0.12	0.08	0.08	-0.02	0.09	-0.01	0.09	0.18			0.634807	0.999797	0.59572	0.999962	0.561192	0.0670437	2.58	6.3			3.18	1.22	3.99	1.52	1.82	HNRNPA1
FALSE	High	Q07065	GN=CKAP4 Cytoskeleton-associated protein 4 OS=Homo sapiens PE=1 SV=2	47	25	44	563	-0.65	0.24	-1.49	0.44	0.03	0.37	-0.47	-0.14			0.00253411	0.480887	0.999999	0.640932	0.413051	0.993342	17.68	2.13			23.63	1.25	6.5	24.33	6.58	CKAP4
FALSE	High	O15091	GN=KIAA0391 Mitochondrial ribonuclease P protein 3 OS=Homo sapiens PE=1 SV=2	4	4	5	26	0.07	0	-0.05	-0.01	0.06	-0.04	0.01	0			0.999413	1	0.998668	0.999786	1	1	16.18	9.97			4.32	3.67	7.91	9.03	0.64	KIAA0391
FALSE	High	Q9H2W6	GN=MRPL46 39S ribosomal protein L46, mitochondrial OS=Homo sapiens PE=1 SV=1	15	4	4	23	0.11	0.11	0.02	-0.13	-0.08	0.08	-0.07	0.09			0.999986	0.920453	0.989593	0.992129	0.994308	0.983881	12.13	3.92			3.27	11.23	1.92	7.67	10.55	MRPL46
FALSE	High	P04040	GN=CAT Catalase OS=Homo sapiens PE=1 SV=3	7	3	3	50	-0.37	-0.06	-0.12	0.26	0.17	0.19	0.17	-0.16			0.933548	0.394653	0.746657	0.686871	0.771896	0.824692	4.47	8.44			14.5	1.78	4.48	8.84	7.74	CAT
FALSE	High	Q14258	GN=TRIM25 E3 ubiquitin/ISG15 ligase TRIM25 OS=Homo sapiens PE=1 SV=2	19	10	12	109	-0.03	-0.04	-0.29	-0.05	-0.18	-0.09	0.06	-0.14			0.191779	0.997632	0.61689	0.962297	0.996063	0.786906	8.05	2.33			5.7	1.96	5.76	10.23	10.27	TRIM25
FALSE	High	P49841	GN=GSK3B Glycogen synthase kinase-3 beta OS=Homo sapiens PE=1 SV=2	13	4	5	65	0.06	-0.12	0.09	-0.13	0.11	-0.03	0.06	-0.11			0.871486	0.535457	0.706569	0.99949	0.974024	0.723133	8.03	0.91			4.69	2.89	1.17	3.23	7.73	GSK3B
FALSE	High	O00763	GN=ACACB Acetyl-CoA carboxylase 2 OS=Homo sapiens PE=1 SV=3	12	22	31	374	1.8	0.09	1.31	-0.32	-0.38	-0.55	0.18	-0.32			0.000113676	0.221867	0.112633	0.0215459	0.728451	0.221828	0.62	12.77			0.58	6.08	8.05	10.72	8.63	ACACB
FALSE	High	Q9UHQ4	GN=BCAP29 B-cell receptor-associated protein 29 OS=Homo sapiens PE=1 SV=2	25	8	8	46	-0.47	0.17	-1.54	0.04	-0.17	0.41	-0.26	-0.08			4.07472e-05	0.999892	0.786612	0.0929925	0.396013	0.990438	0.87	0.92			9.54	3.79	5.46	17.99	1.85	BCAP29
FALSE	High	Q9H0B6	GN=KLC2 Kinesin light chain 2 OS=Homo sapiens PE=1 SV=1	13	6	6	61	0	0	-0.04	0.12	-0.07	-0.03	0.08	-0.1			0.998732	0.706891	0.960428	0.999383	0.940423	0.858981	3.51	1.63			1.42	1.59	7.6	11.36	1.36	KLC2
FALSE	High	P09132	GN=SRP19 Signal recognition particle 19 kDa protein OS=Homo sapiens PE=1 SV=3	30	5	7	176	0.55	0.32	-0.07	-0.1	0.1	-0.01	-0.03	0.08			0.999923	0.999529	0.999249	1	0.999999	0.99977	23.73	9.22			16.1	15.32	18.55	18.93	14.11	SRP19
FALSE	High	Q9NRM2	GN=ZNF277 Zinc finger protein 277 OS=Homo sapiens PE=1 SV=2	6	2	2	21	0.14	-0.08	-0.08	0.04	-0.04	-0.05	-0.3	0.06			0.997228	0.99994	0.999938	0.999658	0.429269	0.999257	7.94	5.14			6.72	4.33	10.62	15.85	12.72	ZNF277
FALSE	High	Q96EC8	GN=YIPF6 Protein YIPF6 OS=Homo sapiens PE=1 SV=2	12	4	6	40	-1.03	-0.01	-0.79	-0.01	0.02	0.16	0.01	0.03			0.014792	1	0.999998	0.933174	1	0.999988	5.64	0.94			13.38	19.46	6.82	3.56	13	YIPF6
FALSE	High	Q9BVA1	GN=TUBB2B Tubulin beta-2B chain OS=Homo sapiens PE=1 SV=1	40	18	75	388	0.16	-0.07	-0.16	-0.35	-0.09	-0.08	-0.11	-0.25			0.858391	0.223874	0.985858	0.995284	0.972245	0.521098	4.89	5.39			12.16	1.24	0.08	6.8	17.54	TUBB2B
FALSE	High	P62879	GN=GNB2 Guanine nucleotide-binding protein G(I)/G(S)/G(T) subunit beta-2 OS=Homo sapiens PE=1 SV=3	22	7	10	189	-0.16	-0.25	0.06	0.05	-0.12	-0.13	-0.11	0.02			0.999752	0.999944	0.989962	0.983632	0.993765	0.999999	8.99	12.28			8.72	4.59	15.19	5.05	21.74	GNB2
FALSE	High	O14786	GN=NRP1 Neuropilin-1 OS=Homo sapiens PE=1 SV=3	5	3	3	63	-0.36	-0.28	-0.19	-0.05	0.02	-0.04	-0.06	0			0.889981	0.999808	1	0.999975	0.99979	1	14.17	0.77			19.72	9.85	9.75	6.72	10.17	NRP1
FALSE	High	Q96JP5	GN=ZFP91 E3 ubiquitin-protein ligase ZFP91 OS=Homo sapiens PE=1 SV=1	12	6	6	30	-0.04	-0.55	0.54	0.27	0.15	0.27	0.17	-0.15			0.347539	0.887111	0.992355	0.888146	0.985541	0.993179	7.57	14.25			11.38	3.75	12.57	2.31	34.6	ZFP91
FALSE	High	O94766	GN=B3GAT3 Galactosylgalactosylxylosylprotein 3-beta-glucuronosyltransferase 3 OS=Homo sapiens PE=1 SV=2	5	2	2	0	0.23	0.2	0.17	0.03	0.07	-0.1	0.22	0.1			0.99666	1	0.999964	0.999753	0.986056	0.999794	15.62	5.5			3.48	37.21	11.23	31.31	14.72	B3GAT3
FALSE	High	P50750	GN=CDK9 Cyclin-dependent kinase 9 OS=Homo sapiens PE=1 SV=3	13	5	6	72	-0.28	-0.32	-0.02	-0.02	0.13	0.04	-0.03	0.04			0.999989	0.999905	0.741096	0.998358	0.999851	0.999105	2.81	1.12			3.81	9.48	11.07	0.39	1.41	CDK9
FALSE	High	O94880	GN=PHF14 PHD finger protein 14 OS=Homo sapiens PE=1 SV=2	7	6	6	38	-0.02	-0.19	0.21	0.09	-0.01	0.02	0.15	-0.05			0.922227	0.999017	1	0.999999	0.982761	0.99995	26.48	7.11			12.54	3.53	8.45	9.41	13.56	PHF14
FALSE	High	Q6ZNB6	GN=NFXL1 NF-X1-type zinc finger protein NFXL1 OS=Homo sapiens PE=1 SV=2	37	30	34	388	0.34	0	-0.09	-0.13	-0.11	-0.25	-0.11	0.27			0.957817	0.819941	0.896753	0.253385	0.894733	0.205072	3.96	13.34			4.04	4.28	3.91	1.06	7.83	NFXL1
FALSE	High	P30519	GN=HMOX2 Heme oxygenase 2 OS=Homo sapiens PE=1 SV=2	41	14	18	119	-1.79	0.01	-1.11	-0.41	0.55	-0.55	-0.75	0.06			0.00128619	0.186328	0.060051	0.0570714	0.0128093	0.998921	7.78	3.12			7.94	17.29	6.44	0.4	14.73	HMOX2
FALSE	High	Q8WV60	GN=PTCD2 Pentatricopeptide repeat-containing protein 2, mitochondrial OS=Homo sapiens PE=1 SV=3	3	2	2	23	-0.19	-0.06	-0.02	-0.33	-0.06	-0.28	-0.02	-0.04			1	0.885475	0.99999	0.941476	1	0.999998	19.57	5.86			28.61	9.48	5.12	5.28	34.32	PTCD2
FALSE	High	Q14592	GN=ZNF460 Zinc finger protein 460 OS=Homo sapiens PE=1 SV=2	4	2	2	16	0.41	-0.4	0.43	0.1	-0.01	0.07	0.07	0			0.121043	0.979666	1	0.996482	0.997804	1	10.87	10.59			4.91	2.57	17.47	2.92	2.98	ZNF460
FALSE	High	Q16799	GN=RTN1 Reticulon-1 OS=Homo sapiens PE=1 SV=1	4	2	2	87	-0.47	0.07	-0.54	0.21	0.09	0.24	-0.08	0.47			0.0114322	0.430834	0.955502	0.334374	0.971896	0.0216962	2.48	10.86			5.56	6.42	6.98	5.42	8.24	RTN1
FALSE	High	Q15293	GN=RCN1 Reticulocalbin-1 OS=Homo sapiens PE=1 SV=1	11	4	5	30	-0.12	0.23	-0.03	0.09	-0.06	0.37	0.04	-0.04			0.999942	0.989035	0.998026	0.173958	0.999839	0.999828	5.36	4.33			11.56	6.01	2.25	4.26	17.09	RCN1
FALSE	High	Q86TI2	GN=DPP9 Dipeptidyl peptidase 9 OS=Homo sapiens PE=1 SV=3	7	7	7	46	-0.05	0	-0.04	-0.23	-0.08	-0.13	-0.1	-0.15			0.994787	0.132269	0.91375	0.622451	0.793577	0.46657	3.66	0.38			0.91	1.87	0.94	8.82	9.38	DPP9
FALSE	High	P54727	GN=RAD23B UV excision repair protein RAD23 homolog B OS=Homo sapiens PE=1 SV=1	20	7	8	93	0.02	-0.05	0.17	-0.01	0.24	0.22	0.03	0.04			0.810569	1	0.508199	0.566104	0.99998	0.999831	11.15	4.98			4.4	8.76	8.28	9.37	9.91	RAD23B
FALSE	High	P32929	GN=CTH Cystathionine gamma-lyase OS=Homo sapiens PE=1 SV=3	22	8	9	114	0.2	0.06	0.08	-0.09	0	-0.08	0.03	-0.3			0.928271	0.85793	1	0.938964	0.999763	0.0534819	5.28	0.1			6.82	3.05	5.73	0.98	8.82	CTH
FALSE	High	Q8N655	GN=C10orf12 Uncharacterized protein C10orf12 OS=Homo sapiens PE=1 SV=1	2	2	2	47	-0.29	0.08	0.11	0.5	0.17	0.22	0.47	0.2			0.998812	0.45483	0.989959	0.964046	0.520747	0.975039	12.45	1.57			6.27	22.33	0.27	19.05	29.88	C10orf12
FALSE	High	P13591	GN=NCAM1 Neural cell adhesion molecule 1 OS=Homo sapiens PE=1 SV=3	8	7	7	26	0.09	-0.03	-0.13	-0.24	-0.12	-0.2	-0.2	0.23			0.987308	0.847216	0.992065	0.923812	0.921342	0.860564	3.52	17.24			12.41	16.29	10.56	15.01	11.58	NCAM1
FALSE	High	O60337	GN=MARCH6 E3 ubiquitin-protein ligase MARCH6 OS=Homo sapiens PE=1 SV=2	7	7	10	129	-1.59	-0.42	-1.98	-0.27	0.03	0.23	-0.28	-0.12			0.000156455	0.76149	0.999996	0.859511	0.726593	0.993398	16	1.58			26.29	8.35	3.65	7.89	6.94	2021-03-06
FALSE	High	Q9NVI7	GN=ATAD3A ATPase family AAA domain-containing protein 3A OS=Homo sapiens PE=1 SV=2	16	9	13	161	-0.61	0.53	-0.58	0.3	0.6	0.43	0.05	0.01			0.0149246	0.242383	0.0119453	0.0606823	0.998804	1	5.42	8.01			2.6	4.34	9.62	0.74	14.93	ATAD3A
FALSE	High	Q96H78	GN=SLC25A44 Solute carrier family 25 member 44 OS=Homo sapiens PE=2 SV=1	13	3	3	65	-0.46	-0.15	-1.36	0.09	-0.26	0.42	-0.25	-0.39			0.000877001	0.996859	0.702126	0.272967	0.725223	0.351699	6.31	11.49			3.34	1.16	3.87	17.33	20.64	SLC25A44
FALSE	High	O43447	GN=PPIH Peptidyl-prolyl cis-trans isomerase H OS=Homo sapiens PE=1 SV=1	32	8	10	43	-0.2	-0.03	-0.04	-0.02	0.15	-0.01	0	-0.14			0.99727	0.999987	0.52831	0.999993	1	0.569446	1.4	0.25			0.28	4.86	0.03	5.22	12.53	PPIH
FALSE	High	Q6ZPD9	GN=DPY19L3 Probable C-mannosyltransferase DPY19L3 OS=Homo sapiens PE=2 SV=1	7	4	4	55	-0.28	-0.16	-1.14	-0.14	0	0.16	-0.32	-0.02			0.000687169	0.915468	1	0.872042	0.317889	1	13.08	5.28			12.42	0.78	3.76	5.92	13.97	DPY19L3
FALSE	High	P52744	GN=ZNF138 Zinc finger protein 138 OS=Homo sapiens PE=1 SV=2	13	4	5	0																										ZNF138
FALSE	High	Q16666	GN=IFI16 Gamma-interferon-inducible protein 16 OS=Homo sapiens PE=1 SV=3	19	15	19	126	-0.35	-0.07	-0.13	-0.11	0.06	-0.11	0.2	-0.06			0.691619	0.853422	0.988995	0.839566	0.316304	0.982288	6.59	1.75			9.01	8.11	0.55	1.15	6.49	IFI16
FALSE	High	Q86U38	GN=NOP9 Nucleolar protein 9 OS=Homo sapiens PE=1 SV=1	3	2	2	27	0.19	0.27	-0.1	0.04	-0.2	-0.05	-0.1	0.15			0.996515	0.99997	0.903277	0.999923	0.996547	0.971805	8.26	3.26			10.34	5.11	7.72	2.17	28.21	NOP9
FALSE	High	P68036	GN=UBE2L3 Ubiquitin-conjugating enzyme E2 L3 OS=Homo sapiens PE=1 SV=1	28	4	4	36	0.02	0.08	-0.03	-0.19	0.17	0.08	0.04	-0.11			0.999978	0.763459	0.84441	0.995994	0.999916	0.96719	17	0.68			1.65	1.77	5.42	14.91	6.01	UBE2L3
FALSE	High	Q9UI26	GN=IPO11 Importin-11 OS=Homo sapiens PE=1 SV=1	10	9	9	61	0.23	-0.08	0.17	-0.11	-0.1	-0.11	-0.04	0.01			0.0246901	0.143648	0.223297	0.148432	0.926935	0.999952	0.51	0.07			0.93	5.27	2.89	2.46	0.78	IPO11
FALSE	High	Q9Y2R0	GN=COA3 Cytochrome c oxidase assembly factor 3 homolog, mitochondrial OS=Homo sapiens PE=1 SV=1	18	2	2	23																										COA3
FALSE	High	Q8NDZ4	GN=C3orf58 Deleted in autism protein 1 OS=Homo sapiens PE=1 SV=1	9	3	3	27	0.52	0.1	0.12	-0.04	-0.12	-0.14	-0.14	0.01			0.995274	0.999994	0.995702	0.989663	0.990543	1	7.09	11.95			14.18	1.25	8.9	11.92	27.36	C3orf58
FALSE	High	P60981	GN=DSTN Destrin OS=Homo sapiens PE=1 SV=3	38	7	8	36	-0.11	0.02	-0.18	-0.13	0.02	-0.13	-0.07	-0.22			0.501894	0.787659	0.999994	0.77842	0.97857	0.336372	14.71	0.98			0.95	5.31	1.09	2.51	5.77	DSTN
FALSE	High	Q29RF7	GN=PDS5A Sister chromatid cohesion protein PDS5 homolog A OS=Homo sapiens PE=1 SV=1	14	17	17	180	0.08	0.08	0.23	0.1	-0.01	-0.06	0.16	0.01			0.302286	0.912966	1	0.99563	0.65252	0.999999	12.28	6.73			7.16	6.07	0.65	0.83	4.82	PDS5A
FALSE	High	P20645	GN=M6PR Cation-dependent mannose-6-phosphate receptor OS=Homo sapiens PE=1 SV=1	12	3	3	58	0.21	0.03	-0.28	-0.24	-0.09	-0.13	-0.19	0.21			0.961082	0.983293	0.999921	0.999275	0.993753	0.990253	36.08	4.37			2.64	6.43	1.61	6.18	41.87	M6PR
FALSE	High	O60287	GN=URB1 Nucleolar pre-ribosomal-associated protein 1 OS=Homo sapiens PE=1 SV=4	6	13	13	83	0.27	-0.14	0.37	0.2	-0.01	0	0.07	0.17			0.00966908	0.16059	0.999999	1	0.934763	0.307331	6.44	6.14			1.98	2.9	7.34	1.98	2.38	URB1
FALSE	High	Q15717	GN=ELAVL1 ELAV-like protein 1 OS=Homo sapiens PE=1 SV=2	35	10	16	124	-0.1	0	0	0.11	0.06	0.03	0.02	0.05			1	0.889207	0.992056	0.999751	0.999957	0.99652	5.31	1.65			2.05	0.3	4.52	4.39	14.12	ELAVL1
FALSE	High	Q9NUU7	GN=DDX19A ATP-dependent RNA helicase DDX19A OS=Homo sapiens PE=1 SV=1	15	7	8	102	-0.04	0.08	-0.16	-0.1	-0.08	-0.14	-0.02	-0.24			0.677946	0.940005	0.976501	0.746468	0.999997	0.284219	11.65	3.34			8.85	1.24	6.85	1.93	5.61	DDX19A
FALSE	High	Q969T4	GN=UBE2E3 Ubiquitin-conjugating enzyme E2 E3 OS=Homo sapiens PE=1 SV=1	13	2	2	29	-0.1	0.04	-0.21	-0.41	0.18	-0.13	0.04	-0.01			0.620359	0.108475	0.757759	0.926526	0.999916	1	0.98	4.34			5.83	10	1.27	16.13	9.91	UBE2E3
FALSE	High	Q6PK04	GN=CCDC137 Coiled-coil domain-containing protein 137 OS=Homo sapiens PE=1 SV=1	19	5	5	34	0.14	-0.08	0.08	-0.21	-0.01	-0.18	-0.09	0.16			0.9972	0.799331	1	0.882725	0.995241	0.928424	20.04	12.76			1.44	0.87	8.43	9.99	5.93	CCDC137
FALSE	High	Q969Z3	GN=MARC2 Mitochondrial amidoxime reducing component 2 OS=Homo sapiens PE=1 SV=1	7	2	2	46	-0.16	-0.2	-0.39	-0.19	0.09	-0.09	-0.16	0.2			0.143996	0.723961	0.989718	0.988696	0.857653	0.711185	0.02	0.24			12.3	5.03	4.93	10.66	14.89	2021-03-02
FALSE	High	P04181	GN=OAT Ornithine aminotransferase, mitochondrial OS=Homo sapiens PE=1 SV=1	15	6	11	91	-0.2	-0.13	0.07	0.18	0.08	0.18	0.02	0.05			0.981823	0.462795	0.952917	0.48174	0.999938	0.994731	7.27	4.15			8.29	8.39	3.58	1.54	6.99	OAT
FALSE	High	O15144	GN=ARPC2 Actin-related protein 2/3 complex subunit 2 OS=Homo sapiens PE=1 SV=1	24	7	7	45	0.33	0.04	0.28	0.09	-0.15	-0.05	-0.06	-0.13			0.526917	0.993141	0.940396	0.99965	0.999524	0.970833	21.11	2.82			14.34	2.26	0.26	3.29	7.41	ARPC2
FALSE	High	Q00325	GN=SLC25A3 Phosphate carrier protein, mitochondrial OS=Homo sapiens PE=1 SV=2	32	11	24	204	-0.6	-0.11	-0.67	-0.03	0.19	0.16	-0.1	0.08			0.00239641	0.999731	0.48575	0.685674	0.916383	0.972676	2.36	3.99			2.98	12.42	7.44	8.64	0.65	SLC25A3
FALSE	High	Q86VI3	GN=IQGAP3 Ras GTPase-activating-like protein IQGAP3 OS=Homo sapiens PE=1 SV=2	6	10	11	149	0.04	-0.27	0.21	0.05	0.04	-0.02	-0.03	0.01			0.381157	0.997357	0.998854	0.999997	0.999891	1	2.82	15.55			2.43	3.63	4.41	0.5	3.68	IQGAP3
FALSE	High	P78332	GN=RBM6 RNA-binding protein 6 OS=Homo sapiens PE=1 SV=5	3	4	4	34	0.81	0.32	0.86	-0.33	0.37	-0.15	0.16	0.05			0.61037	0.990044	0.984065	0.999879	0.999832	1	55.42	4.4			35.45	18.89	28.25	7.31	45.37	RBM6
FALSE	High	P08579	GN=SNRPB2 U2 small nuclear ribonucleoprotein B'' OS=Homo sapiens PE=1 SV=1	12	3	3	55	0.12	0.02	0.2	0.28	0.01	0.35	-0.03	0.03			0.821452	0.538329	1	0.325758	0.999974	0.99999	6.34	2.21			9.5	16.75	4.44	14.05	9.86	SNRPB2
FALSE	High	Q8IWA5	GN=SLC44A2 Choline transporter-like protein 2 OS=Homo sapiens PE=1 SV=3	5	4	5	51	-0.46	-0.27	-0.68	0.07	0.29	0.23	0.03	-0.02			0.074044	0.99947	0.72957	0.861487	0.999997	1	10.63	0.3			27.04	15.97	3.25	6.33	4.37	SLC44A2
FALSE	High	Q8N584	GN=TTC39C Tetratricopeptide repeat protein 39C OS=Homo sapiens PE=2 SV=2	10	6	7	79	-0.05	0.12	-0.69	0.18	-0.23	0.18	-0.17	-0.06			0.00493404	0.684672	0.475531	0.707826	0.708963	0.997726	6.32	8.66			3.08	10.94	7.71	10.86	0.58	TTC39C
FALSE	High	O15379	GN=HDAC3 Histone deacetylase 3 OS=Homo sapiens PE=1 SV=2	11	4	4	28	-0.1	-0.33	0.04	-0.05	-0.11	-0.07	-0.03	0.03			0.997923	0.992717	0.820174	0.971654	0.999142	0.999344	9.36	6.09			2.64	1.18	4.17	7.08	3.66	HDAC3
FALSE	High	P15927	GN=RPA2 Replication protein A 32 kDa subunit OS=Homo sapiens PE=1 SV=1	10	2	3	43	0.29	0.12	-0.02	-0.26	-0.12	-0.2	-0.12	-0.07			0.999999	0.396078	0.92372	0.645988	0.938294	0.99517	16.08	3.81			2.2	7.44	8.39	4.82	5.99	RPA2
FALSE	High	Q9H553	GN=ALG2 Alpha-1,3/1,6-mannosyltransferase ALG2 OS=Homo sapiens PE=1 SV=1	9	3	4	76	0.11	-0.02	-0.3	0.37	0.48	0.44	-0.14	-0.03			0.567323	0.377206	0.177451	0.245472	0.971863	0.999988	22.6	0.23			10.84	11.54	7.62	6.17	7.4	ALG2
FALSE	High	Q9Y385	GN=UBE2J1 Ubiquitin-conjugating enzyme E2 J1 OS=Homo sapiens PE=1 SV=2	18	4	4	70	-0.04	-0.15	-0.26	0.17	0.15	0.46	-0.16	0.41			0.845949	0.975744	0.988254	0.385981	0.980106	0.48787	14.47	2.61			15.89	6.18	12.52	16.84	22.08	UBE2J1
FALSE	High	Q9NVH2	GN=INTS7 Integrator complex subunit 7 OS=Homo sapiens PE=1 SV=1	8	7	8	68	0.09	-0.07	0.14	-0.11	0.01	-0.15	-0.02	0.1			0.886092	0.959585	1	0.861687	0.999999	0.970975	10.14	5.14			4.45	10.89	1.95	7.21	13.73	INTS7
FALSE	High	Q8IUH5	GN=ZDHHC17 Palmitoyltransferase ZDHHC17 OS=Homo sapiens PE=1 SV=2	9	5	5	26	-0.78	0.11	-0.18	0.36	0.12	0.21	0	0.31			0.768971	0.196525	0.944191	0.651199	1	0.310405	15.89	3.32			4.46	2.31	3.51	12.42	8.78	ZDHHC17
FALSE	High	Q86VE9	GN=SERINC5 Serine incorporator 5 OS=Homo sapiens PE=2 SV=1	6	3	3	25	-0.22	-0.04	-0.85	-0.22	-0.29	-0.03	-0.04	0.2			0.0915337	0.966552	0.887201	1	0.999999	0.978024	5.9	7.1			35.51	3.25	1.02	24.97	1.05	SERINC5
FALSE	High	Q9H6S0	GN=YTHDC2 Probable ATP-dependent RNA helicase YTHDC2 OS=Homo sapiens PE=1 SV=2	9	11	12	106	0.36	-0.11	0.28	0.08	-0.15	-0.08	-0.08	0.02			0.438973	0.99461	0.908051	0.993523	0.99622	0.999997	19.48	8.04			1.98	1.67	1.04	7.88	9.5	YTHDC2
FALSE	High	P67812	GN=SEC11A Signal peptidase complex catalytic subunit SEC11A OS=Homo sapiens PE=1 SV=1	20	4	6	53	-0.67	0.5	-0.52	0.12	0.19	0.59	-0.11	0.04			0.0185926	0.891796	0.60798	0.00886571	0.937101	0.999624	4.46	1.21			18.05	3.44	3.58	3.04	1.46	SEC11A
FALSE	High	Q2NKX8	GN=ERCC6L DNA excision repair protein ERCC-6-like OS=Homo sapiens PE=1 SV=1	3	3	3	14	0.82	0.81	0.11	-0.4	-0.24	-0.12	0.21	-0.11			0.998407	0.634503	0.92848	0.997549	0.963279	0.998843	3.83	15.2			22.67	23.42	18.96	9.11	8.16	ERCC6L
FALSE	High	P49354	GN=FNTA Protein farnesyltransferase/geranylgeranyltransferase type-1 subunit alpha OS=Homo sapiens PE=1 SV=1	5	2	2	46	-0.23	-0.24	0.16	0.09	0.03	0.06	-0.03	-0.16			0.644965	0.948015	0.99992	0.99523	0.999891	0.649844	12.89	4.68			1.14	0.7	5.8	6.13	7.04	FNTA
FALSE	High	O00170	GN=AIP AH receptor-interacting protein OS=Homo sapiens PE=1 SV=2	12	4	4	30	-0.09	0.12	-0.07	0.36	0	0.28	0.01	-0.1			0.998362	0.333697	1	0.576068	1	0.992957	10.77	4.46			3.33	7.32	0.37	0.72	23.88	AIP
FALSE	High	Q96HR9	GN=REEP6 Receptor expression-enhancing protein 6 OS=Homo sapiens PE=1 SV=1	10	2	2	22	-0.47	-0.35	-0.56	0.12	0.42	0.4	-0.24	0.47			0.078974	0.98424	0.224385	0.261262	0.712996	0.156093	11.39	9.44			14.31	12.8	12.63	4.29	6.86	REEP6
FALSE	High	O15164	GN=TRIM24 Transcription intermediary factor 1-alpha OS=Homo sapiens PE=1 SV=3	5	4	4	23	0.05	-0.27	-0.04	-0.01	-0.02	-0.11	-0.1	-0.02			0.999782	1	0.999998	0.947496	0.972192	0.999989	1.19	6.39			1.09	10.58	9.66	8.33	11.54	TRIM24
FALSE	High	Q15555	GN=MAPRE2 Microtubule-associated protein RP/EB family member 2 OS=Homo sapiens PE=1 SV=1	20	5	8	64	-0.18	0.05	-0.15	-0.04	0.01	0.06	0.03	-0.22			0.581633	0.998703	1	0.983097	0.999737	0.244461	1.93	1.67			6.97	5.08	1.89	4.96	11.66	MAPRE2
FALSE	High	Q8IXQ5	GN=KLHL7 Kelch-like protein 7 OS=Homo sapiens PE=1 SV=2	5	2	2	52	0.08	-0.35	0.32	-0.03	-0.08	-0.09	-0.06	0.07			0.801267	1	0.999745	0.999447	0.999955	0.999927	14.25	10.26			1.33	3.2	24.34	21.16	22.03	KLHL7
FALSE	High	Q92889	GN=ERCC4 DNA repair endonuclease XPF OS=Homo sapiens PE=1 SV=3	3	2	2	28																										ERCC4
FALSE	High	Q9H0X4	GN=FAM234A Protein FAM234A OS=Homo sapiens PE=1 SV=1	4	2	2	44	-0.37	-0.41	-0.48	-0.54	-0.19	-0.34	0.03	-0.23			0.848771	0.772108	0.997966	0.959907	1	0.99413	12.9	2.37			27.65	3.07	12.71	14.88	55.79	FAM234A
FALSE	High	Q5FWF5	GN=ESCO1 N-acetyltransferase ESCO1 OS=Homo sapiens PE=1 SV=3	3	2	2	30	0.56	0.14	0.55	0.1	0.09	-0.06	-0.07	0.91			0.453123	0.999703	0.999792	0.99998	0.999951	0.0980603	0.31	9.09			24.43	1.91	12.49	25.81	29.17	ESCO1
FALSE	High	Q9UIQ6	GN=LNPEP Leucyl-cystinyl aminopeptidase OS=Homo sapiens PE=1 SV=3	11	10	10	92	-1.05	0.11	0.19	-0.12	0.62	-0.23	0.49	0.24			0.99981	0.999989	0.918878	0.999437	0.968787	0.999321	26.48	10.38			22.6	72.07	33.75	20.39	41.97	LNPEP
FALSE	High	Q9P1Z2	GN=CALCOCO1 Calcium-binding and coiled-coil domain-containing protein 1 OS=Homo sapiens PE=1 SV=2	4	2	2	18	1.26	-0.01	0.79	-0.25	0.02	-0.12	0.13	0.49			0.0995018	0.924532	1	0.997124	0.996361	0.440247	19.51	14.78			9.19	5.44	22.46	24.22	0.57	CALCOCO1
FALSE	High	P27797	GN=CALR Calreticulin OS=Homo sapiens PE=1 SV=1	35	16	37	226	-0.3	-0.23	-0.29	-0.1	-0.01	-0.15	0.08	0.03			0.158844	0.926895	1	0.725893	0.979763	0.999943	5.63	2.67			11.89	2.72	5.28	8.67	4.92	CALR
FALSE	High	P07602	GN=PSAP Prosaposin OS=Homo sapiens PE=1 SV=2	4	2	2	24	-1.2	-0.25	-0.41	0.47	0.3	0.57	0.23	-0.22			0.427229	0.293674	0.713515	0.15626	0.879812	0.884749	12.21	15.93			6.03	16.59	6.12	1.39	21.41	PSAP
FALSE	High	Q13505	GN=MTX1 Metaxin-1 OS=Homo sapiens PE=1 SV=2	9	5	5	93	-0.62	-0.07	-0.61	0.28	0.54	0.59	-0.11	0.35			0.336552	0.916705	0.445335	0.35628	0.999285	0.812013	35.79	15.25			5.29	20.96	10.07	0.63	10.36	MTX1
[truncated: 2,835 more rows]

## Sheet: Figure 1f
	NVS-STG2 (hSTING)		NVS-STG2 (mSTING)		NVS-SG2 h(1-153)/m(153-378)STING
[truncated: 11 more rows]

[truncated: 1 more sheets: Figure 1g]
