# Supplementary material for: Activation of human STING by a molecular glue-like compound
Source: Nat Chem Biol. 2023 Oct 12;20(3):365–72. doi: 10.1038/s41589-023-01434-y (PMC10907298; doi:10.1038/s41589-023-01434-y)
Supplement: Supplementary file 7 — Statistical source. [file 41589_2023_1434_MOESM7_ESM.xlsx]

## Sheet: Figure 3c
	R94A		L98A		R95A		L134A		L136A		WT
Log[μM]	mean	SD	mean	SD	mean	SD	mean	SD	mean	SD	mean	SD
-3.19	-0.186421	0.454162	-0.0488214	1.26311	2.1544	3.01483	5.60652	4.71194	27.3277	22.1596	-1.3729	1.76161
-2.49	-0.357973	0.330189	-1.26471	1.29656	1.15563	2.68866	2.72977	2.18788	15.9853	14.1124	-1.7095	0.444228
-1.8	-0.361991	0.748581	-0.509283	1.27641	3.00883	1.44098	1.75915	5.2082	75.9441	14.0059	-0.275311	0.982393
-1.8	-0.361991	0.748581	-0.509283	1.27641	3.00883	1.44098	1.75915	5.2082	75.9441	14.0059	-0.275311	0.982393
-1.1	-0.428587	0.512927	-0.314095	1.10798	2.81963	1.7346	-1.10647	1.14053	146.908	15.359	10.1153	1.46567
-0.4	7.4732	0.828572	-0.124769	1.24461	0.515985	6.02497	2.46764	1.5666	223.566	34.7916	17.8606	3.1104
0.3	47.3722	3.61854	-0.774974	1.27545	-11.742	3.69526	5.45351	1.51633	219.432	19.6243	91.1301	11.5459
1	64.9079	4.48862	1.83899	1.68418	13.8512	21.518	26.4486	3.82192	217.628	27.1704	89.4692	11.555

## Sheet: Figure 3d
	WT		R95C		R95A		R95E		R95K
Log[μM]	mean	SD	mean	SD	mean	SD	mean	SD	mean	SD
1.4	53.1	7.5	2.1	0.4	13.3	1	9.9	2.3	44.7	5.2
1.1	59.2	6	1.9	0.3	6.1	0.8	4.9	1.1	40.5	1.8
0.8	52.4	2.8	1.1	0.1	2.2	0.3	1.9	0.1	29.1	1.9
0.5	42.4	5.1	0.8	0.1	1.1	0.3	0.6	0.2	19	1.5
0.2	30.1	1.5	0.9	0.2	0.8	0.2	0.5	0.1	9.8	0.4
-0.1	25.2	1.9	0.8	0.3	0.4	0.1	0.3	0	4.9	0.5
-0.4	15.7	1.1	0.8	0.2	0.5	0	0.3	0.1	2	0.3
-0.7	8.9	1	0.8	0.2	0.5	0.2	0.4	0.2	1	0.2
-1	3.5	0.7	0.7	0.2	0.6	0.4	0.3	0	0.5	0.1
-1.3	1.5	0.1	0.7	0.1	0.1	0.2	0.4	0.1	0.5	0.2
