# Supplementary material for: Activation of human STING by a molecular glue-like compound
Source: Nat Chem Biol. 2023 Oct 12;20(3):365–72. doi: 10.1038/s41589-023-01434-y (PMC10907298; doi:10.1038/s41589-023-01434-y)
Supplement: Supplementary file 8 — Statistical source. [file 41589_2023_1434_MOESM8_ESM.xlsx]

## Sheet: Figure 4a and 4b
Tumor Volume (mm3)	Vehicle									MGL844 800ug
Days Post Implant	V1	V2	V3	V4	V5	V6	V7	V8	V9	T1	T2	T3	T4	T5	T6	T7	T8	T9
10	23.04	28.175	35.525	47.151	51.772	61.7625	79.3305	86.151	88.0875	24.276	31.79	33.2145	35.594	59.168	64.512	74.431	81.466	88.36
13	40.3855	61.952	64.538	85.248	76.832	130.144	89.7345	128.304	122.112	23.275	45.6	74.925	56.074	80	91.936	95.648	133.28	139.707
17	33.28	65.6395	75.106	97.5375	99.7195	417.874	176.748	196.465	280.935	23.04	36.414	64	34.2225	103.933	63.36	159.359	161.863	433.026
20	68	153.062	66.27	90.75	117.975	506.626	263.568	437.452	729	22.869	51.2	79.35	50.336	114.92	64.512	236.927	137.641	854.024
25	147	343.1	184.2	165.6	444.1		915.6	698.3		19.2	213.4	75.5	32	106.3	28.3	491.7	148.2
28	268.3	690	416.9	405.7	731					14.4	499.6	105	45.5	173.2	59.7		259.5
31	501.9	876.4	522.5	652.9						12.9		87.7	40	257.7	74.1		418.1
33										6.5		126	55.7	399.2	98.3		556.3

## Sheet: Figure 4c
Tumor Volume (mm3)	Vehicle									NVS-STG2 (400μg)									NVS-STG2 (800μg)
Days Post Implant	V1	V2	V3	V4	V5	V6	V7	V8	V9	L1	L2	L3	L4	L5	L6	L7	L8	L9	H1	H2	H3	H4	H5	H6	H7	H8	H9
8	55	94	95	121	139	157	163	189	206	66	90	97	105	146	151	169	182	216	71	84	98	102	148	150	177	180*	223
10	247	106	81	291	79	163	149	29	318	54	77	203	84	50	285	89	124	240	62	28	136	99	76	125	109		177
13	378	301	61	328	111	169	181	4	444	38	77	85	44	173	290	65	86	178	37	60	126	77	50	150	71		185

## Sheet: Figure 4d
IFNg (pg/ml)	Vehicle	NVS-STG2 (400μg)	NVS-STG2 (800μg)
	2.21126	12.5471	39.6205
	1.34946	24.0798	20.7743
	5.21786	11.9723	42.9846
	5.22806	24.0458	43.1066
	2.20612	11.7115	31.0552
	9.08873	37.7	38.6876
	4.89386	31.9987	47.5545
	4.25073	39.4953	69.5013
	10.1785	46.0042	56.155

## Sheet: Figure 4e
IFN-γ Spots/2x105 PBMC	Vehicle	NVS-STG2 (400μg)	NVS-STG2 (800μg)
	6.5	50	181.5
	17	252	154.667
	58	47	138.333
	8.33333	48	210
	16.3333	38.6667	286.333
	44.5	77.3333	79.5
	101.667	194.333	96.3333
	30	141.667
		96.3333	144
