# Supplementary material for: Activation of human STING by a molecular glue-like compound
Source: Nat Chem Biol. 2023 Oct 12;20(3):365–72. doi: 10.1038/s41589-023-01434-y (PMC10907298; doi:10.1038/s41589-023-01434-y)
Supplement: Supplementary file 9 — Statistical source. [file 41589_2023_1434_MOESM9_ESM.xlsx]

## Sheet: Figure S1a
Temp (C)	2',3'-cGAMP (100 μM)														DMSO														NVS-STG1 (100 μM)
80	76.7119	50.5328	72.2654	66.8159	72.2966	79.7596	68.2672	78.3604	81.0304	70.3434	73.0322	73.1371	65.6581	76.1066	90.136	60.8071	65.6059	70.542	72.029	67.0676	53.7514	60.9954	67.61	67.7958	60.3008	70.1922	67.3793	63.7005	60.5578	68.3896
79.5	165.79	109.174	162.541	145.025	158.414	170.778	151.167	172.132	175.895	153.142	157.482	163.059	142.798	162.032	180.657	131.452	135.764	158.383	156.255	143.451	116.612	130.919	143.996	144.151	128.572	150.156	143.424	137.839	131.705	152.806
79	152.895	100.304	153.644	134.313	147.691	155.7	142.432	160.789	162.132	141.739	144.684	153.814	133.938	147.503	153.825	120.733	119.566	150.333	144.282	131.098	107.96	119.801	130.855	130.597	116.882	137.191	130.563	127.486	122.243	144.443
78.5	153.538	99.8559	153.868	135.306	148.247	155.547	143.232	161.191	161.707	141.443	144.626	153.735	136.505	147.364	148.17	119.583	116.798	150.907	144.282	130.923	108.445	119.157	130.307	129.678	116.358	137.04	129.951	128.354	122.841	145.042
78	154.368	99.5822	155.322	136.843	149.481	155.171	144.96	162.555	161.682	140.649	144.817	151.893	139.293	146.763	145.465	120.593	115.182	150.496	144.084	130.141	109	119.261	129.845	131.154	115.838	136.696	128.184	129.303	123.733	145.595
77.5	155.289	99.6295	153.933	137.838	151.176	155.527	147.475	163.517	161.458	140.273	144.744	148.099	142.211	148.222	147.583	123.927	115.588	146.143	144	130.372	109.4	119.536	130.919	132.714	115.864	137.606	130.239	130.842	124.486	143.715
77	157.185	100.305	154.886	139.696	153.238	156.725	151.713	164.568	162.79	141.292	145.204	148.544	142.441	150.065	146.315	127.286	115.156	142.927	144.424	131.316	110.293	119.85	131.606	131.821	116.472	138.696	130.476	133.04	125.22	142.795
76.5	159.451	101.94	156.734	141.842	154.955	158.975	155.827	165.858	165.368	142.517	146.673	150.575	140.215	152.146	149.343	131.551	117.26	139.742	145.047	132.082	111.608	120.981	132.654	133.123	117.978	139.938	128.981	133.879	125.84	141.854
76	160.772	103.788	158.051	142.461	156.598	160.271	159.886	167.497	167.535	144.263	147.358	153.437	137.664	154.194	152.065	137.143	119.87	136.584	145.633	133.129	112.602	122.262	134.01	134.783	118.931	141.225	130.548	134.734	126.457	140.879
75.5	161.98	105.644	158.729	143.163	159.795	161.684	163.477	168.362	169.492	146.292	148.068	158.235	135.425	155.978	152.258	138.75	121.945	136.384	146.619	135.038	113.683	122.861	135.007	133.878	120.024	142.405	134.368	135.828	127.337	141.078
75	163.56	107.61	159.662	145.132	164.562	163.181	163.358	168.238	171.289	147.287	149.868	163.884	133.704	157.385	152.124	136.227	122.315	138.489	147.837	136.542	115.26	123.669	135.528	134.233	121.634	143.265	135.659	135.826	130.489	143.438
74.5	164.856	109.334	160.729	146.827	169.168	163.633	160.955	172.098	171.786	149.285	150.97	165.266	133.744	158.62	153.523	134.69	122.75	142.432	149.092	137.137	116.522	124.971	136.041	137.297	122.098	144.286	134.971	136.365	135.877	146.011
74	165.632	110.26	161.242	147.863	173.959	163.822	158.396	181.502	171.67	154.64	150.743	162.177	134.73	159.058	153.988	132.627	124.625	147.643	150.096	138.114	116.968	125.865	136.821	138.475	122.014	145.326	136.109	138.744	141.173	148.412
73.5	167.107	111.881	162.438	149.767	179.816	164.759	156.498	192.072	172.136	161.958	151.384	160.061	137.864	160.159	154.092	129.773	125.91	152.506	151.39	139.128	117.652	126.492	137.791	137.795	122.757	146.173	137.935	139.419	146.043	151.257
73	169.663	114.09	163.749	151.798	181.532	166.17	155.906	203.354	172.659	169.836	152.448	158.027	142.759	161.39	153.527	128.804	125.408	156.652	152.856	139.49	118.616	127.049	138.517	139.57	122.918	147.055	137.567	139.819	150.821	154.269
72.5	172.313	115.96	164.886	153.115	178.13	167.749	157.056	215.854	173.636	177.918	152.783	154.994	147.165	161.705	153.103	129.443	126.331	159.688	154.314	139.853	119.267	127.415	139.088	140.634	122.399	147.682	136.318	142.665	151.647	157.705
72	174.465	117.666	166.126	154.311	174.593	169.904	159.011	219.848	175.241	183.239	153.725	153.815	151.756	162.704	152.994	130.978	127.027	159.268	155.948	140.835	119.976	128.073	140.134	139.284	122.811	148.083	137.965	141.553	148.351	162.057
71.5	176.934	119.939	166.958	156.281	171.603	171.95	161.332	213.419	176.897	182.037	155.803	157.402	156.945	164.205	153.771	134.848	123.17	156.212	157.554	141.919	121.201	128.821	141.095	140.054	123.282	148.473	139.626	139.622	145.379	167.143
71	179.565	121.795	167.657	158.712	168.033	173.875	163.042	205.406	178.589	176.788	157.494	162.838	158.122	165.52	155.796	139.207	118.333	154.403	158.958	142.849	122.59	129.452	141.603	142.308	123.465	149.09	139.316	141.83	142.873	172.307
70.5	181.201	123.226	168.618	161.266	165.866	175.593	163.683	196.844	180.388	170.933	159.137	168.731	155.26	167.367	157.416	143.663	116.43	153.457	160.089	144.16	123.736	130.515	142.74	142.843	124.718	150.044	139.608	140.877	140.295	177.204
70	182.426	125.759	169.908	163.829	166.596	177.747	164.926	187.199	182.196	165.391	161.346	175.363	152.552	170.734	158.838	149.202	115.602	153.347	160.771	145.655	124.886	131.511	144.349	142.824	126.338	151.369	141.505	139.15	139.811	178.05
69.5	183.971	128.875	171.393	166.118	167.415	179.827	166.13	182.675	183.874	161.302	163.33	181.844	149.536	173.339	161.442	151.332	116.153	154.475	161.186	147.304	126.644	132.901	145.976	144.526	127.846	153.189	142.793	143.293	141.592	175.114
69	185.86	131.766	173.502	168.298	167.779	182.146	166.718	182.309	185.504	159.45	165.45	184.154	146.654	175.918	163.358	149.232	120.381	156.929	162.64	148.571	128.696	134.26	147.776	146.419	129.619	154.946	144.246	145.189	143.136	171.682
68.5	187.683	135.078	173.077	170.438	169.312	184.626	167.689	181.02	187.336	159.678	167.727	181.447	145.345	177.617	167.097	146.912	125.492	157.531	164.453	149.387	129.988	135.501	149.582	147.038	131.032	156.49	146.228	142.593	144.727	167.966
68	189.996	139.152	173.565	172.7	176.142	187.188	171.396	181.638	189.251	161.584	169.204	177.744	146.557	178.394	172.729	144.402	130.744	156.989	166.433	150.019	131.042	136.923	150.682	146.854	131.608	157.579	147.46	143.595	146.341	163.941
67.5	192.655	142.486	176.841	175.004	185.828	189.708	177.317	183.905	190.644	163.54	170.098	174.149	148.452	177.596	176.172	140.827	136.074	156.825	168.672	150.898	132.433	138.736	151.196	149.422	132.234	158.281	148.332	142.649	147.491	162.828
67	195.519	145.675	179.049	177.636	195.453	192.159	184.09	185.839	192.183	165.398	171.635	171.259	150.006	176.934	178.095	139.085	139.615	156.832	170.905	151.227	132.943	139.084	151.397	152.272	132.295	158.712	149.381	136.824	148.599	164.941
66.5	198.288	149.813	180.756	180.304	205.764	194.656	191.287	189.334	194.048	168.656	172.525	169.889	153.852	176.647	180.043	139.333	141.067	157.259	172.687	151.928	132.146	138.817	151.449	152.116	132.051	158.872	150.42	138.748	150.102	167.779
66	200.565	153.459	185.001	182.15	213.64	197.333	198.18	194.512	195.313	172.073	172.719	170.947	160.813	177.854	176.074	140.036	141.7	159.148	174.387	153.848	132.316	139.156	151.835	152.148	132.311	159.715	148.061	147.661	151.501	171.326
65.5	202.58	156	185.21	183.174	212.421	199.754	199.982	199.754	196.505	173.188	174.279	172.282	167.358	179.522	167.601	141.449	139.037	163.4	175.943	155.904	134.241	139.874	153.031	154.528	133.062	161.151	146.391	154.687	152.679	175.301
65	204.38	158.607	180.121	184.849	205.574	201.442	196.129	205.401	198.523	173.442	176.361	173.343	173.669	181.215	166.087	145.432	134.135	168.741	177.52	157.749	135.675	140.391	154.998	155.567	133.813	162.602	148.807	161.245	153.874	178.73
64.5	206.547	161.541	179.855	187.08	199.523	203.35	191.287	210.804	200.645	174.151	177.535	174.488	180.705	183.331	169.838	151.641	131.579	174.058	179.343	160.253	137.244	141.469	157.08	155.819	135.524	163.994	150.68	168.039	154.837	181.222
64	208.905	164.329	182.171	188.915	191.975	205.472	185.94	214.237	202.252	173.986	178.558	175.926	181.582	185.084	174.047	157.645	132.725	178.671	180.905	162.387	140.694	143.485	158.871	158.127	137.725	165.971	152.343	163.77	155.779	183.966
63.5	211.534	167.324	183.277	191.227	185.726	207.286	180.35	216.543	204.353	173.106	180.595	179.556	177.103	185.275	180.984	162.88	135.998	182.676	182.631	162.842	143.533	145.321	160.481	161.158	139.722	167.46	157.184	151.388	156.792	188.69
63	214.73	170.892	187.852	194.247	184.774	209.424	177.969	215.613	207.008	173.769	182.141	185.163	173.132	185.274	190.346	167.422	140.89	182.555	184.791	162.972	144.155	146.504	161.698	163.906	141.521	168.225	158.003	142.631	157.86	195.395
62.5	218.177	174.639	194.999	197.029	186.243	211.824	178.689	210.972	208.954	175.475	183.333	189.852	168.529	186.151	191.44	167.607	146.873	178.897	186.8	163.216	144.983	147.609	162.236	164.681	143.463	169.037	155.801	137.102	159.437	202.182
62	220.822	177.754	194.988	199.193	186.871	213.939	179.545	206.686	210.98	176.511	184.858	193.686	163.814	186.895	184.4	163.853	150.016	175.5	188.007	162.782	146.349	148.928	162.67	163.915	144.922	170.17	158.158	134.984	160.88	208.743
61.5	223.014	179.87	190.746	201.824	188.234	216.231	181.199	203.742	214.426	178.403	187.194	197.453	162.712	188.213	177.782	161.072	148.266	172.887	189.603	162.703	146.563	150.361	163.476	163.47	145.635	171.309	160.227	140.672	161.584	213.555
61	225.293	182.495	188.395	204.764	190.12	219.543	183.595	202.106	218.413	181.388	189.221	197.591	164.275	189.901	177.742	159.104	146.545	171.164	191.867	164.357	147.235	151.936	164.818	162.585	146.569	172.829	161.977	150.733	162.371	212.889
60.5	227.033	185.526	189.896	207.644	191.364	223.088	185.001	202.668	222.366	183.385	190.81	194.338	166.002	191.455	183.26	157.686	147.24	172.058	193.592	166.639	149.15	153.204	165.828	162.074	147.151	174.966	167.319	158.517	163.947	208.14
60	229.775	188.528	195.267	210.178	193.232	227.257	186.889	206.639	228.226	190.577	192.682	192.134	168.07	194.056	191.251	158.535	147.576	175.449	195.948	168.79	151.624	154.689	166.987	164.483	147.055	177.38	169.388	165.424	165.314	203.865
59.5	233.62	192.091	203.612	212.94	195.798	232.435	189.691	211.676	235.043	203.831	194.789	190.838	169.697	196.576	202.275	161.259	149.83	180.75	199.812	171.37	153.848	156.568	168.6	168.127	147.03	179.614	168.72	174.582	167.339	200.76
59	237.076	195.987	213.506	215.579	198.618	236.75	191.578	216.312	240.264	215.609	196.746	189.99	172.058	196.275	212.196	163.502	154.199	186.481	203.018	173.764	155.799	157.817	170.218	170.986	147.962	181.74	172.206	183.564	170.054	198.59
58.5	240.355	198.884	222.071	217.857	200.463	239.118	192.802	219.542	244.835	226.372	198.639	190.145	174.182	197.678	210.681	165.079	154.264	190.844	204.787	175.513	157.811	158.685	171.189	173.905	148.648	183.833	174.805	188.695	172.697	199.633
58	244.16	201.929	221.633	219.816	202.156	241.225	195.274	222.504	249.729	238.281	200.781	191.789	175.244	199.956	201.072	166.637	150.501	195.274	207.555	177.246	159.748	160.738	172.983	176.343	150.2	185.904	176.673	192.002	175.164	203.167
57.5	246.202	205.325	212.938	222.132	203.212	243.202	196.95	223.555	253.375	238.567	202.915	193.196	176.325	198.151	195.016	168.371	147.869	199.45	210.297	179.196	161.167	162.789	175.134	177.791	153.314	188.307	179.857	193.127	178.024	206.191
57	246.726	207.839	204.238	224.59	208.15	243.909	196.845	221.563	255.683	227.044	205.545	192.701	177.197	195.882	197.884	169.436	150.304	201.574	212.992	181.365	162.726	164.739	177.149	179.329	156.27	191.129	176.898	184.777	183.328	208.933
56.5	248.194	210.713	195.689	226.302	217.314	245.101	197.353	219.636	258.624	217.359	207.843	194.799	176.564	196.766	207.369	173.077	157.061	201.654	215.608	183.436	165.386	167.439	179.392	181.686	158.876	193.907	167.352	171.03	190.736	212.206
56	249.867	214.456	187.408	227.489	225.852	247.4	197.865	218.081	261.109	207.815	210.083	200.638	177.837	193.841	220.766	179.598	165.314	202.119	219.008	185.205	167.731	170.183	181.9	184.123	161.667	196.356	159.959	161.625	197.962	215.208
55.5	250.29	216.599	183.504	228.716	233.533	248.811	196.488	215.256	262.625	196.16	212.786	205.436	180.267	188.97	236.634	185.263	174.867	203.06	221.872	187.087	169.773	172.03	183.956	182.958	163.739	198.808	153.965	155.879	204.969	217.653
55	250.629	217.285	184.038	228.331	240.599	248.638	195.089	212.305	263.297	190.233	215.153	209.597	181.185	187.054	249.086	190.852	183.778	203.9	223.863	188.692	171.762	174.051	186.214	178.993	164.725	201.03	150.626	153.728	211.409	220.521
54.5	250.27	218.412	185.237	225.945	237.598	247.834	194.95	210.493	263.249	190.099	215.351	215.419	182.078	183.173	244.412	197.615	181.983	203.429	224.899	189.973	173.704	175.622	188.497	180.091	165.907	202.48	153.192	158.191	212.795	223.495
54	247.412	218.692	186.549	223.391	224.536	245.577	195.684	208.06	262.251	187.288	214.925	213.652	182.184	178.118	226.53	198.753	171.095	204.211	227.334	191.945	175.23	176.493	190.118	184.287	167.051	203.927	159.666	167.315	210.213	226.23
53.5	242.68	216.888	187.674	220.039	211.622	241.007	197.147	204.609	260.28	182.903	213.782	203.923	177.183	176.642	210.752	194.265	162.427	205.704	230.018	193.933	176.723	177.818	191.625	187.119	168.129	206.101	166.62	176.447	207.861	229.333
53	236.285	213.764	187.72	214.16	197.952	234.495	197.429	200.119	256.353	178.163	209.593	194.494	168.916	172.842	195.838	190.664	154.26	205.324	231.871	195.225	178.439	179.251	193.006	192.389	169.135	208.299	172.968	183.374	204.937	232.875
52.5	227.2	207.798	184.066	204.72	182.303	226.013	194.273	193.674	249.635	170.707	202.345	182.94	161.75	164.477	182.92	187.229	146.092	203.975	234.393	196.263	180.099	180.446	193.75	200.073	169.959	210.384	179.592	187.715	201.718	235.005
52	214.939	195.587	173.621	189.885	166.679	212.77	185.479	182.473	238.526	158.098	192.679	165.94	152.299	154.796	179.21	182.294	142.952	204.108	237.189	197.078	181.297	181.771	193.941	198.401	170.862	213.617	186.682	191.493	200.543	234.819
51.5	197.051	173.56	153.382	165.433	147.207	190.529	165.566	162.371	219.368	139.572	175.73	145.424	137.491	136.917	182.375	179.344	145.014	204.402	238.651	196.77	182.163	182.982	194.488	188.668	171.199	217.46	191.544	194.449	200.712	233.823
51	167.899	136.973	118.948	124.504	113.648	153.522	130.855	129.716	186.952	111.091	145.567	117.356	114.825	104.437	185.312	179.413	146.344	203.402	238.562	195.811	182.878	183.535	194.962	180.828	171.09	220.731	193.622	195.216	200.366	231.691
50.5	122.727	80.6282	65.4854	61.0026	60.8432	95.1063	79.4441	79.1046	134.685	66.1083	99.3409	72.308	79.4637	59.9052	190.127	179.711	148.621	204.037	240.322	195.666	183.817	184.786	196.438	174.809	172.113	225.298	199.64	196.728	200.927	229.261
50	53.3371	-2.12208	-13.3049	-31.0576	-19.0419	5.2666	4.20259	0.56665	53.6082	-0.875325	29.0702	4.20579	20.5572	-5.13034	195.137	179.456	151.74	206.165	242.827	196.258	185.75	186.411	198.563	169.705	173.761	230.758	204.457	199.642	202.577	229.601
49.5	-49.2181	-117.591	-124.278	-160.255	-132.474	-125.499	-101.643	-113.53	-65.973	-95.5762	-74.6956	-93.3351	-68.1612	-102.685	200.747	180.37	155.862	208.145	244.913	196.106	187.849	188.411	201.047	169.264	174.869	235.192	204.004	201.4	203.757	231.831
49	-190.624	-268.566	-271.557	-331.286	-282.922	-301.213	-242.63	-267.733	-231.18	-224.79	-216.361	-225.129	-187.515	-235.978	207.138	182.922	160.592	211.461	247.691	196.411	190.011	190.678	203.686	173.953	176.949	238.952	204.474	202.371	204.573	233.28
48.5	-370.852	-450.575	-454.419	-536.502	-469.429	-518.254	-419.176	-463.241	-440.987	-388.06	-394.127	-391.994	-337.697	-405.21	212.481	185.394	165.557	216.95	251.95	197.323	191.979	193.157	206.315	178.707	178.937	242.862	204.994	204.055	205.937	235.532
48	-585.436	-654.804	-665.68	-764.369	-685.167	-767.067	-624.85	-693.665	-687.2	-578.782	-602.855	-589.286	-516.701	-609.407	214.875	186.053	169.243	219.886	252.948	196.369	192.36	194.299	206.889	181.814	178.554	244.162	196.008	204.57	205.49	236.744
47.5	-818.998	-864.881	-887.951	-995.548	-912.043	-1025.62	-844.032	-939.776	-951.077	-785.305	-826.013	-802.517	-709.714	-831.37	215.683	186.231	172.223	221.045	252.093	194.208	190.898	194.317	206.047	183.393	176.765	243.168	182.658	202.482	202.751	234.241
47	-1048.26	-1057.83	-1096.57	-1200.1	-1126.71	-1262.7	-1055.64	-1176.43	-1203.33	-987.34	-1039.76	-1011.18	-896.872	-1045.03	214.576	186.175	174.028	222.255	251.901	193.111	189.291	193.69	205.104	184.383	174.686	242.509	174.237	200.36	200.359	231.315
46.5	-1249.37	-1210.96	-1267.61	-1351.52	-1305.87	-1450.32	-1233.77	-1377.57	-1414.18	-1160.88	-1218.88	-1192.97	-1060.8	-1227.3	213.495	185.046	174.264	219.872	250.873	191.898	187.156	192.619	203.414	184.682	171.434	241.631	166.355	198.492	197.923	229.357
46	-1400.93	-1308.83	-1380.29	-1434.3	-1426.91	-1566.46	-1357.05	-1519.63	-1560.35	-1287.82	-1342.29	-1326.53	-1182.32	-1356.03	213.895	183.545	174.189	213.582	247.554	190.374	185.189	191.443	201.167	184.151	168.605	239.17	159.304	195.417	194.117	226.283
45.5	-1487.83	-1343.44	-1422.63	-1440.07	-1477.08	-1598.4	-1414.32	-1587.79	-1626.37	-1355.16	-1398.06	-1398.02	-1246.9	-1415.77	214.53	182.524	173.709	209.185	245.614	189.483	184.948	190.09	199.366	182.527	166.686	237.254	157.797	191.935	190.452	222.905
45	-1505.17	-1314.53	-1395.18	-1372.07	-1456.56	-1548.88	-1403.11	-1578.99	-1610.04	-1357.61	-1384.52	-1403.81	-1250.89	-1404.79	215.366	185.636	172.174	205.13	243.006	188.345	184.262	187.698	197.444	180.153	165.053	236.045	160.533	189.524	187.426	220.85
44.5	-1458.49	-1231.9	-1308.05	-1248.27	-1373.65	-1432.91	-1329.68	-1501.62	-1523.65	-1301.03	-1309.51	-1347.99	-1199.59	-1332.25	216.24	191.12	170.001	199.17	237.482	185.791	181.869	184.217	194.24	177.5	163.46	232.828	161.02	186.173	182.896	217.601
44	-1357.82	-1109.86	-1175.74	-1088.54	-1241.98	-1269.34	-1208.22	-1369.97	-1382.74	-1197.06	-1187.49	-1241.1	-1103.17	-1210.17	215.087	195.108	167.22	193.329	230.213	181.638	179.262	179.829	190.458	173.211	160.681	228.343	160.857	181.343	177.794	214.052
43.5	-1218.42	-964.151	-1018.15	-912.901	-1082.17	-1081.31	-1057.81	-1203.03	-1207.13	-1060.8	-1037.21	-1100.46	-976.678	-1056.82	211.782	198.044	162.382	188.608	222.93	176.589	175.654	173.731	185.726	167.736	156.274	223.42	161.728	176.97	172.268	210.424
43	-1056.07	-808.85	-852.567	-739.691	-911.76	-889.278	-894.371	-1019.26	-1017.88	-907.385	-874.101	-941.818	-834.482	-890.528	208.471	200.557	156.649	182.587	214.665	170.442	168.867	166.978	180.088	162.234	151.373	216.452	161.897	172.235	166.088	206.704
42.5	-885.087	-656.66	-691.986	-582.854	-744.328	-708.303	-732.024	-835.647	-831.255	-751.144	-712.307	-779.217	-691.03	-726.265	203.795	193.79	150.769	174.719	205.233	163.463	162.511	160.77	174.362	155.977	146.17	208.265	160.669	166.173	162.919	202.814
42	-719.121	-517.554	-547.866	-448.73	-591.67	-549.833	-583.393	-666.118	-659.476	-604.251	-563.852	-625.968	-557.02	-574.99	197.82	179.546	144.684	169.364	196.274	155.874	157.213	154.672	168.239	148.245	139.909	199.662	159.602	159.924	162.821	198.785
41.5	-569.02	-398.009	-426.182	-340.357	-461.145	-418.991	-455.651	-519.211	-512.055	-474.935	-436.598	-491.819	-438.949	-445.216	190.888	166.108	137.925	166.361	187.236	147.697	150.106	148.731	160.867	140.128	133.507	189.986	157.095	152.598	161.528	193.893
41	-440.438	-300.149	-327.114	-256.563	-354.587	-315.756	-349.983	-398.637	-392.319	-366.489	-332.453	-380.164	-340.224	-340.254	182.478	152.344	131.119	162.391	178.324	138.076	142.276	143.227	152.811	130.42	126.329	180.269	151.325	142.787	158.808	187.567
40.5	-335.602	-223.591	-249.987	-193.309	-270.912	-238.199	-267.118	-304.443	-298.863	-280.302	-251.12	-290.996	-261.71	-258.386	171.734	137.236	123.102	157.022	167.672	127.216	134.54	137.118	143.811	119.645	117.585	170.002	143.146	131.468	155.028	179.429
40	-254.304	-166.272	-191.716	-146.424	-207.08	-180.952	-204.197	-233.163	-228.394	-214.273	-190.426	-222.951	-200.993	-196.432	158.53	124.82	112.754	150.622	155.232	114.782	124.122	129.421	132.536	108.148	106.493	157.252	132.433	118.553	141.521	168.025
39.5	-192.487	-123.572	-146.939	-111.974	-159.073	-137.845	-155.962	-179.171	-175.711	-164.002	-145.496	-171.949	-154.634	-150.738	140.33	112.795	98.5012	135.201	138.3	98.9262	110.924	118.065	117.625	93.313	92.195	141.759	117.728	101.366	117.474	152.467
39	-145.842	-91.6939	-112.829	-85.6128	-122.976	-105.758	-119.575	-138.144	-136.141	-125.966	-111.437	-132.652	-119.392	-116.332	112.79	93.184	78.4396	107.812	112.912	76.9412	94.5539	99.9539	96.9721	72.0141	71.6091	120.746	97.2009	77.2206	88.12	128.987
38.5	-110.533	-67.7205	-86.9014	-65.2323	-94.8858	-80.9867	-92.31	-106.271	-105.829	-96.9774	-85.6961	-101.826	-92.3081	-88.8553	68.8041	61.0725	47.1068	68.3571	71.8536	44.0937	68.4302	70.3722	63.8572	40.2991	38.687	87.5739	66.3572	40.2081	49.2919	93.8293
38	-83.223	-49.507	-66.3588	-49.5251	-72.5913	-60.7744	-70.7398	-81.1206	-82.0335	-74.4438	-66.1043	-77.8865	-71.2687	-67.353	-3.92145	8.83345	-4.96624	9.11397	6.79676	-6.69416	26.0995	22.1611	7.64521	-10.7272	-16.6131	36.0531	17.6482	-20.9491	-6.67268	39.0344
37.5	-62.0507	-35.6558	-50.1896	-36.7689	-55.6431	-45.3066	-54.0659	-61.8198	-63.5003	-57.0823	-50.3227	-58.4551	-54.727	-50.5157	-119.241	-72.014	-86.9281	-77.3782	-93.9072	-83.1532	-40.725	-52.8228	-82.5681	-91.1683	-105.343	-44.5842	-58.9322	-118.3	-83.5131	-46.2384
37	-45.6332	-25.5049	-37.5105	-26.2285	-42.4877	-33.5139	-41.5832	-46.8548	-49.1118	-43.6737	-37.7259	-42.7191	-41.7046	-37.0048	-282.794	-187.241	-203.561	-192.959	-238.394	-189.591	-140.362	-159.693	-213.645	-205.569	-232.304	-164.2	-171.204	-257.481	-186.53	-169.21
36.5	-32.6541	-17.7018	-27.4066	-18.2364	-31.6976	-23.9002	-31.4985	-35.397	-37.9456	-32.9966	-28.1139	-31.2168	-31.3406	-26.3566	-492.78	-336.32	-355.276	-339.284	-426.664	-326.37	-275.012	-300.17	-386.932	-355.372	-395.098	-325.655	-321.431	-436.681	-322.958	-332.31
36	-22.4543	-11.6829	-19.2719	-11.6183	-23.5363	-16.7508	-23.3694	-26.9605	-29.2362	-24.3705	-20.4094	-22.4206	-23.1505	-18.5137	-741.501	-515.528	-536.722	-517.422	-653.697	-491.848	-441.546	-471.886	-596.051	-538.13	-585.436	-527.05	-506.928	-648.934	-491.854	-535.734
35.5	-14.8658	-7.2713	-12.495	-6.30607	-17.921	-11.5388	-17.36	-20.0738	-22.7769	-17.2507	-13.8178	-15.5635	-16.8189	-12.723	-1005.58	-712.356	-730.071	-718.154	-903.319	-677.341	-630.484	-664.288	-822.162	-741.51	-783.898	-757.732	-715.544	-873.714	-683.686	-768.985
35	-8.94851	-3.29318	-7.18612	-2.48659	-13.3264	-6.98691	-12.7356	-14.0749	-17.6976	-11.269	-8.7374	-10.732	-11.5428	-7.93827	-1250.73	-908.305	-912.616	-925.89	-1147.2	-866.828	-821.479	-859.162	-1038.74	-943.187	-963.004	-992.701	-924.68	-1081.27	-880.7	-1009.37
34.5	-4.21091	0.463415	-3.24478	0.875739	-9.04585	-3.3743	-8.82615	-9.46586	-13.2282	-6.22528	-5.29903	-6.95858	-7.23851	-3.7253	-1450.69	-1085.05	-1066.13	-1123.49	-1358.06	-1044.59	-994.233	-1037.39	-1221.53	-1123.48	-1103.51	-1206.32	-1111.56	-1248.84	-1065.17	-1235.46
34	-0.471922	3.37707	0.120801	3.6637	-6.03596	-0.870872	-5.66988	-5.50923	-9.61871	-2.032	-2.18193	-3.75731	-4.50436	-0.50382	-1587.25	-1226.77	-1176.23	-1293.22	-1516.93	-1195.32	-1134.25	-1181.83	-1352.37	-1264.77	-1193.63	-1377.62	-1257.44	-1360.95	-1218.09	-1425.92
33.5	2.47001	5.71137	2.84939	5.52405	-3.68254	1.22041	-3.26708	-2.17253	-6.77532	0.721811	0.885932	-1.85071	-2.60468	1.85911	-1645.13	-1318.75	-1230.88	-1417.06	-1607.1	-1301.86	-1226.26	-1277.2	-1418.02	-1350.95	-1224.35	-1487.42	-1346.44	-1406.02	-1321.3	-1558.31
33	4.84618	7.89774	4.55428	7.25456	-1.1913	2.85854	-1.12056	0.0109203	-4.17739	2.38746	2.69105	-0.450462	-1.05465	3.65565	-1624.34	-1353.66	-1228.6	-1482.77	-1622.16	-1353.62	-1260.46	-1314.28	-1416.27	-1374.6	-1197.41	-1526.23	-1371.61	-1384.52	-1365.15	-1619.98
32.5	6.93003	9.28846	5.79769	8.92896	0.697434	3.76799	1.1168	1.28305	-2.21624	3.7545	3.81168	0.623758	-0.0204317	4.82236	-1539.1	-1332.83	-1177.99	-1486.55	-1570.31	-1349.94	-1241.71	-1294.24	-1355.8	-1340.59	-1126.29	-1499.17	-1337.46	-1309.03	-1350.22	-1611.52
32	8.87012	10.4658	7.29377	9.97074	2.15511	4.95011	2.92789	3.15479	-0.305694	4.99675	5.95547	1.66248	1.09304	5.97757	-1405.57	-1262.42	-1088.38	-1431.79	-1465.14	-1293.43	-1178.06	-1224.79	-1249.51	-1257.33	-1022.72	-1416.58	-1253.82	-1193.25	-1282.3	-1539.02
31.5	10.7321	11.9788	8.91482	11.3164	4.14466	6.45421	4.45556	5.00444	2.21902	6.0201	8.15272	3.63681	2.89488	7.37822	-1241.39	-1154.38	-971.696	-1328.95	-1321.02	-1193.97	-1077.69	-1117.63	-1112.88	-1137.87	-898.776	-1292.44	-1134.2	-1053.02	-1174.01	-1416.21
31	12.006	13.2818	9.75806	12.4389	5.73088	7.68546	5.9054	6.14002	4.15533	7.12173	8.89998	5.64009	4.99445	9.01382	-1065.15	-1022.49	-842.1	-1192.1	-1155.44	-1066.13	-954.061	-986.194	-961.416	-997.517	-769.601	-1143.89	-993.726	-903.535	-1040.42	-1261.33
30.5	13.009	14.5625	10.7078	13.2179	6.80001	8.71365	7.22916	7.43888	5.73901	8.49908	9.37027	7.14773	7.09632	11.2806	-890.882	-880.233	-711.761	-1036.48	-984.871	-923.37	-821.828	-845.028	-808.295	-850.245	-645.64	-985.93	-846.454	-757.131	-895.156	-1090.96
30	13.8988	15.7559	12.3067	14.1781	8.15206	9.69599	8.07721	8.94304	7.62122	9.35559	10.1551	8.41856	8.76996	13.4066	-729.839	-739.81	-588.621	-877.921	-821.044	-778.155	-691.098	-707.059	-664.796	-707.976	-532.262	-830.909	-704.347	-622.729	-751.615	-920.023
29.5	13.9022	15.7311	12.6858	14.8026	8.33099	9.43901	8.07131	8.46803	7.78243	8.78852	9.79066	8.12076	9.2437	13.9787	-589.099	-610.872	-478.884	-728.749	-672.726	-642.439	-570.192	-581.027	-538.667	-579.507	-434.554	-688.291	-575.676	-505.571	-619.378	-760.31
29	12.8454	14.6796	11.4828	14.5654	6.95859	8.13225	7.20612	6.62823	6.38122	7.01981	8.18612	5.96911	8.66528	13.3964	-469.512	-497.203	-384.924	-595.339	-544.475	-521.907	-464.96	-471.127	-431.577	-467.984	-354.178	-562.722	-464.522	-406.701	-502.627	-617.893
28.5	11.8083	13.2719	10.844	14.5857	5.35829	6.67893	5.53829	5.02274	4.82386	5.2415	7.36624	3.90607	7.13293	12.0332	-371.326	-400.268	-306.331	-480.997	-436.135	-418.421	-377.02	-378.638	-343.278	-374.165	-287.924	-454.362	-371.404	-324.739	-403.598	-495.683
28	10.0023	10.8504	9.42391	14.1197	2.93279	5.15799	2.58079	1.82582	2.17523	2.74021	6.85317	1.60389	4.6131	9.38817	-289.188	-316.142	-238.286	-380.929	-340.584	-327.985	-302.278	-298.965	-269.773	-293.363	-231.177	-358.224	-290.777	-254.489	-317.94	-388.974
27.5	8.65643	9.38789	8.0395	13.4348	1.50259	4.44638	0.968694	0.0202778	0.596665	1.28119	6.3719	0.357595	3.41354	7.93891	-256.224	-282.018	-210.446	-340.067	-301.295	-290.751	-271.966	-266.536	-240.713	-260.172	-208.368	-318.511	-257.795	-225.754	-282.869	-345.318
27	8.85891	9.61587	8.23985	13.5293	1.72701	4.56463	1.22481	0.304966	0.843441	1.51098	6.44341	0.557828	3.60983	8.16857	-261.974	-287.943	-215.27	-347.146	-308.088	-297.188	-277.234	-272.163	-245.804	-265.918	-212.341	-325.366	-263.51	-230.735	-288.944	-352.878
26.5	8.85891	9.61587	8.23985	13.5293	1.72701	4.56463	1.22481	0.304966	0.843441	1.51098	6.44341	0.557828	3.60983	8.16857	-261.974	-287.943	-215.27	-347.146	-308.088	-297.188	-277.234	-272.163	-245.804	-265.918	-212.341	-325.366	-263.51	-230.735	-288.944	-352.878
26	8.85891	9.61587	8.23985	13.5293	1.72701	4.56463	1.22481	0.304966	0.843441	1.51098	6.44341	0.557828	3.60983	8.16857	-261.974	-287.943	-215.27	-347.146	-308.088	-297.188	-277.234	-272.163	-245.804	-265.918	-212.341	-325.366	-263.51	-230.735	-288.944	-352.878
25.5	9.59715	10.4172	8.92651	14.6568	1.87092	4.94502	1.32688	0.33038	0.913728	1.6369	6.98036	0.604313	3.91065	8.84929	-283.805	-311.938	-233.209	-376.075	-333.762	-321.954	-300.337	-294.844	-266.288	-288.078	-230.036	-352.48	-285.469	-249.963	-313.022	-382.284
25	4.42945	4.80794	4.11993	6.76467	0.863504	2.28232	0.612405	0.152483	0.421721	0.755492	3.22171	0.278914	1.80491	4.08429	-130.987	-143.971	-107.635	-173.573	-154.044	-148.594	-138.617	-136.082	-122.902	-132.959	-106.17	-162.683	-131.755	-115.368	-144.472	-176.439

## Sheet: Figure S1b
Figure
Compound (nM)	2',3'-cGAMP	NVS-STG1	NVS-STG2	NVS-STG3	NVS-STG4
97.7	18.596	73.178	10.063	-1.082	-53.887
97.7	29.495	-10.737	-15.21	21.604	-41.218
195	52.562	7.45	30.21	-3.144	-52.59
195	45.925	-4.251	-21.271	-12.05	-42.841
391	74.852	21.106	-4.368	25.944	-29.964
391	101.848	-7.836	28.405	-15.339	-38.43
781	358.4	11.676	-15.248	62.36	-39.736
781	366.235	-14.914	7.115	63.63	-25.431
1563	442.601	11.778	29.455	1502.2	-32.277
1563	861.745	7.226	0.573	1735.82	-48.463
3125	1203.98	106.307	539.702	6139.8	-20.873
3125	1207.67	94.142	407.097	5609.9	-28.245
6250	2119.25	187.651	5408.19	8825.5	1623.13
6250	2041.49	174.275	4554.72	7956	1111.27
12500	3804.14	214.574	9931.09	8733.31	4114.59
12500	3542.54	188.745	8981.43	7877.19	3953.84
25000	6395.04	810.655	8940.66		2243.38
25000	6016.28	821.604	8036.74		2653.78
50000	8515.84	3885.45
50000	8049.53	3440.82
100000	9308.76
100000	9308.76

## Sheet: Figure S1c and d
	NVS-STG2 (STING WT)		2',3'-cGAMP (STING WT)		NVS-STG2 (STING Y240C)		2',3'-cGAMP (STING Y240C)		NVS-STG2 (STING R238A)		2',3'-cGAMP (STING R238A)
Log[μM]	mean	SD	mean	SD	mean	SD	mean	SD	mean	SD	mean	SD
-4.30103	5.27338	1.4792	11.1511	1.88372	1.66283	0.334866	2.04665	0.388078	2.80238	0.0570292	3.63082	0.502732
-1.16376	6.2532	0.609769	11.343	2.3506	3.6475	1.00478	2.42928	0.32248	4.95393	0.301091	3.28633	0.767205
-0.686637	10.2488	1.70538	10.6123	3.22658	6.85039	0.770492	2.4412	0.404107	8.39999	0.447341	3.42937	0.614164
-0.209515	17.514	2.02512	13.2502	1.65491	12.6566	1.50685	2.41617	0.491907	16.4448	1.25847	3.66538	0.334942
0.267606	22.4572	5.0626	21.3725	1.61567	20.0827	0.344132	2.42928	0.298982	22.8148	2.18742	4.19582	0.740465
0.744728	24.3179	6.7059	54.0403	4.66544	28.3385	1.85308	3.5295	0.475928	30.7761	3.01394	6.56551	0.909482
1.22185	17.6344	6.37191	82.5754	12.0041	23.0806	3.58847	4.66785	0.271971	19.5642	3.42074	8.22119	0.460345
1.69897	5.27815	0.826284	100	8.26925	6.21864	1.24214	5.54158	0.887805	5.79309	1.58911	13.0452	0.852908

## Sheet: Figure S1e
	2',3'-cGAMP (hSTING)		2',3'-cGAMP (mSTING)		2',3'-cGAMP h(1-153)/m(153-378)STING
Log[μM]	mean	SD	mean	SD	mean	SD
1.7	98.9	4.9	100.8	2.7	107.8	2.4
1.4	71.9	1.5	74.7	2.8	86.1	1.7
1.1	38.4	2.5	33.8	2.3	47.6	1.5
0.8	14.2	1.7	12.8	0.9	19.9	1.6
0.5	6.9	0.2	4.6	0.4	7.1	0.5
0.2	3	0.4	2.3	0.6	2.8	0.2
-0.1	1.8	0.2	1.5	0.1	1.5	0.3
-0.4	1.6	0.2	1.3	0.2	0.9	0.1
-0.7	1.3	0.1	1.1	0.1	0.8	0.1
-1	1.3	0.1	1	0.1	0.7	0.1

## Sheet: Figure S1f
	DMXAA (hSTING)		DMXAA (mSTING)		DMXAA h(1-153)/m(153-378)STING
Log[μM]	mean	SD	mean	SD	mean	SD
2.7	1.9	0.3	103.7	4.4	103	10.6
2.4	1.5	0.5	102	2.1	109.5	8.1
2.1	1.4	0.1	103.2	4	106.7	4
1.8	1.2	0.2	99.8	3.7	101.1	7.3
1.5	1.6	0.1	90.9	5.3	82.5	6.7
1.2	1	0.1	70	5.3	9.4	1.6
0.9	1.3	0.2	5.3	0.7	0.9	0.1
0.6	1.2	0.3	1.2	0.2	0.7	0.1
0.3	1.4	0.6	1.2	0.3	0.7	0.1
0	1.3	0.3	1.1	0	0.7	0

## Sheet: Figure S1g
	mSTING C95R NVS-STG2		mSTING WT NVS-STG2		mSTING C95R cGAMP		mSTING WT cGAMP
Log[μM]	mean	SD	mean	SD	mean	SD	mean	SD
-1.8	-3.25972	4.39867	-3.15431	2.1461	-7.66939	6.20842	-0.130281	5.03338
-1.3					-3.78085	3.74558	-3.07156	3.58446
-1.1	-6.42124	4.17014	-5.58617	2.32845
-0.8					2.63729	5.72737	3.7761	2.4069
-0.4	-3.94108	7.6564	-7.536	2.53628
-0.3					2.27354	1.55959	2.01193	1.49697
0.2					2.43663	3.35501	5.08218	5.85123
0.3	-9.8647	5.62822	-5.60928	2.74776
0.7					12.1556	6.89048	19.5534	1.13103
1	-24.0951	2.37923	-12.1937	4.58401
1.2					37.5729	5.79748	51.2201	8.75559
1.7	-51.7859	2.11345	-31.614	1.78802	103.204	12.9054	102.982	9.02592
