# Supplementary material for: Activation of human STING by a molecular glue-like compound
Source: Nat Chem Biol. 2023 Oct 12;20(3):365–72. doi: 10.1038/s41589-023-01434-y (PMC10907298; doi:10.1038/s41589-023-01434-y)
Supplement: Supplementary file 11 — Statistical source. [file 41589_2023_1434_MOESM11_ESM.xlsx]

## Sheet: Figure S7a
Genotype	WT		REF#1		REF#2		HAQ#1		HAQ#2
IFN-β mRNA (fold)	mean	SEM	mean	SEM	mean	SEM	mean	SEM	mean	SEM
Untreated	1	0.06284	1	0.26774	1	0.17678	1	0.32744	1	0.11781
2',3'-cGAMP 100 μM	44305.5	2705.35	4299.92	2939.51	2281.01	137.462	1215.73	90.8691	52891.5	1253.92
2',3'-cGAMP 10 μM	2380.94	154.84	3590.88	1189.83	99.0939	11.5176	123.676	8.86818	21644	1413.95
NVS-STG2 100 μM	20856.8	2749.99	7313.6	1976.37	264.523	10.4679	370.102	65.981	34427.4	1175.19
NVS-STG2 10 μM	31715.8	11081.5	192734	37919.7	8165.95	698.705	24.6148	0.49582	529012	89628.3

## Sheet: Figure S7c
IP10 (pg/mL)	Untreated	2'3'-cGAMP (50μM)	NVS-STG2 (50μM)
WT mSTING	75	3440.25	143
Indel/Indel	0	0	20
hSTING+/indel	162	1331.5	1541.25
hSTING+/+	20	2945	5284
